# Supplementary material for: Crystal structure of (S)-1-O-tert-butyl­diphenyl­silylglycerol: eight chiral mol­ecules in a triclinic cell
Source: Acta Crystallogr E Crystallogr Commun. 2018 Aug 31;74(Pt 9):1373–9. doi: 10.1107/S2056989018012021 (PMC6127698; doi:10.1107/S2056989018012021)
Supplement: Supplementary file 1 [file e-74-01373-sup1.cif]

##############################################################################
#                                                                            #
# This CIF contains the data in a paper accepted for publication in          #
# Acta Crystallographica Section E. It conforms to the requirements of       #
# Notes for Authors for Acta Crystallographica Section E, and has been       #
# peer reviewed under the auspices of the IUCr Commission on Journals.       #
#                                                                            #
# Full details of the Crystallographic Information File format               #
# are given in the paper "The Crystallographic Information File (CIF):       #
# a New Standard Archive File for Crystallography" by S. R. Hall, F. H.      #
# Allen and I. D. Brown [Acta Cryst. (1991), A47, 655-685].                  #
#                                                                            #
# The current version of the core CIF dictionary is obtainable from          #
# ftp://ftp.iucr.org/pub/cif_core.dic.                                       #
#                                                                            #
# Software is freely available for graphical display of the structure(s)     #
# in this CIF. For information consult the CIF software page                 #
# http://www.iucr.org/resources/cif/software.                                #
#                                                                            #
# This file may be used for bona fide research purposes within the           #
# scientific community so long as proper attribution is given to the journal # 
# article from which it was obtained.                                        #
#                                                                            #
##############################################################################
data_1
_journal_data_validation_number     ?
_journal_date_recd_electronic     2018-06-27
_journal_date_accepted     2018-08-24
_journal_name_full     'Acta Crystallographica, Section E'
_journal_year     2018
_journal_volume     74
_journal_issue      9
_journal_page_first     1373
_journal_page_last     1379
_journal_paper_category     GO
_journal_paper_doi     10.1107/S2056989018012021
_journal_coeditor_code     ZL2734
_publ_contact_author_name     'Alexander Y. Nazarenko'
_publ_contact_author_address
; Chemistry Department,
  State University of New York, College at Buffalo,
  1300 Elmwood Ave
  Buffalo, NY 14222-1095
  USA
;
_publ_contact_author_email     nazareay@buffalostate.edu
_publ_contact_author_fax     1-716-878-4028
_publ_contact_author_phone     1-716-878-5923
_publ_section_title
;
Crystal structure of
(<i>S</i>)-1-<i>O</i>-<i>tert</i>-butyldiphenylsilylglycerol: eight chiral
molecules in a triclinic cell
;
_publ_section_title_footnote     .
loop_
    _publ_author_name
    _publ_author_footnote
    _publ_author_address
    'Doboszewski, Bogdan' .
;
Departamento de Qu\'imica
Universidade Federal Rural de Pernambuco
52171-900 Recife, PE, Brazil
;
    'Nazarenko, Alexander Y.' .
;
Chemistry Department,
State University of New York, College at Buffalo,
1300 Elmwood Ave
Buffalo, NY 14222-1095
USA
;
    'Nemykin, Victor N.' .
;
Department of Chemistry
University of Manitoba
Winnipeg, MB R3T 2N2, Canada
;
    'e Silva, Maria Joselice ' .
;
Departamento de Farm\'acia
Universidade Federal do Rio Grande do Norte,
59010-180, Natal, RN, Brazil
;
_publ_section_synopsis
;
In the triclinic crystal form, the molecules are linked by hydrogen bonds into
an infinite assembly propagating along the <i>a</i> axis; hydrophobic
<i>tert</i>-butyl and phenyl groups form an external coating of the assembly.
;
_chemical_name_systematic
;
3-[(<i>tert</i>-Butyldiphenylsilyl)oxy]propane-1,2-diol
;
_chemical_name_common
                  '(<i>S</i>)-1-<i>O</i>-<i>tert</i>-Butyldiphenylsilylglycerol'
_chemical_formula_moiety     'C19 H26 O3 Si'
_chemical_formula_sum     'C19 H26 O3 Si'
_chemical_formula_iupac     'C19 H26 O3 Si'
_chemical_formula_weight     330.49
_chemical_melting_point     334
_shelx_space_group_comment
;
The symmetry employed for this shelxl refinement is uniquely defined
by the following loop, which should always be used as a source of
symmetry information in preference to the above space-group names.
They are only intended as comments.
;
_space_group_crystal_system     triclinic
_space_group_name_H-M_alt     'P 1'
_space_group_name_Hall     'P 1'
loop_
    _space_group_symop_operation_xyz
    'x, y, z'
_cell_length_a     14.7668(2)
_cell_length_b     15.5936(2)
_cell_length_c     17.2270(12)
_cell_angle_alpha     111.053(8)
_cell_angle_beta     91.616(7)
_cell_angle_gamma     92.898(7)
_cell_volume     3692.7(3)
_cell_formula_units_Z     8
_cell_measurement_reflns_used     124590
_cell_measurement_theta_min     3.01
_cell_measurement_theta_max     27.48
_cell_measurement_temperature     123(2)
_exptl_crystal_description     block
_exptl_crystal_colour     colourless
_exptl_crystal_size_max     0.32
_exptl_crystal_size_mid     0.2
_exptl_crystal_size_min     0.2
_exptl_crystal_density_diffrn     1.189
_exptl_crystal_density_meas     ?
_exptl_crystal_density_method     ?
_exptl_crystal_F_000     1424
_exptl_absorpt_coefficient_mu     0.139
_exptl_absorpt_correction_type     multi-scan
_exptl_absorpt_process_details
;
(ABSCOR; Higashi, 1999)
;
_shelx_estimated_absorpt_T_min     ?
_shelx_estimated_absorpt_T_max     ?
_exptl_absorpt_correction_T_min     0.92
_exptl_absorpt_correction_T_max     0.97
_diffrn_ambient_temperature     123.15
_diffrn_radiation_type     MoK\a
_diffrn_radiation_wavelength     0.71075
_diffrn_measurement_device_type     'Rigaku R-AXIS RAPID II imaging plate'
_diffrn_measurement_method     \w
_diffrn_detector_area_resol_mean     ?
_diffrn_reflns_number     124586
_diffrn_reflns_av_R_equivalents     0.0258
_diffrn_reflns_theta_min     3.019
_diffrn_reflns_theta_max     27.484
_diffrn_reflns_theta_full     25.242
_diffrn_measured_fraction_theta_max     0.998
_diffrn_measured_fraction_theta_full     0.998
_diffrn_reflns_limit_h_min     -19
_diffrn_reflns_limit_h_max     19
_diffrn_reflns_limit_k_min     -20
_diffrn_reflns_limit_k_max     20
_diffrn_reflns_limit_l_min     -22
_diffrn_reflns_limit_l_max     22
_refine_special_details     ?
_reflns_number_total     33607
_reflns_number_gt     31303
_reflns_threshold_expression     'I > 2\s(I)'
_refine_ls_structure_factor_coef     Fsqd
_refine_ls_matrix_type     full
_refine_ls_R_factor_all     0.0403
_refine_ls_R_factor_gt     0.0373
_refine_ls_wR_factor_gt     0.0951
_refine_ls_wR_factor_ref     0.0969
_refine_ls_goodness_of_fit_ref     1.055
_refine_ls_restrained_S_all     1.059
_refine_ls_number_reflns     33607
_refine_ls_number_parameters     1839
_refine_ls_number_restraints     378
_refine_ls_hydrogen_treatment     mixed
_refine_ls_weighting_scheme     calc
_refine_ls_weighting_details
              'w=1/[\s^2^(Fo^2^)+(0.0626P)^2^+0.2573P] where P=(Fo^2^+2Fc^2^)/3'
_atom_sites_solution_hydrogens     mixed
_atom_sites_solution_primary     ?
_atom_sites_solution_secondary     ?
_refine_ls_shift/su_max     0.001
_refine_ls_shift/su_mean     0.000
_refine_diff_density_max     0.431
_refine_diff_density_min     -0.229
_refine_ls_extinction_method     none
_refine_ls_extinction_coef     .
_refine_ls_abs_structure_details
;
Flack <i>x</i> determined using 14181 quotients
[(<i>I</i>^+^)-(<i>I</i>^-^)]/[(<i>I</i>^+^)+(<i>I</i>^-^)]
(Parsons et al., 2013)
;
_refine_ls_abs_structure_Flack     -0.011(14)
loop_
    _atom_type_symbol
    _atom_type_description
    _atom_type_scat_dispersion_real
    _atom_type_scat_dispersion_imag
    _atom_type_scat_source
    'C' 'C' 0.0033 0.0016
                         'International Tables Vol C Tables 4.2.6.8 and 6.1.1.4'
    'H' 'H' 0.0000 0.0000
                         'International Tables Vol C Tables 4.2.6.8 and 6.1.1.4'
    'O' 'O' 0.0106 0.0060
                         'International Tables Vol C Tables 4.2.6.8 and 6.1.1.4'
    'Si' 'Si' 0.0817 0.0704
                         'International Tables Vol C Tables 4.2.6.8 and 6.1.1.4'
_computing_data_collection
;
<i>CrystalClear</i> (Rigaku, 2009)
;
_computing_cell_refinement
;
<i>HKL-2000</i> (Otwinowski & Minor, 1997)
;
_computing_data_reduction
;
<i>CrystalClear</i> (Rigaku, 2009)
;
_computing_structure_solution
;
SHELXT (Sheldrick, 2015a)
;
_computing_structure_refinement
;
SHELXL (Sheldrick, 2015b)
;
_computing_molecular_graphics
;
<i>OLEX2</i> (Dolomanov <i>et al.</i>,  2009) and <i>VESTA3</i> (Momma &
Izumi, 2008)
;
_computing_publication_material
;
<i>OLEX2</i> (Dolomanov <i>et al.</i>,  2009)
;
loop_
    _atom_site_type_symbol
    _atom_site_label
    _atom_site_fract_x
    _atom_site_fract_y
    _atom_site_fract_z
    _atom_site_U_iso_or_equiv
    _atom_site_adp_type
    _atom_site_calc_flag
    _atom_site_occupancy
    _atom_site_disorder_assembly
    _atom_site_disorder_group
    Si Si1 0.61555(4) 0.63300(4) 0.22563(4) 0.02302(12) Uani d 1 . .
    O O1 0.66841(11) 0.57243(11) 0.27214(10) 0.0282(3) Uani d 1 . .
    O O2 0.69021(13) 0.54372(13) 0.42668(11) 0.0354(4) Uani d 1 . .
    H H2 0.708929 0.529686 0.466784 0.053 Uiso calc 1 . .
    O O3 0.79590(13) 0.38796(14) 0.35641(14) 0.0432(5) Uani d 1 . .
    H H3A 0.747580 0.376335 0.376358 0.065 Uiso calc 0.786(3) A 5
    H H3B 0.798061 0.416581 0.408144 0.065 Uiso calc 0.214(3) A 6
    C C1 0.55248(16) 0.72079(16) 0.30582(15) 0.0283(5) Uani d 1 . .
    C C2 0.5266(2) 0.80169(18) 0.29668(18) 0.0414(6) Uani d 1 . .
    H H2A 0.543812 0.814491 0.249026 0.050 Uiso calc 1 . .
    C C3 0.4763(3) 0.8640(2) 0.3557(2) 0.0553(9) Uani d 1 . .
    H H3 0.458785 0.918285 0.347930 0.066 Uiso calc 1 . .
    C C4 0.4517(2) 0.8461(2) 0.4261(2) 0.0508(8) Uani d 1 . .
    H H4 0.417658 0.888616 0.466707 0.061 Uiso calc 1 . .
    C C5 0.47646(19) 0.7676(2) 0.43711(16) 0.0403(6) Uani d 1 . .
    H H5 0.459522 0.755771 0.485271 0.048 Uiso calc 1 . .
    C C6 0.52646(17) 0.70526(18) 0.37768(15) 0.0320(5) Uani d 1 . .
    H H6 0.543315 0.651041 0.385932 0.038 Uiso calc 1 . .
    C C7 0.53441(16) 0.54571(16) 0.14641(15) 0.0269(5) Uani d 1 . .
    C C8 0.58273(19) 0.46093(17) 0.09337(17) 0.0348(5) Uani d 1 . .
    H H8A 0.538058 0.415045 0.055890 0.052 Uiso calc 1 . .
    H H8B 0.613331 0.434417 0.129883 0.052 Uiso calc 1 . .
    H H8C 0.627658 0.479199 0.060480 0.052 Uiso calc 1 . .
    C C9 0.46171(18) 0.51413(19) 0.19453(17) 0.0350(5) Uani d 1 . .
    H H9A 0.420584 0.465781 0.155153 0.053 Uiso calc 1 . .
    H H9B 0.427066 0.566548 0.225685 0.053 Uiso calc 1 . .
    H H9C 0.491215 0.489981 0.233360 0.053 Uiso calc 1 . .
    C C10 0.48619(17) 0.58806(19) 0.08976(16) 0.0331(5) Uani d 1 . .
    H H10G 0.438159 0.544153 0.055205 0.050 Uiso calc 1 . .
    H H10H 0.530212 0.602237 0.053857 0.050 Uiso calc 1 . .
    H H10I 0.459475 0.644767 0.124132 0.050 Uiso calc 1 . .
    C C11 0.70220(15) 0.69357(15) 0.18192(14) 0.0250(4) Uani d 1 . .
    C C12 0.75406(17) 0.77016(17) 0.23650(15) 0.0311(5) Uani d 1 . .
    H H12 0.741796 0.792289 0.293952 0.037 Uiso calc 1 . .
    C C13 0.82295(18) 0.81489(19) 0.20931(17) 0.0357(5) Uani d 1 . .
    H H13 0.857709 0.866182 0.247907 0.043 Uiso calc 1 . .
    C C14 0.84048(18) 0.78426(19) 0.12586(17) 0.0354(5) Uani d 1 . .
    H H14 0.887069 0.814852 0.106715 0.042 Uiso calc 1 . .
    C C15 0.79037(18) 0.70919(18) 0.07017(16) 0.0327(5) Uani d 1 . .
    H H15 0.802506 0.688187 0.012704 0.039 Uiso calc 1 . .
    C C16 0.72214(16) 0.66420(16) 0.09798(15) 0.0280(5) Uani d 1 . .
    H H16 0.688373 0.612382 0.059032 0.034 Uiso calc 1 . .
    C C17 0.74396(16) 0.61061(17) 0.33005(16) 0.0306(5) Uani d 1 . .
    H H17A 0.729997 0.671327 0.370640 0.037 Uiso calc 1 . .
    H H17B 0.797811 0.619567 0.300173 0.037 Uiso calc 1 . .
    C C18 0.76389(17) 0.54598(18) 0.37526(16) 0.0323(5) Uani d 1 . .
    H H18A 0.820090 0.570878 0.411921 0.039 Uiso calc 1 . .
    C C19 0.7798(2) 0.4501(2) 0.31488(18) 0.0397(6) Uani d 1 . .
    H H19A 0.726116 0.426313 0.275843 0.048 Uiso calc 1 . .
    H H19B 0.832724 0.453661 0.281844 0.048 Uiso calc 1 . .
    Si Si2 0.38858(4) 0.35475(4) 0.76190(4) 0.02756(14) Uani d 1 . .
    O O4 0.31535(15) 0.39476(14) 0.71232(12) 0.0436(5) Uani d 1 . .
    O O5 0.24671(16) 0.39021(15) 0.50766(13) 0.0476(5) Uani d 1 . .
    H H5A 0.270932 0.416753 0.478086 0.071 Uiso calc 1 . .
    O O6 0.24659(13) 0.58621(13) 0.60907(12) 0.0377(4) Uani d 1 . .
    H H6A 0.218187 0.631680 0.636898 0.057 Uiso calc 1 . .
    C C21 0.44350(17) 0.25345(17) 0.68828(16) 0.0304(5) Uani d 1 . .
    C C22 0.4224(2) 0.16128(18) 0.68036(18) 0.0378(6) Uani d 1 . .
    H H22 0.379022 0.148659 0.715194 0.045 Uiso calc 1 . .
    C C23 0.4633(2) 0.08876(19) 0.62303(19) 0.0436(6) Uani d 1 . .
    H H23A 0.447497 0.027283 0.618501 0.052 Uiso calc 1 . .
    C C24 0.5265(2) 0.10573(19) 0.57305(19) 0.0449(6) Uani d 1 . .
    H H24A 0.554762 0.055944 0.534041 0.054 Uiso calc 1 . .
    C C25 0.54968(19) 0.1957(2) 0.57896(18) 0.0422(6) Uani d 1 . .
    H H25 0.593592 0.207410 0.544114 0.051 Uiso calc 1 . .
    C C26 0.50785(18) 0.26862(18) 0.63653(16) 0.0348(5) Uani d 1 . .
    H H26 0.523749 0.329858 0.640360 0.042 Uiso calc 1 . .
    C C27 0.32445(19) 0.33114(19) 0.84642(18) 0.0387(6) Uani d 1 . .
    C C28 0.2401(2) 0.2642(2) 0.8096(2) 0.0577(9) Uani d 1 . .
    H H28A 0.204234 0.259297 0.855041 0.087 Uiso calc 1 . .
    H H28B 0.259618 0.203352 0.776120 0.087 Uiso calc 1 . .
    H H28C 0.202988 0.287556 0.774448 0.087 Uiso calc 1 . .
    C C29 0.3856(3) 0.2931(3) 0.8976(2) 0.0575(9) Uani d 1 . .
    H H29A 0.351084 0.283093 0.941752 0.086 Uiso calc 1 . .
    H H29B 0.437476 0.337161 0.922643 0.086 Uiso calc 1 . .
    H H29C 0.407515 0.234487 0.861376 0.086 Uiso calc 1 . .
    C C30 0.2904(2) 0.4230(2) 0.9044(2) 0.0525(8) Uani d 1 . .
    H H30A 0.255049 0.412275 0.947684 0.079 Uiso calc 1 . .
    H H30B 0.252128 0.448713 0.871907 0.079 Uiso calc 1 . .
    H H30C 0.342533 0.466371 0.930402 0.079 Uiso calc 1 . .
    C C31 0.47679(17) 0.45200(16) 0.80992(15) 0.0291(5) Uani d 1 . .
    C C32 0.56340(18) 0.43991(18) 0.83707(17) 0.0354(5) Uani d 1 . .
    H H32 0.579838 0.379632 0.830362 0.043 Uiso calc 1 . .
    C C33 0.62588(19) 0.5138(2) 0.87355(18) 0.0404(6) Uani d 1 . .
    H H33A 0.684415 0.503583 0.891550 0.048 Uiso calc 1 . .
    C C34 0.6039(2) 0.60224(18) 0.88405(17) 0.0379(6) Uani d 1 . .
    H H34A 0.647405 0.652685 0.908098 0.045 Uiso calc 1 . .
    C C35 0.5180(2) 0.61643(19) 0.85918(19) 0.0430(6) Uani d 1 . .
    H H35 0.501670 0.677095 0.867387 0.052 Uiso calc 1 . .
    C C36 0.45562(19) 0.54209(18) 0.82220(18) 0.0382(6) Uani d 1 . .
    H H36 0.397015 0.552783 0.804794 0.046 Uiso calc 1 . .
    C C37 0.2786(2) 0.3584(2) 0.62953(19) 0.0436(7) Uani d 1 . .
    H H37A 0.214690 0.335535 0.628855 0.052 Uiso calc 1 . .
    H H37B 0.313213 0.305940 0.596312 0.052 Uiso calc 1 . .
    C C38 0.28307(19) 0.43203(19) 0.59164(17) 0.0391(6) Uani d 1 . .
    H H38 0.348020 0.453190 0.591015 0.047 Uiso calc 1 . .
    C C39 0.23143(18) 0.5132(2) 0.64052(18) 0.0385(6) Uani d 1 . .
    H H39A 0.165779 0.494685 0.635841 0.046 Uiso calc 1 . .
    H H39B 0.251804 0.534867 0.700067 0.046 Uiso calc 1 . .
    Si Si3 0.10145(5) 0.64517(4) 0.24219(4) 0.02706(13) Uani d 1 . .
    O O7 0.17348(12) 0.59985(13) 0.28903(11) 0.0348(4) Uani d 1 . .
    O O8 0.19471(13) 0.60054(14) 0.45611(11) 0.0372(4) Uani d 1 . .
    H H8 0.209598 0.574760 0.489371 0.056 Uiso calc 1 . .
    O O9 0.33284(14) 0.46727(17) 0.41326(15) 0.0507(5) Uani d 1 . .
    H H9 0.387198 0.486363 0.427564 0.076 Uiso calc 1 . .
    C C41 0.04136(17) 0.73817(17) 0.32184(15) 0.0309(5) Uani d 1 . .
    C C42 0.0499(3) 0.83191(19) 0.33473(18) 0.0476(7) Uani d 1 . .
    H H42 0.088980 0.852977 0.301546 0.057 Uiso calc 1 . .
    C C43 0.0017(3) 0.8952(2) 0.3957(2) 0.0594(9) Uani d 1 . .
    H H43 0.008151 0.958692 0.403303 0.071 Uiso calc 1 . .
    C C44 -0.0550(2) 0.8665(2) 0.44492(18) 0.0498(8) Uani d 1 . .
    H H44 -0.087335 0.910016 0.486410 0.060 Uiso calc 1 . .
    C C45 -0.0645(2) 0.7748(2) 0.43374(17) 0.0415(6) Uani d 1 . .
    H H45 -0.103876 0.754479 0.467266 0.050 Uiso calc 1 . .
    C C46 -0.01643(17) 0.71138(18) 0.37312(16) 0.0335(5) Uani d 1 . .
    H H46 -0.023097 0.648182 0.366456 0.040 Uiso calc 1 . .
    C C47 0.1600(2) 0.6827(2) 0.16262(17) 0.0405(6) Uani d 1 . .
    C C48 0.2005(3) 0.5974(3) 0.1003(2) 0.0603(9) Uani d 1 . .
    H H48A 0.231422 0.614619 0.057931 0.090 Uiso calc 1 . .
    H H48B 0.151794 0.550002 0.073461 0.090 Uiso calc 1 . .
    H H48C 0.244203 0.573318 0.129915 0.090 Uiso calc 1 . .
    C C49 0.0905(3) 0.7199(3) 0.1168(2) 0.0555(8) Uani d 1 . .
    H H49A 0.120607 0.737484 0.074240 0.083 Uiso calc 1 . .
    H H49B 0.064550 0.773960 0.156722 0.083 Uiso calc 1 . .
    H H49C 0.041985 0.672174 0.090233 0.083 Uiso calc 1 . .
    C C50 0.2381(2) 0.7568(3) 0.2002(2) 0.0554(8) Uani d 1 . .
    H H50A 0.265585 0.773040 0.155782 0.083 Uiso calc 1 . .
    H H50B 0.284053 0.732893 0.227787 0.083 Uiso calc 1 . .
    H H50C 0.214364 0.811690 0.240943 0.083 Uiso calc 1 . .
    C C51 0.01679(16) 0.54692(16) 0.18823(14) 0.0262(4) Uani d 1 . .
    C C52 -0.07118(17) 0.56076(16) 0.16473(15) 0.0294(5) Uani d 1 . .
    H H52 -0.088508 0.621743 0.175927 0.035 Uiso calc 1 . .
    C C53 -0.13367(17) 0.48696(18) 0.12531(16) 0.0334(5) Uani d 1 . .
    H H53 -0.193174 0.497712 0.110086 0.040 Uiso calc 1 . .
    C C54 -0.10914(19) 0.39809(18) 0.10835(16) 0.0358(5) Uani d 1 . .
    H H54 -0.152030 0.347683 0.081948 0.043 Uiso calc 1 . .
    C C55 -0.0224(2) 0.38218(18) 0.12962(17) 0.0372(6) Uani d 1 . .
    H H55 -0.005334 0.320920 0.117102 0.045 Uiso calc 1 . .
    C C56 0.03976(18) 0.45620(17) 0.16944(16) 0.0335(5) Uani d 1 . .
    H H56 0.099193 0.444728 0.184171 0.040 Uiso calc 1 . .
    C C57 0.24322(19) 0.6524(2) 0.34792(18) 0.0410(6) Uani d 1 . .
    H H57A 0.221619 0.713264 0.380982 0.049 Uiso calc 1 . .
    H H57B 0.296793 0.662500 0.318260 0.049 Uiso calc 1 . .
    C C58 0.26996(17) 0.6036(2) 0.40516(16) 0.0362(6) Uani d 1 . .
    H H58 0.322430 0.639833 0.442477 0.043 Uiso calc 1 . .
    C C59 0.29851(19) 0.5084(2) 0.35744(18) 0.0421(6) Uani d 1 . .
    H H59A 0.245861 0.469827 0.323703 0.051 Uiso calc 1 . .
    H H59B 0.346014 0.511857 0.319063 0.051 Uiso calc 1 . .
    Si Si4 0.37300(4) 0.86171(4) 0.77855(4) 0.02612(13) Uani d 1 . .
    O O10 0.41808(12) 0.76435(12) 0.72988(12) 0.0355(4) Uani d 1 . .
    O O11 0.42184(15) 0.62098(15) 0.56691(12) 0.0446(5) Uani d 1 . .
    H H11 0.369659 0.609246 0.580212 0.067 Uiso calc 1 . .
    O O12 0.55936(15) 0.49972(14) 0.56002(14) 0.0502(5) Uani d 1 . .
    H H12G 0.531541 0.486810 0.513625 0.075 Uiso calc 1 . .
    C C61 0.28623(16) 0.82591(18) 0.83973(15) 0.0306(5) Uani d 1 . .
    C C62 0.21447(19) 0.8810(2) 0.87418(18) 0.0420(6) Uani d 1 . .
    H H62 0.213550 0.940669 0.871311 0.050 Uiso calc 1 . .
    C C63 0.1453(2) 0.8506(3) 0.9121(2) 0.0568(9) Uani d 1 . .
    H H63 0.097149 0.888890 0.934293 0.068 Uiso calc 1 . .
    C C64 0.1463(2) 0.7649(3) 0.9175(2) 0.0657(11) Uani d 1 . .
    H H64 0.098185 0.743520 0.942755 0.079 Uiso calc 1 . .
    C C65 0.2162(3) 0.7102(3) 0.8869(3) 0.0658(11) Uani d 1 . .
    H H65 0.217459 0.651710 0.892325 0.079 Uiso calc 1 . .
    C C66 0.2862(2) 0.7404(2) 0.8475(2) 0.0448(7) Uani d 1 . .
    H H66 0.334209 0.701701 0.825861 0.054 Uiso calc 1 . .
    C C67 0.46068(17) 0.94979(17) 0.84805(16) 0.0324(5) Uani d 1 . .
    C C68 0.4177(2) 1.0364(2) 0.9048(2) 0.0517(8) Uani d 1 . .
    H H68A 0.464725 1.078295 0.942914 0.078 Uiso calc 1 . .
    H H68B 0.371441 1.018913 0.937045 0.078 Uiso calc 1 . .
    H H68C 0.389453 1.067275 0.870717 0.078 Uiso calc 1 . .
    C C69 0.5311(2) 0.9776(2) 0.7966(2) 0.0456(7) Uani d 1 . .
    H H69A 0.580259 1.016954 0.833746 0.068 Uiso calc 1 . .
    H H69B 0.502258 1.011324 0.765365 0.068 Uiso calc 1 . .
    H H69C 0.555961 0.922209 0.757547 0.068 Uiso calc 1 . .
    C C70 0.50708(19) 0.9049(2) 0.90383(17) 0.0368(6) Uani d 1 . .
    H H70A 0.555739 0.947389 0.938920 0.055 Uiso calc 1 . .
    H H70B 0.532727 0.847826 0.868802 0.055 Uiso calc 1 . .
    H H70C 0.462278 0.890909 0.939207 0.055 Uiso calc 1 . .
    C C71 0.31129(16) 0.89928(17) 0.70092(15) 0.0293(5) Uani d 1 . .
    C C72 0.26769(19) 0.98162(18) 0.72189(18) 0.0393(6) Uani d 1 . .
    H H72 0.275644 1.025092 0.777189 0.047 Uiso calc 1 . .
    C C73 0.2134(2) 1.0019(2) 0.6648(2) 0.0454(7) Uani d 1 . .
    H H73 0.183909 1.058003 0.681226 0.054 Uiso calc 1 . .
    C C74 0.2022(2) 0.9401(2) 0.58379(19) 0.0518(6) Uani d 1 . .
    H H74 0.165166 0.953191 0.543945 0.062 Uiso calc 1 . .
    C C75 0.2454(3) 0.8599(3) 0.5619(2) 0.0579(6) Uani d 1 . .
    H H75 0.238062 0.817055 0.506290 0.069 Uiso calc 1 . .
    C C76 0.2994(3) 0.8399(3) 0.61900(19) 0.0542(7) Uani d 1 . .
    H H76 0.329166 0.783946 0.601610 0.065 Uiso calc 1 . .
    C C77 0.49733(18) 0.73901(18) 0.68600(18) 0.0377(6) Uani d 1 . .
    H H77A 0.550851 0.751939 0.725350 0.045 Uiso calc 1 . .
    H H77B 0.506795 0.774269 0.648902 0.045 Uiso calc 1 . .
    C C78 0.48489(17) 0.63693(18) 0.63530(16) 0.0327(5) Uani d 1 . .
    H H78 0.461320 0.603819 0.671419 0.039 Uiso calc 1 . .
    C C79 0.5724(2) 0.5977(2) 0.5999(2) 0.0543(8) Uani d 1 . .
    H H79A 0.592464 0.625071 0.559031 0.065 Uiso calc 1 . .
    H H79B 0.620163 0.613196 0.645119 0.065 Uiso calc 1 . .
    Si Si5 0.88653(4) 0.87436(5) 0.76889(4) 0.02719(13) Uani d 1 . .
    O O13 0.97056(11) 0.80907(12) 0.72967(10) 0.0294(3) Uani d 1 . .
    O O14 1.13384(13) 0.71860(15) 0.68599(12) 0.0434(5) Uani d 1 . .
    H H14G 1.116650 0.746340 0.734176 0.065 Uiso calc 1 . .
    O O15 0.93375(12) 0.61086(13) 0.54754(11) 0.0332(4) Uani d 1 . .
    H H15H 0.955030 0.581631 0.501441 0.050 Uiso calc 1 . .
    C C81 0.80756(16) 0.87774(18) 0.68306(15) 0.0304(5) Uani d 1 . .
    C C82 0.7837(2) 0.9607(2) 0.67661(18) 0.0406(6) Uani d 1 . .
    H H82 0.808726 1.017270 0.716296 0.049 Uiso calc 1 . .
    C C83 0.7239(2) 0.9618(2) 0.6131(2) 0.0504(7) Uani d 1 . .
    H H83 0.709110 1.018822 0.609444 0.060 Uiso calc 1 . .
    C C84 0.6861(2) 0.8806(2) 0.55566(19) 0.0464(7) Uani d 1 . .
    H H84 0.644103 0.881682 0.513236 0.056 Uiso calc 1 . .
    C C85 0.7093(2) 0.7975(2) 0.55975(18) 0.0430(6) Uani d 1 . .
    H H85 0.684249 0.741250 0.519510 0.052 Uiso calc 1 . .
    C C86 0.76922(19) 0.7965(2) 0.62273(17) 0.0383(6) Uani d 1 . .
    H H86 0.784675 0.739039 0.624976 0.046 Uiso calc 1 . .
    C C87 0.82943(18) 0.8190(2) 0.83793(17) 0.0377(6) Uani d 1 . .
    C C88 0.8130(3) 0.7149(2) 0.7926(2) 0.0581(9) Uani d 1 . .
    H H88A 0.778574 0.688632 0.827396 0.087 Uiso calc 1 . .
    H H88B 0.871492 0.686853 0.781385 0.087 Uiso calc 1 . .
    H H88C 0.778583 0.702613 0.739800 0.087 Uiso calc 1 . .
    C C89 0.7378(2) 0.8591(3) 0.8626(2) 0.0543(8) Uani d 1 . .
    H H89A 0.708876 0.830164 0.898336 0.081 Uiso calc 1 . .
    H H89B 0.698778 0.847227 0.812366 0.081 Uiso calc 1 . .
    H H89C 0.746883 0.925660 0.892849 0.081 Uiso calc 1 . .
    C C90 0.8891(2) 0.8373(3) 0.9172(2) 0.0664(11) Uani d 1 . .
    H H90A 0.857018 0.812676 0.954548 0.100 Uiso calc 1 . .
    H H90B 0.902198 0.903770 0.945298 0.100 Uiso calc 1 . .
    H H90C 0.946060 0.807130 0.902548 0.100 Uiso calc 1 . .
    C C91 0.93561(17) 0.99359(17) 0.83126(15) 0.0311(5) Uani d 1 . .
    C C92 1.02972(19) 1.01190(19) 0.83624(18) 0.0373(6) Uani d 1 . .
    H H92 1.066826 0.964248 0.806060 0.045 Uiso calc 1 . .
    C C93 1.0704(2) 1.0973(2) 0.8838(2) 0.0484(7) Uani d 1 . .
    H H93 1.134510 1.107589 0.886178 0.058 Uiso calc 1 . .
    C C94 1.0173(2) 1.1678(2) 0.92790(19) 0.0472(7) Uani d 1 . .
    H H94 1.044778 1.226618 0.960749 0.057 Uiso calc 1 . .
    C C95 0.9245(2) 1.1519(2) 0.92371(18) 0.0474(7) Uani d 1 . .
    H H95 0.887887 1.200099 0.953803 0.057 Uiso calc 1 . .
    C C96 0.8840(2) 1.0666(2) 0.87622(17) 0.0400(6) Uani d 1 . .
    H H96 0.819766 1.057238 0.873956 0.048 Uiso calc 1 . .
    C C97 1.01154(17) 0.79928(18) 0.65271(16) 0.0320(5) Uani d 1 . .
    H H97A 1.054265 0.853006 0.660352 0.038 Uiso calc 1 . .
    H H97B 0.964246 0.795930 0.609646 0.038 Uiso calc 1 . .
    C C98 1.06162(16) 0.71211(18) 0.62577(15) 0.0321(5) Uani d 1 . .
    H H98 1.089481 0.705336 0.571805 0.038 Uiso calc 1 . .
    C C99 1.00152(18) 0.62580(18) 0.61256(16) 0.0347(5) Uani d 1 . .
    H H99A 1.039301 0.572088 0.598198 0.042 Uiso calc 1 . .
    H H99B 0.971842 0.631657 0.664878 0.042 Uiso calc 1 . .
    Si Si6 0.88453(5) 0.36705(5) 0.77432(4) 0.03133(15) Uani d 1 . .
    C C101 0.94351(17) 0.2720(2) 0.69782(16) 0.0353(5) Uani d 1 . .
    C C102 0.9514(2) 0.1865(2) 0.70689(18) 0.0438(6) Uani d 1 . .
    H H102 0.923495 0.175615 0.751808 0.053 Uiso calc 1 . .
    C C103 0.9984(2) 0.1184(2) 0.6525(2) 0.0522(8) Uani d 1 . .
    H H103 1.002645 0.061270 0.660090 0.063 Uiso calc 1 . .
    C C104 1.0399(2) 0.1327(2) 0.5862(2) 0.0520(8) Uani d 1 . .
    H H104 1.072680 0.085585 0.548693 0.062 Uiso calc 1 . .
    C C105 1.0334(2) 0.2151(2) 0.57512(18) 0.0472(7) Uani d 1 . .
    H H105 1.061626 0.225023 0.529899 0.057 Uiso calc 1 . .
    C C106 0.98572(19) 0.2840(2) 0.62976(17) 0.0403(6) Uani d 1 . .
    H H106 0.981414 0.340505 0.621103 0.048 Uiso calc 1 . .
    C C107 0.96953(17) 0.44831(19) 0.85368(17) 0.0346(5) Uani d 1 . .
    C C108 1.0427(2) 0.4809(3) 0.8069(2) 0.0514(8) Uani d 1 . .
    H H10A 1.085503 0.526451 0.847148 0.077 Uiso calc 1 . .
    H H10B 1.013940 0.508884 0.770655 0.077 Uiso calc 1 . .
    H H10C 1.075384 0.428149 0.773077 0.077 Uiso calc 1 . .
    C C109 0.9237(2) 0.5338(2) 0.9105(2) 0.0490(7) Uani d 1 . .
    H H10D 0.969904 0.577598 0.948039 0.074 Uiso calc 1 . .
    H H10E 0.879168 0.514956 0.943375 0.074 Uiso calc 1 . .
    H H10F 0.893095 0.562960 0.876220 0.074 Uiso calc 1 . .
    C C110 1.01575(19) 0.4002(2) 0.90628(18) 0.0416(6) Uani d 1 . .
    H H11A 1.063828 0.441975 0.942992 0.062 Uiso calc 1 . .
    H H11B 1.042164 0.344527 0.869459 0.062 Uiso calc 1 . .
    H H11C 0.970785 0.383341 0.939964 0.062 Uiso calc 1 . .
    C C111 0.79256(17) 0.31127(18) 0.81691(16) 0.0310(5) Uani d 1 . .
    C C112 0.73553(19) 0.2395(2) 0.76089(17) 0.0391(6) Uani d 1 . .
    H H112 0.745148 0.220398 0.702992 0.047 Uiso calc 1 . .
    C C113 0.66535(19) 0.1957(2) 0.78776(18) 0.0417(6) Uani d 1 . .
    H H113 0.627749 0.147450 0.748520 0.050 Uiso calc 1 . .
    C C114 0.65065(18) 0.22277(19) 0.87202(18) 0.0370(6) Uani d 1 . .
    H H114 0.603082 0.193032 0.890902 0.044 Uiso calc 1 . .
    C C115 0.70565(18) 0.29340(18) 0.92853(17) 0.0348(5) Uani d 1 . .
    H H115 0.695762 0.312102 0.986357 0.042 Uiso calc 1 . .
    C C116 0.77497(17) 0.33692(17) 0.90130(15) 0.0310(5) Uani d 1 . .
    H H116 0.811651 0.385600 0.941049 0.037 Uiso calc 1 . .
    O O16 0.8413(3) 0.4378(2) 0.7320(2) 0.0295(7) Uani d 0.786(3) A 1
    O O17 0.66290(14) 0.36915(16) 0.56641(14) 0.0288(5) Uani d 0.786(3) A 1
    H H17 0.641130 0.420659 0.577089 0.043 Uiso calc 0.786(3) A 1
    O O18 0.78044(14) 0.51423(18) 0.56184(14) 0.0305(5) Uani d 0.786(3) A 1
    H H18 0.823683 0.552541 0.564675 0.046 Uiso calc 0.786(3) A 1
    C C117 0.7537(2) 0.4333(2) 0.69416(19) 0.0298(6) Uani d 0.786(3) A 1
    H H11D 0.734784 0.496459 0.705123 0.036 Uiso calc 0.786(3) A 1
    H H11E 0.709390 0.401800 0.718637 0.036 Uiso calc 0.786(3) A 1
    C C118 0.7543(2) 0.3820(3) 0.6018(2) 0.0270(7) Uani d 0.786(3) A 1
    H H118 0.776543 0.319758 0.592664 0.032 Uiso calc 0.786(3) A 1
    C C119 0.8157(2) 0.4282(2) 0.5570(2) 0.0302(7) Uani d 0.786(3) A 1
    H H11F 0.877921 0.439365 0.583011 0.036 Uiso calc 0.786(3) A 1
    H H11G 0.818599 0.387612 0.497904 0.036 Uiso calc 0.786(3) A 1
    O O216 0.8405(12) 0.4055(9) 0.7100(8) 0.037(3) Uani d 0.214(3) A 2
    O O217 0.7036(9) 0.3927(8) 0.5286(7) 0.059(3) Uani d 0.214(3) A 2
    H H217 0.709944 0.423297 0.497519 0.088 Uiso calc 0.214(3) A 2
    O O218 0.7677(7) 0.5777(8) 0.5857(6) 0.042(2) Uani d 0.214(3) A 2
    H H218 0.819255 0.584536 0.568471 0.062 Uiso calc 0.214(3) A 2
    C C217 0.7670(8) 0.3719(9) 0.6518(8) 0.0298(6) Uani d 0.214(3) A 2
    H H21A 0.709107 0.383325 0.680419 0.036 Uiso calc 0.214(3) A 2
    H H21B 0.769474 0.304764 0.622210 0.036 Uiso calc 0.214(3) A 2
    C C218 0.7723(11) 0.4207(11) 0.5912(9) 0.037(2) Uani d 0.214(3) A 2
    H H21C 0.831469 0.407584 0.563820 0.044 Uiso calc 0.214(3) A 2
    C C219 0.7737(8) 0.5228(8) 0.6391(8) 0.042(3) Uani d 0.214(3) A 2
    H H21D 0.722256 0.535594 0.676339 0.050 Uiso calc 0.214(3) A 2
    H H21E 0.830514 0.542541 0.674459 0.050 Uiso calc 0.214(3) A 2
    Si Si7 0.14019(4) 0.15762(4) 0.25987(4) 0.02807(14) Uani d 1 . .
    O O19 0.09203(13) 0.25157(13) 0.31485(14) 0.0435(5) Uani d 1 . .
    O O20 0.05865(16) 0.38991(17) 0.48986(13) 0.0511(5) Uani d 1 . .
    H H20 0.113962 0.383782 0.480665 0.077 Uiso calc 1 . .
    O O21 0.02256(13) 0.52176(12) 0.41127(12) 0.0382(4) Uani d 1 . .
    H H21 0.074086 0.548934 0.427127 0.046 Uiso calc 1 . .
    C C127 0.05758(18) 0.06869(19) 0.18395(17) 0.0358(6) Uani d 1 . .
    C C128 0.1066(3) -0.0140(2) 0.1288(2) 0.0594(9) Uani d 1 . .
    H H12A 0.063001 -0.057147 0.087394 0.089 Uiso calc 1 . .
    H H12B 0.133694 -0.044959 0.163322 0.089 Uiso calc 1 . .
    H H12C 0.154357 0.007156 0.100272 0.089 Uiso calc 1 . .
    C C129 0.0134(2) 0.1143(3) 0.1276(2) 0.0578(9) Uani d 1 . .
    H H12D -0.029185 0.069362 0.086496 0.087 Uiso calc 1 . .
    H H12E 0.060600 0.135680 0.098673 0.087 Uiso calc 1 . .
    H H12F -0.019389 0.166813 0.161691 0.087 Uiso calc 1 . .
    C C130 -0.0180(2) 0.0340(2) 0.2272(2) 0.0431(7) Uani d 1 . .
    H H13A -0.058291 -0.012620 0.185087 0.065 Uiso calc 1 . .
    H H13B -0.053045 0.085646 0.259206 0.065 Uiso calc 1 . .
    H H13C 0.009141 0.006716 0.264750 0.065 Uiso calc 1 . .
    C C131 0.22497(17) 0.20001(17) 0.20134(16) 0.0308(5) Uani d 1 . .
    C C132 0.30364(19) 0.1546(2) 0.17488(19) 0.0408(6) Uani d 1 . .
    H H132 0.314409 0.101330 0.187446 0.049 Uiso calc 1 . .
    C C133 0.3665(2) 0.1848(2) 0.1309(2) 0.0478(7) Uani d 1 . .
    H H133 0.419462 0.152312 0.113448 0.057 Uiso calc 1 . .
    C C134 0.3523(2) 0.2621(2) 0.1122(2) 0.0487(7) Uani d 1 . .
    H H134 0.395430 0.283292 0.082189 0.058 Uiso calc 1 . .
    C C135 0.2751(2) 0.3083(2) 0.1376(2) 0.0562(8) Uani d 1 . .
    H H135 0.264641 0.361187 0.124346 0.067 Uiso calc 1 . .
    C C136 0.2125(2) 0.2782(2) 0.1822(2) 0.0450(7) Uani d 1 . .
    H H136 0.160148 0.311565 0.200119 0.054 Uiso calc 1 . .
    C C137 0.01100(17) 0.26565(18) 0.35746(17) 0.0340(5) Uani d 1 . .
    H H13D 0.007333 0.226802 0.391950 0.041 Uiso calc 1 . .
    H H13E -0.041597 0.247194 0.316721 0.041 Uiso calc 1 . .
    C C138 0.00733(18) 0.36590(18) 0.41259(16) 0.0349(5) Uani d 1 . .
    H H138 -0.057515 0.375533 0.426684 0.042 Uiso calc 1 . .
    C C139 0.0323(2) 0.42710(18) 0.36523(17) 0.0388(6) Uani d 1 . .
    H H13F 0.096065 0.418716 0.349340 0.047 Uiso calc 1 . .
    H H13G -0.006603 0.408044 0.313342 0.047 Uiso calc 1 . .
    C C121 0.2032(12) 0.1180(7) 0.3340(7) 0.0296(15) Uani d 0.646(5) B 1
    C C122 0.1867(4) 0.0344(3) 0.3427(3) 0.0510(14) Uani d 0.646(5) B 1
    H H122 0.139466 -0.007006 0.309054 0.061 Uiso calc 0.646(5) B 1
    C C123 0.2374(5) 0.0084(5) 0.3994(4) 0.0653(18) Uani d 0.646(5) B 1
    H H123 0.224453 -0.050264 0.403104 0.078 Uiso calc 0.646(5) B 1
    C C124 0.3037(10) 0.0650(8) 0.4485(7) 0.060(4) Uani d 0.646(5) B 1
    H H124 0.337438 0.047380 0.487500 0.072 Uiso calc 0.646(5) B 1
    C C125 0.3223(4) 0.1492(4) 0.4416(3) 0.0543(15) Uani d 0.646(5) B 1
    H H125 0.370341 0.189244 0.475452 0.065 Uiso calc 0.646(5) B 1
    C C126 0.2716(3) 0.1771(3) 0.3855(3) 0.0478(12) Uani d 0.646(5) B 1
    H H126 0.284282 0.236252 0.382786 0.057 Uiso calc 0.646(5) B 1
    C C161 0.199(2) 0.1027(15) 0.3303(12) 0.0296(15) Uani d 0.354(5) B 2
    C C162 0.2437(6) 0.0217(5) 0.2988(5) 0.0353(19) Uani d 0.354(5) B 2
    H H162 0.238611 -0.012324 0.242120 0.042 Uiso d 0.354(5) B 2
    C C163 0.2902(6) -0.0109(5) 0.3527(5) 0.042(2) Uani d 0.354(5) B 2
    H H163 0.313109 -0.068409 0.332992 0.050 Uiso d 0.354(5) B 2
    C C164 0.2983(19) 0.0375(12) 0.4362(11) 0.047(4) Uani d 0.354(5) B 2
    H H164 0.332614 0.015460 0.471806 0.057 Uiso calc 0.354(5) B 2
    C C165 0.2568(8) 0.1176(6) 0.4678(5) 0.049(3) Uani d 0.354(5) B 2
    H H165 0.258613 0.149093 0.524925 0.059 Uiso d 0.354(5) B 2
    C C166 0.2088(5) 0.1522(4) 0.4154(4) 0.0317(18) Uani d 0.354(5) B 2
    H H166 0.180522 0.206389 0.439185 0.038 Uiso d 0.354(5) B 2
    Si Si8 0.63688(4) 0.09100(4) 0.21825(4) 0.02685(13) Uani d 1 . .
    C C141 0.70785(16) 0.08392(17) 0.30793(15) 0.0292(5) Uani d 1 . .
    C C142 0.6985(2) 0.00816(19) 0.33224(17) 0.0405(6) Uani d 1 . .
    H H142 0.659140 -0.043213 0.300108 0.049 Uiso calc 1 . .
    C C143 0.7454(3) 0.0058(2) 0.40232(19) 0.0515(8) Uani d 1 . .
    H H143 0.737393 -0.046713 0.417673 0.062 Uiso calc 1 . .
    C C144 0.8033(2) 0.0790(2) 0.44978(18) 0.0449(7) Uani d 1 . .
    H H144 0.835157 0.077344 0.497847 0.054 Uiso calc 1 . .
    C C145 0.81439(19) 0.1541(2) 0.42694(17) 0.0406(6) Uani d 1 . .
    H H145 0.854004 0.205100 0.459502 0.049 Uiso calc 1 . .
    C C146 0.76814(19) 0.15643(19) 0.35645(17) 0.0369(6) Uani d 1 . .
    H H146 0.777799 0.208647 0.340892 0.044 Uiso calc 1 . .
    C C147 0.70145(18) 0.12017(18) 0.13638(16) 0.0342(5) Uani d 1 . .
    C C148 0.7673(3) 0.2053(2) 0.1758(2) 0.0549(8) Uani d 1 . .
    H H14A 0.796300 0.221106 0.131812 0.082 Uiso calc 1 . .
    H H14B 0.813845 0.192121 0.210881 0.082 Uiso calc 1 . .
    H H14C 0.733749 0.257208 0.209969 0.082 Uiso calc 1 . .
    C C149 0.7550(2) 0.0395(2) 0.0848(2) 0.0473(7) Uani d 1 . .
    H H14D 0.789923 0.057203 0.044784 0.071 Uiso calc 1 . .
    H H14E 0.712933 -0.013532 0.054855 0.071 Uiso calc 1 . .
    H H14F 0.796649 0.023084 0.121854 0.071 Uiso calc 1 . .
    C C150 0.6320(2) 0.1409(2) 0.0787(2) 0.0492(7) Uani d 1 . .
    H H15A 0.663621 0.155143 0.035144 0.074 Uiso calc 1 . .
    H H15B 0.598558 0.193696 0.111107 0.074 Uiso calc 1 . .
    H H15C 0.589445 0.086993 0.053048 0.074 Uiso calc 1 . .
    C C151 0.56551(16) -0.01935(16) 0.16614(15) 0.0274(5) Uani d 1 . .
    C C152 0.47140(18) -0.01715(18) 0.16254(19) 0.0380(6) Uani d 1 . .
    H H152 0.444641 0.039197 0.190579 0.046 Uiso calc 1 . .
    C C153 0.41529(19) -0.0956(2) 0.1188(2) 0.0446(7) Uani d 1 . .
    H H153 0.351223 -0.092273 0.117903 0.054 Uiso calc 1 . .
    C C154 0.4525(2) -0.17712(19) 0.07725(18) 0.0395(6) Uani d 1 . .
    H H154 0.414393 -0.230106 0.046364 0.047 Uiso calc 1 . .
    C C155 0.54551(19) -0.18232(17) 0.08026(16) 0.0338(5) Uani d 1 . .
    H H155 0.571333 -0.239139 0.051943 0.041 Uiso calc 1 . .
    C C156 0.60149(17) -0.10464(17) 0.12464(15) 0.0298(5) Uani d 1 . .
    H H156 0.665330 -0.109342 0.126918 0.036 Uiso calc 1 . .
    O O22 0.5705(3) 0.1764(2) 0.2526(3) 0.0296(7) Uani d 0.876(4) C 1
    C C157 0.5246(2) 0.1996(3) 0.3281(3) 0.0320(9) Uani d 0.876(4) C 1
    H H15D 0.546561 0.163298 0.360853 0.038 Uiso calc 0.876(4) C 1
    H H15E 0.458639 0.184425 0.315607 0.038 Uiso calc 0.876(4) C 1
    O O23 0.63645(13) 0.32237(14) 0.40090(12) 0.0327(5) Uani d 0.876(4) C 1
    H H23 0.645294 0.331077 0.451628 0.049 Uiso calc 0.876(4) C 1
    C C158 0.54175(18) 0.30091(19) 0.37800(17) 0.0282(6) Uani d 0.876(4) C 1
    H H158 0.507180 0.316499 0.429855 0.034 Uiso calc 0.876(4) C 1
    C C159 0.5134(2) 0.3615(2) 0.3308(2) 0.0318(6) Uani d 0.876(4) C 1
    H H15F 0.552705 0.352730 0.283249 0.038 Uiso calc 0.876(4) C 1
    H H15G 0.449929 0.343711 0.308474 0.038 Uiso calc 0.876(4) C 1
    O O24 0.5210(3) 0.4573(2) 0.3857(2) 0.0364(7) Uani d 0.876(4) C 1
    H H24 0.574248 0.479258 0.386301 0.055 Uiso calc 0.876(4) C 1
    O O32 0.555(2) 0.168(2) 0.260(2) 0.0296(7) Uani d 0.124(4) C 2
    C C257 0.501(2) 0.1968(18) 0.332(2) 0.035(4) Uani d 0.124(4) C 2
    H H25A 0.535481 0.189392 0.378560 0.042 Uiso calc 0.124(4) C 2
    H H25B 0.445436 0.154660 0.319806 0.042 Uiso calc 0.124(4) C 2
    O O33 0.4403(12) 0.3227(13) 0.4425(10) 0.055(5) Uani d 0.124(4) C 2
    H H33 0.452014 0.283000 0.463143 0.082 Uiso calc 0.124(4) C 2
    C C258 0.4715(14) 0.2950(13) 0.3599(12) 0.042(4) Uani d 0.124(4) C 2
    H H258 0.420430 0.297631 0.321602 0.050 Uiso calc 0.124(4) C 2
    C C259 0.5449(16) 0.3628(15) 0.3601(18) 0.044(4) Uani d 0.124(4) C 2
    H H25C 0.588315 0.372516 0.407838 0.053 Uiso calc 0.124(4) C 2
    H H25D 0.578078 0.337877 0.308408 0.053 Uiso calc 0.124(4) C 2
    O O34 0.511(3) 0.4503(18) 0.366(2) 0.0364(7) Uani d 0.124(4) C 2
    H H34 0.5742(8) 0.4793(7) 0.3863(18) 0.055 Uiso d 0.124(4) C 2
loop_
    _atom_site_aniso_label
    _atom_site_aniso_U_11
    _atom_site_aniso_U_22
    _atom_site_aniso_U_33
    _atom_site_aniso_U_12
    _atom_site_aniso_U_13
    _atom_site_aniso_U_23
    Si1 0.0252(3) 0.0226(3) 0.0218(3) -0.0013(2) -0.0012(2) 0.0091(2)
    O1 0.0287(8) 0.0286(8) 0.0296(8) -0.0026(7) -0.0075(6) 0.0145(7)
    O2 0.0375(9) 0.0414(10) 0.0309(9) -0.0001(8) -0.0046(7) 0.0184(8)
    O3 0.0368(10) 0.0467(11) 0.0578(12) 0.0102(9) 0.0035(9) 0.0320(10)
    C1 0.0301(12) 0.0265(11) 0.0254(11) -0.0050(9) -0.0010(9) 0.0070(9)
    C2 0.0581(18) 0.0277(13) 0.0384(14) 0.0026(12) 0.0136(12) 0.0112(11)
    C3 0.079(2) 0.0292(14) 0.0544(19) 0.0095(14) 0.0219(17) 0.0095(13)
    C4 0.0601(19) 0.0388(15) 0.0398(15) 0.0011(13) 0.0174(14) -0.0032(12)
    C5 0.0403(14) 0.0460(16) 0.0271(12) -0.0098(12) 0.0034(10) 0.0055(11)
    C6 0.0315(12) 0.0358(13) 0.0268(12) -0.0049(10) -0.0008(9) 0.0101(10)
    C7 0.0272(11) 0.0251(11) 0.0278(11) -0.0020(9) -0.0021(9) 0.0096(9)
    C8 0.0391(14) 0.0245(12) 0.0359(13) -0.0007(10) -0.0006(10) 0.0056(10)
    C9 0.0341(13) 0.0344(13) 0.0363(13) -0.0088(10) -0.0013(10) 0.0141(11)
    C10 0.0312(12) 0.0377(13) 0.0309(12) -0.0026(10) -0.0079(10) 0.0141(10)
    C11 0.0243(11) 0.0239(11) 0.0287(11) 0.0012(8) -0.0011(8) 0.0119(9)
    C12 0.0349(13) 0.0297(12) 0.0284(12) -0.0032(10) -0.0014(9) 0.0111(10)
    C13 0.0350(13) 0.0312(12) 0.0402(14) -0.0082(10) -0.0026(10) 0.0136(11)
    C14 0.0317(13) 0.0356(13) 0.0446(15) -0.0011(10) 0.0043(10) 0.0216(12)
    C15 0.0347(13) 0.0345(13) 0.0323(12) 0.0021(10) 0.0060(10) 0.0157(10)
    C16 0.0291(11) 0.0262(11) 0.0287(12) -0.0002(9) -0.0002(9) 0.0102(9)
    C17 0.0280(12) 0.0324(12) 0.0327(12) -0.0050(9) -0.0072(9) 0.0148(10)
    C18 0.0288(12) 0.0378(13) 0.0339(12) -0.0021(10) -0.0067(9) 0.0188(11)
    C19 0.0411(14) 0.0434(15) 0.0422(14) 0.0104(12) 0.0014(11) 0.0236(12)
    Si2 0.0291(3) 0.0233(3) 0.0289(3) 0.0006(2) -0.0046(2) 0.0084(3)
    O4 0.0502(12) 0.0376(10) 0.0382(10) 0.0137(9) -0.0146(9) 0.0076(8)
    O5 0.0568(13) 0.0442(12) 0.0382(11) 0.0037(9) -0.0114(9) 0.0114(9)
    O6 0.0386(10) 0.0348(10) 0.0392(10) 0.0122(8) -0.0008(8) 0.0116(8)
    C21 0.0298(12) 0.0264(11) 0.0330(12) 0.0011(9) -0.0086(9) 0.0090(9)
    C22 0.0453(15) 0.0277(12) 0.0388(14) -0.0009(11) -0.0081(11) 0.0112(11)
    C23 0.0522(13) 0.0281(11) 0.0435(13) 0.0055(10) -0.0127(10) 0.0054(10)
    C24 0.0496(13) 0.0307(11) 0.0436(13) 0.0110(10) -0.0149(10) 0.0005(10)
    C25 0.0340(14) 0.0463(16) 0.0382(14) 0.0052(12) -0.0010(11) 0.0052(12)
    C26 0.0339(13) 0.0291(12) 0.0361(13) 0.0002(10) -0.0020(10) 0.0059(10)
    C27 0.0383(14) 0.0378(14) 0.0382(14) -0.0053(11) 0.0030(11) 0.0125(11)
    C28 0.0465(18) 0.0452(18) 0.069(2) -0.0146(14) 0.0125(16) 0.0076(16)
    C29 0.070(2) 0.066(2) 0.0472(18) -0.0041(18) 0.0014(16) 0.0348(17)
    C30 0.0455(17) 0.0500(18) 0.0480(17) -0.0069(14) 0.0114(13) 0.0016(14)
    C31 0.0336(12) 0.0251(11) 0.0291(12) 0.0019(9) -0.0009(9) 0.0106(9)
    C32 0.0342(13) 0.0279(12) 0.0409(14) 0.0030(10) -0.0031(10) 0.0086(11)
    C33 0.0321(13) 0.0408(15) 0.0425(15) -0.0002(11) -0.0034(11) 0.0088(12)
    C34 0.0447(15) 0.0299(13) 0.0325(13) -0.0110(11) 0.0006(11) 0.0052(10)
    C35 0.0545(17) 0.0252(13) 0.0484(16) -0.0005(11) -0.0031(13) 0.0128(12)
    C36 0.0404(14) 0.0257(12) 0.0463(15) 0.0029(10) -0.0068(11) 0.0107(11)
    C37 0.0422(15) 0.0357(14) 0.0474(16) 0.0002(11) -0.0196(12) 0.0102(12)
    C38 0.0373(14) 0.0386(14) 0.0377(14) 0.0062(11) -0.0099(11) 0.0096(11)
    C39 0.0335(13) 0.0433(15) 0.0401(14) 0.0084(11) -0.0019(11) 0.0162(12)
    Si3 0.0289(3) 0.0253(3) 0.0252(3) -0.0013(2) -0.0016(2) 0.0076(2)
    O7 0.0321(9) 0.0362(10) 0.0317(9) 0.0017(7) -0.0091(7) 0.0078(8)
    O8 0.0357(9) 0.0470(11) 0.0288(9) 0.0105(8) 0.0011(7) 0.0126(8)
    O9 0.0351(10) 0.0614(14) 0.0621(14) 0.0131(10) 0.0027(9) 0.0289(11)
    C41 0.0366(13) 0.0262(11) 0.0270(11) 0.0003(9) -0.0063(9) 0.0068(9)
    C42 0.079(2) 0.0293(14) 0.0337(14) 0.0037(14) 0.0031(14) 0.0099(11)
    C43 0.105(3) 0.0269(14) 0.0429(17) 0.0167(16) 0.0013(17) 0.0072(13)
    C44 0.065(2) 0.0452(16) 0.0302(14) 0.0217(15) -0.0054(13) 0.0007(12)
    C45 0.0395(14) 0.0478(16) 0.0317(13) 0.0085(12) -0.0016(11) 0.0072(12)
    C46 0.0323(12) 0.0323(13) 0.0322(12) 0.0023(10) -0.0007(10) 0.0075(10)
    C47 0.0448(15) 0.0400(15) 0.0348(14) -0.0083(12) 0.0030(11) 0.0126(12)
    C48 0.068(2) 0.055(2) 0.0510(19) -0.0026(17) 0.0263(17) 0.0110(16)
    C49 0.066(2) 0.070(2) 0.0388(16) -0.0095(17) -0.0042(14) 0.0326(16)
    C50 0.0506(18) 0.058(2) 0.061(2) -0.0204(15) 0.0007(15) 0.0283(17)
    C51 0.0309(11) 0.0265(11) 0.0222(10) 0.0003(9) 0.0005(8) 0.0104(9)
    C52 0.0324(12) 0.0254(11) 0.0311(12) 0.0017(9) -0.0001(9) 0.0111(9)
    C53 0.0313(12) 0.0350(13) 0.0328(13) -0.0033(10) -0.0034(10) 0.0120(10)
    C54 0.0443(14) 0.0310(13) 0.0292(12) -0.0086(11) -0.0045(10) 0.0092(10)
    C55 0.0533(16) 0.0230(12) 0.0349(13) 0.0004(11) -0.0038(11) 0.0107(10)
    C56 0.0373(13) 0.0278(12) 0.0348(13) 0.0048(10) -0.0048(10) 0.0108(10)
    C57 0.0357(14) 0.0471(16) 0.0395(14) -0.0077(12) -0.0102(11) 0.0169(12)
    C58 0.0284(12) 0.0471(15) 0.0333(13) -0.0040(11) -0.0053(10) 0.0159(11)
    C59 0.0323(13) 0.0568(18) 0.0431(15) 0.0142(12) 0.0114(11) 0.0229(13)
    Si4 0.0249(3) 0.0245(3) 0.0293(3) 0.0035(2) 0.0011(2) 0.0099(2)
    O10 0.0311(9) 0.0285(9) 0.0424(10) 0.0061(7) 0.0067(7) 0.0066(8)
    O11 0.0466(11) 0.0474(12) 0.0350(10) 0.0095(9) -0.0056(8) 0.0090(9)
    O12 0.0432(11) 0.0382(11) 0.0536(13) 0.0126(9) -0.0057(9) -0.0031(9)
    C61 0.0282(12) 0.0368(13) 0.0282(12) 0.0000(10) -0.0038(9) 0.0140(10)
    C62 0.0364(14) 0.0512(17) 0.0374(14) 0.0062(12) 0.0084(11) 0.0137(12)
    C63 0.0418(17) 0.086(3) 0.0435(17) 0.0056(16) 0.0129(13) 0.0236(17)
    C64 0.0438(18) 0.116(3) 0.057(2) -0.007(2) 0.0062(15) 0.057(2)
    C65 0.057(2) 0.076(3) 0.088(3) -0.0177(19) -0.0115(19) 0.063(2)
    C66 0.0387(15) 0.0477(16) 0.0567(18) 0.0007(12) -0.0031(12) 0.0302(14)
    C67 0.0313(12) 0.0276(12) 0.0379(13) 0.0023(9) -0.0057(10) 0.0118(10)
    C68 0.0501(17) 0.0327(14) 0.0554(18) 0.0102(12) -0.0214(14) -0.0037(13)
    C69 0.0456(16) 0.0416(16) 0.0539(18) -0.0143(13) -0.0089(13) 0.0255(14)
    C70 0.0335(13) 0.0389(14) 0.0396(14) 0.0041(11) -0.0049(10) 0.0163(11)
    C71 0.0270(11) 0.0329(12) 0.0317(12) 0.0011(9) 0.0030(9) 0.0159(10)
    C72 0.0439(15) 0.0268(12) 0.0442(15) -0.0015(11) -0.0118(12) 0.0105(11)
    C73 0.0452(16) 0.0331(14) 0.0593(18) 0.0000(12) -0.0157(13) 0.0201(13)
    C74 0.0634(15) 0.0634(15) 0.0342(11) 0.0145(12) -0.0040(11) 0.0236(11)
    C75 0.0694(14) 0.0685(14) 0.0336(10) 0.0228(12) -0.0017(10) 0.0138(10)
    C76 0.0658(15) 0.0639(15) 0.0313(11) 0.0271(13) 0.0032(11) 0.0123(11)
    C77 0.0308(13) 0.0342(13) 0.0418(14) 0.0039(10) 0.0050(11) 0.0057(11)
    C78 0.0293(12) 0.0333(13) 0.0321(12) 0.0047(10) -0.0002(9) 0.0075(10)
    C79 0.0390(16) 0.0395(16) 0.067(2) 0.0071(12) 0.0073(14) -0.0022(15)
    Si5 0.0245(3) 0.0329(3) 0.0247(3) 0.0080(2) 0.0042(2) 0.0101(3)
    O13 0.0308(8) 0.0319(9) 0.0267(8) 0.0106(7) 0.0072(6) 0.0105(7)
    O14 0.0331(9) 0.0502(12) 0.0344(10) 0.0140(8) -0.0044(7) -0.0010(9)
    O15 0.0284(8) 0.0355(9) 0.0321(9) 0.0044(7) 0.0017(7) 0.0074(7)
    C81 0.0240(11) 0.0388(13) 0.0296(12) 0.0059(9) 0.0039(9) 0.0133(10)
    C82 0.0433(15) 0.0383(14) 0.0385(14) 0.0045(11) -0.0085(11) 0.0125(12)
    C83 0.0512(17) 0.0504(18) 0.0544(18) 0.0046(14) -0.0135(14) 0.0258(15)
    C84 0.0406(15) 0.0586(19) 0.0429(16) -0.0057(13) -0.0146(12) 0.0242(14)
    C85 0.0422(15) 0.0476(16) 0.0369(14) -0.0097(12) -0.0082(11) 0.0151(12)
    C86 0.0406(14) 0.0391(14) 0.0359(14) 0.0019(11) -0.0009(11) 0.0146(11)
    C87 0.0296(12) 0.0538(16) 0.0360(13) 0.0066(11) 0.0073(10) 0.0228(12)
    C88 0.067(2) 0.0526(19) 0.064(2) 0.0015(16) 0.0248(17) 0.0313(17)
    C89 0.0387(16) 0.072(2) 0.0563(19) 0.0088(15) 0.0206(14) 0.0258(17)
    C90 0.0514(19) 0.114(3) 0.054(2) -0.014(2) -0.0077(15) 0.059(2)
    C91 0.0370(13) 0.0322(12) 0.0244(11) 0.0097(10) 0.0018(9) 0.0095(9)
    C92 0.0370(14) 0.0321(13) 0.0411(14) 0.0069(11) 0.0035(11) 0.0105(11)
    C93 0.0478(17) 0.0412(16) 0.0542(18) -0.0026(13) -0.0010(14) 0.0157(14)
    C94 0.072(2) 0.0296(14) 0.0375(15) 0.0048(13) -0.0025(14) 0.0096(12)
    C95 0.067(2) 0.0389(15) 0.0343(14) 0.0212(14) 0.0048(13) 0.0084(12)
    C96 0.0440(15) 0.0420(15) 0.0319(13) 0.0142(12) 0.0044(11) 0.0091(11)
    C97 0.0320(12) 0.0336(13) 0.0294(12) 0.0057(10) 0.0096(9) 0.0090(10)
    C98 0.0268(11) 0.0354(13) 0.0289(12) 0.0064(9) 0.0007(9) 0.0050(10)
    C99 0.0353(13) 0.0327(13) 0.0339(13) 0.0087(10) -0.0007(10) 0.0089(10)
    Si6 0.0268(3) 0.0425(4) 0.0289(3) -0.0025(3) -0.0046(2) 0.0189(3)
    C101 0.0301(12) 0.0456(15) 0.0301(12) -0.0013(11) -0.0060(10) 0.0147(11)
    C102 0.0453(16) 0.0497(17) 0.0373(14) -0.0021(13) -0.0018(12) 0.0176(13)
    C103 0.0563(19) 0.0453(17) 0.0553(19) 0.0060(14) -0.0012(15) 0.0184(15)
    C104 0.0551(19) 0.0566(19) 0.0394(16) 0.0137(15) 0.0004(13) 0.0100(14)
    C105 0.0438(16) 0.069(2) 0.0313(14) 0.0101(14) 0.0016(11) 0.0198(14)
    C106 0.0359(14) 0.0545(17) 0.0350(14) 0.0041(12) -0.0033(10) 0.0219(13)
    C107 0.0294(12) 0.0383(14) 0.0376(14) -0.0032(10) -0.0044(10) 0.0167(11)
    C108 0.0403(16) 0.059(2) 0.060(2) -0.0150(14) -0.0040(14) 0.0302(16)
    C109 0.0530(18) 0.0352(15) 0.0546(18) -0.0016(13) -0.0023(14) 0.0120(13)
    C110 0.0326(13) 0.0540(17) 0.0365(14) -0.0010(12) -0.0092(11) 0.0156(13)
    C111 0.0272(11) 0.0375(13) 0.0298(12) 0.0000(10) -0.0025(9) 0.0145(10)
    C112 0.0355(13) 0.0501(16) 0.0290(13) -0.0060(12) -0.0027(10) 0.0125(12)
    C113 0.0363(14) 0.0406(15) 0.0429(15) -0.0077(11) -0.0058(11) 0.0105(12)
    C114 0.0316(13) 0.0334(13) 0.0484(15) -0.0007(10) 0.0059(11) 0.0178(12)
    C115 0.0383(13) 0.0350(13) 0.0324(13) 0.0075(10) 0.0049(10) 0.0130(11)
    C116 0.0311(12) 0.0314(12) 0.0290(12) 0.0014(9) -0.0024(9) 0.0095(10)
    O16 0.0290(12) 0.0369(19) 0.0264(16) 0.0022(15) -0.0042(13) 0.0165(14)
    O17 0.0252(11) 0.0349(12) 0.0261(11) -0.0027(8) -0.0015(8) 0.0115(9)
    O18 0.0231(10) 0.0377(14) 0.0350(12) 0.0005(9) 0.0017(8) 0.0186(11)
    C117 0.0289(14) 0.0359(15) 0.0274(14) 0.0055(12) -0.0004(11) 0.0146(11)
    C118 0.0261(15) 0.0303(16) 0.0289(16) 0.0027(12) 0.0033(11) 0.0156(13)
    C119 0.0275(15) 0.0389(17) 0.0289(15) 0.0058(12) 0.0020(12) 0.0175(13)
    O216 0.043(5) 0.030(6) 0.030(6) -0.001(5) -0.007(4) 0.002(4)
    O217 0.076(7) 0.051(6) 0.045(6) 0.005(5) -0.025(5) 0.014(5)
    O218 0.047(5) 0.045(6) 0.043(5) 0.006(4) -0.002(4) 0.028(5)
    C217 0.0289(14) 0.0359(15) 0.0274(14) 0.0055(12) -0.0004(11) 0.0146(11)
    C218 0.039(5) 0.045(5) 0.028(4) -0.002(5) -0.011(4) 0.017(4)
    C219 0.052(6) 0.040(5) 0.031(5) 0.004(5) -0.006(4) 0.012(4)
    Si7 0.0257(3) 0.0223(3) 0.0379(4) 0.0030(2) 0.0022(3) 0.0128(3)
    O19 0.0361(10) 0.0295(9) 0.0660(13) 0.0082(8) 0.0211(9) 0.0163(9)
    O20 0.0547(13) 0.0593(13) 0.0384(11) 0.0080(11) -0.0042(9) 0.0165(10)
    O21 0.0386(10) 0.0292(9) 0.0439(10) 0.0045(7) 0.0068(8) 0.0091(8)
    C127 0.0348(13) 0.0359(13) 0.0397(14) -0.0042(10) -0.0083(11) 0.0191(11)
    C128 0.066(2) 0.0455(18) 0.0492(18) -0.0072(16) -0.0015(16) -0.0029(14)
    C129 0.0426(17) 0.079(2) 0.070(2) -0.0185(16) -0.0223(15) 0.054(2)
    C130 0.0406(15) 0.0377(15) 0.0541(17) -0.0125(12) -0.0084(12) 0.0232(13)
    C131 0.0288(12) 0.0255(11) 0.0385(13) 0.0027(9) 0.0012(10) 0.0120(10)
    C132 0.0369(14) 0.0451(15) 0.0479(16) 0.0125(12) 0.0097(12) 0.0239(13)
    C133 0.0359(15) 0.0602(19) 0.0523(17) 0.0120(13) 0.0145(12) 0.0242(15)
    C134 0.0472(17) 0.0544(18) 0.0490(17) -0.0085(14) 0.0110(13) 0.0250(15)
    C135 0.058(2) 0.0473(18) 0.078(2) 0.0012(15) 0.0125(17) 0.0401(18)
    C136 0.0400(15) 0.0345(14) 0.070(2) 0.0073(11) 0.0125(14) 0.0294(14)
    C137 0.0306(12) 0.0330(13) 0.0381(13) -0.0017(10) 0.0037(10) 0.0129(11)
    C138 0.0314(12) 0.0363(13) 0.0368(13) 0.0013(10) 0.0029(10) 0.0129(11)
    C139 0.0473(15) 0.0301(13) 0.0387(14) 0.0090(11) 0.0072(11) 0.0108(11)
    C121 0.029(2) 0.027(4) 0.0323(15) 0.001(3) -0.0006(12) 0.0106(19)
    C122 0.059(3) 0.044(3) 0.053(3) -0.010(2) -0.023(3) 0.026(2)
    C123 0.078(4) 0.074(4) 0.062(4) -0.007(3) -0.020(4) 0.048(3)
    C124 0.061(6) 0.088(9) 0.040(4) 0.021(7) -0.006(3) 0.031(5)
    C125 0.042(3) 0.065(3) 0.039(2) 0.003(2) -0.012(2) -0.001(2)
    C126 0.043(3) 0.043(3) 0.047(3) -0.004(2) -0.006(2) 0.005(2)
    C161 0.029(2) 0.027(4) 0.0323(15) 0.001(3) -0.0006(12) 0.0106(19)
    C162 0.045(4) 0.022(3) 0.035(4) 0.011(3) -0.011(3) 0.005(3)
    C163 0.059(5) 0.016(3) 0.046(5) 0.008(3) -0.017(4) 0.005(3)
    C164 0.052(8) 0.037(7) 0.054(9) 0.003(6) -0.020(6) 0.019(6)
    C165 0.093(8) 0.029(4) 0.027(4) 0.006(5) -0.011(4) 0.013(3)
    C166 0.049(4) 0.021(3) 0.022(3) 0.012(3) -0.001(3) 0.002(2)
    Si8 0.0296(3) 0.0231(3) 0.0277(3) -0.0002(2) -0.0036(2) 0.0095(2)
    C141 0.0297(12) 0.0297(12) 0.0288(12) 0.0027(9) -0.0011(9) 0.0115(9)
    C142 0.0565(17) 0.0306(13) 0.0348(13) -0.0027(12) -0.0098(12) 0.0141(11)
    C143 0.083(2) 0.0369(15) 0.0387(15) 0.0027(15) -0.0108(15) 0.0195(13)
    C144 0.0528(17) 0.0505(17) 0.0319(13) 0.0145(13) -0.0069(12) 0.0148(12)
    C145 0.0363(14) 0.0474(16) 0.0361(14) -0.0004(12) -0.0077(11) 0.0135(12)
    C146 0.0368(13) 0.0368(14) 0.0395(14) -0.0047(11) -0.0061(11) 0.0183(11)
    C147 0.0388(13) 0.0320(13) 0.0318(12) -0.0068(10) -0.0056(10) 0.0133(10)
    C148 0.066(2) 0.0494(18) 0.0488(18) -0.0260(16) -0.0022(15) 0.0211(15)
    C149 0.0450(16) 0.0549(18) 0.0457(16) 0.0009(13) 0.0123(13) 0.0224(14)
    C150 0.0532(18) 0.061(2) 0.0429(16) -0.0001(15) -0.0053(13) 0.0320(15)
    C151 0.0291(11) 0.0260(11) 0.0286(11) 0.0004(9) -0.0021(9) 0.0122(9)
    C152 0.0305(13) 0.0308(13) 0.0513(16) 0.0032(10) 0.0018(11) 0.0131(12)
    C153 0.0289(13) 0.0380(15) 0.0669(19) -0.0050(11) -0.0035(12) 0.0203(14)
    C154 0.0446(15) 0.0314(13) 0.0426(15) -0.0121(11) -0.0096(11) 0.0165(11)
    C155 0.0486(15) 0.0223(11) 0.0310(12) 0.0040(10) -0.0016(10) 0.0103(10)
    C156 0.0309(12) 0.0292(12) 0.0297(11) 0.0026(9) -0.0016(9) 0.0114(10)
    O22 0.0353(18) 0.0238(12) 0.0291(13) 0.0029(12) -0.0001(10) 0.0088(8)
    C157 0.0247(19) 0.0318(15) 0.0384(16) 0.0017(13) 0.0043(15) 0.0112(12)
    O23 0.0285(10) 0.0377(11) 0.0303(10) 0.0021(8) -0.0017(8) 0.0106(9)
    C158 0.0237(13) 0.0323(14) 0.0275(13) 0.0055(10) 0.0043(10) 0.0086(11)
    C159 0.0303(15) 0.0294(14) 0.0322(15) 0.0072(11) -0.0006(12) 0.0064(12)
    O24 0.0302(14) 0.0282(11) 0.041(2) 0.0065(9) -0.0052(14) -0.0001(12)
    O32 0.0353(18) 0.0238(12) 0.0291(13) 0.0029(12) -0.0001(10) 0.0088(8)
    C257 0.033(7) 0.032(6) 0.032(6) 0.007(6) 0.005(6) 0.002(6)
    O33 0.055(9) 0.065(10) 0.037(8) 0.033(8) 0.012(7) 0.006(7)
    C258 0.038(6) 0.039(6) 0.039(6) 0.015(5) 0.008(5) 0.003(5)
    C259 0.033(7) 0.044(7) 0.042(7) 0.013(6) -0.005(6) -0.002(7)
    O34 0.0302(14) 0.0282(11) 0.041(2) 0.0065(9) -0.0052(14) -0.0001(12)
_geom_special_details
;
 All esds (except the esd in the dihedral angle between two l.s. planes)
 are estimated using the full covariance matrix.  The cell esds are taken
 into account individually in the estimation of esds in distances, angles
 and torsion angles; correlations between esds in cell parameters are only
 used when they are defined by crystal symmetry.  An approximate (isotropic)
 treatment of cell esds is used for estimating esds involving l.s. planes.
;
loop_
    _geom_bond_atom_site_label_1
    _geom_bond_atom_site_label_2
    _geom_bond_site_symmetry_2
    _geom_bond_distance
    _geom_bond_publ_flag
    Si1 O1 . 1.6513(17) ?
    Si1 C1 . 1.869(2) ?
    Si1 C7 . 1.886(2) ?
    Si1 C11 . 1.881(2) ?
    O1 C17 . 1.428(3) ?
    O2 H2 . 0.8400 ?
    O2 C18 . 1.429(3) ?
    O3 H3A . 0.8400 ?
    O3 H3B . 0.8400 ?
    O3 C19 . 1.421(3) ?
    C1 C2 . 1.396(4) ?
    C1 C6 . 1.404(3) ?
    C2 H2A . 0.9500 ?
    C2 C3 . 1.391(4) ?
    C3 H3 . 0.9500 ?
    C3 C4 . 1.392(5) ?
    C4 H4 . 0.9500 ?
    C4 C5 . 1.370(5) ?
    C5 H5 . 0.9500 ?
    C5 C6 . 1.393(4) ?
    C6 H6 . 0.9500 ?
    C7 C8 . 1.535(3) ?
    C7 C9 . 1.540(3) ?
    C7 C10 . 1.539(3) ?
    C8 H8A . 0.9800 ?
    C8 H8B . 0.9800 ?
    C8 H8C . 0.9800 ?
    C9 H9A . 0.9800 ?
    C9 H9B . 0.9800 ?
    C9 H9C . 0.9800 ?
    C10 H10G . 0.9800 ?
    C10 H10H . 0.9800 ?
    C10 H10I . 0.9800 ?
    C11 C12 . 1.399(3) ?
    C11 C16 . 1.396(3) ?
    C12 H12 . 0.9500 ?
    C12 C13 . 1.389(4) ?
    C13 H13 . 0.9500 ?
    C13 C14 . 1.379(4) ?
    C14 H14 . 0.9500 ?
    C14 C15 . 1.380(4) ?
    C15 H15 . 0.9500 ?
    C15 C16 . 1.391(3) ?
    C16 H16 . 0.9500 ?
    C17 H17A . 0.9900 ?
    C17 H17B . 0.9900 ?
    C17 C18 . 1.513(3) ?
    C18 H18A . 1.0000 ?
    C18 C19 . 1.518(4) ?
    C19 H19A . 0.9900 ?
    C19 H19B . 0.9900 ?
    Si2 O4 . 1.6392(19) ?
    Si2 C21 . 1.873(3) ?
    Si2 C27 . 1.892(3) ?
    Si2 C31 . 1.876(3) ?
    O4 C37 . 1.412(3) ?
    O5 H5A . 0.8400 ?
    O5 C38 . 1.432(3) ?
    O6 H6A . 0.8400 ?
    O6 C39 . 1.437(3) ?
    C21 C22 . 1.412(4) ?
    C21 C26 . 1.389(4) ?
    C22 H22 . 0.9500 ?
    C22 C23 . 1.386(4) ?
    C23 H23A . 0.9500 ?
    C23 C24 . 1.366(5) ?
    C24 H24A . 0.9500 ?
    C24 C25 . 1.394(4) ?
    C25 H25 . 0.9500 ?
    C25 C26 . 1.397(4) ?
    C26 H26 . 0.9500 ?
    C27 C28 . 1.546(4) ?
    C27 C29 . 1.527(4) ?
    C27 C30 . 1.541(4) ?
    C28 H28A . 0.9800 ?
    C28 H28B . 0.9800 ?
    C28 H28C . 0.9800 ?
    C29 H29A . 0.9800 ?
    C29 H29B . 0.9800 ?
    C29 H29C . 0.9800 ?
    C30 H30A . 0.9800 ?
    C30 H30B . 0.9800 ?
    C30 H30C . 0.9800 ?
    C31 C32 . 1.394(4) ?
    C31 C36 . 1.397(3) ?
    C32 H32 . 0.9500 ?
    C32 C33 . 1.383(4) ?
    C33 H33A . 0.9500 ?
    C33 C34 . 1.382(4) ?
    C34 H34A . 0.9500 ?
    C34 C35 . 1.381(4) ?
    C35 H35 . 0.9500 ?
    C35 C36 . 1.388(4) ?
    C36 H36 . 0.9500 ?
    C37 H37A . 0.9900 ?
    C37 H37B . 0.9900 ?
    C37 C38 . 1.511(4) ?
    C38 H38 . 1.0000 ?
    C38 C39 . 1.503(4) ?
    C39 H39A . 0.9900 ?
    C39 H39B . 0.9900 ?
    Si3 O7 . 1.6488(18) ?
    Si3 C41 . 1.882(3) ?
    Si3 C47 . 1.887(3) ?
    Si3 C51 . 1.869(2) ?
    O7 C57 . 1.421(3) ?
    O8 H8 . 0.8400 ?
    O8 C58 . 1.444(3) ?
    O9 H9 . 0.8400 ?
    O9 C59 . 1.429(4) ?
    C41 C42 . 1.396(4) ?
    C41 C46 . 1.398(4) ?
    C42 H42 . 0.9500 ?
    C42 C43 . 1.397(5) ?
    C43 H43 . 0.9500 ?
    C43 C44 . 1.376(5) ?
    C44 H44 . 0.9500 ?
    C44 C45 . 1.373(5) ?
    C45 H45 . 0.9500 ?
    C45 C46 . 1.394(4) ?
    C46 H46 . 0.9500 ?
    C47 C48 . 1.540(4) ?
    C47 C49 . 1.535(5) ?
    C47 C50 . 1.539(4) ?
    C48 H48A . 0.9800 ?
    C48 H48B . 0.9800 ?
    C48 H48C . 0.9800 ?
    C49 H49A . 0.9800 ?
    C49 H49B . 0.9800 ?
    C49 H49C . 0.9800 ?
    C50 H50A . 0.9800 ?
    C50 H50B . 0.9800 ?
    C50 H50C . 0.9800 ?
    C51 C52 . 1.400(3) ?
    C51 C56 . 1.395(3) ?
    C52 H52 . 0.9500 ?
    C52 C53 . 1.390(3) ?
    C53 H53 . 0.9500 ?
    C53 C54 . 1.379(4) ?
    C54 H54 . 0.9500 ?
    C54 C55 . 1.380(4) ?
    C55 H55 . 0.9500 ?
    C55 C56 . 1.391(4) ?
    C56 H56 . 0.9500 ?
    C57 H57A . 0.9900 ?
    C57 H57B . 0.9900 ?
    C57 C58 . 1.502(4) ?
    C58 H58 . 1.0000 ?
    C58 C59 . 1.504(4) ?
    C59 H59A . 0.9900 ?
    C59 H59B . 0.9900 ?
    Si4 O10 . 1.6341(18) ?
    Si4 C61 . 1.868(3) ?
    Si4 C67 . 1.884(3) ?
    Si4 C71 . 1.873(2) ?
    O10 C77 . 1.407(3) ?
    O11 H11 . 0.8400 ?
    O11 C78 . 1.422(3) ?
    O12 H12G . 0.8400 ?
    O12 C79 . 1.433(4) ?
    C61 C62 . 1.405(4) ?
    C61 C66 . 1.388(4) ?
    C62 H62 . 0.9500 ?
    C62 C63 . 1.380(4) ?
    C63 H63 . 0.9500 ?
    C63 C64 . 1.375(6) ?
    C64 H64 . 0.9500 ?
    C64 C65 . 1.366(6) ?
    C65 H65 . 0.9500 ?
    C65 C66 . 1.404(5) ?
    C66 H66 . 0.9500 ?
    C67 C68 . 1.535(4) ?
    C67 C69 . 1.529(4) ?
    C67 C70 . 1.542(3) ?
    C68 H68A . 0.9800 ?
    C68 H68B . 0.9800 ?
    C68 H68C . 0.9800 ?
    C69 H69A . 0.9800 ?
    C69 H69B . 0.9800 ?
    C69 H69C . 0.9800 ?
    C70 H70A . 0.9800 ?
    C70 H70B . 0.9800 ?
    C70 H70C . 0.9800 ?
    C71 C72 . 1.399(4) ?
    C71 C76 . 1.382(4) ?
    C72 H72 . 0.9500 ?
    C72 C73 . 1.384(4) ?
    C73 H73 . 0.9500 ?
    C73 C74 . 1.381(5) ?
    C74 H74 . 0.9500 ?
    C74 C75 . 1.368(5) ?
    C75 H75 . 0.9500 ?
    C75 C76 . 1.379(5) ?
    C76 H76 . 0.9500 ?
    C77 H77A . 0.9900 ?
    C77 H77B . 0.9900 ?
    C77 C78 . 1.514(4) ?
    C78 H78 . 1.0000 ?
    C78 C79 . 1.507(4) ?
    C79 H79A . 0.9900 ?
    C79 H79B . 0.9900 ?
    Si5 O13 . 1.6474(17) ?
    Si5 C81 . 1.874(3) ?
    Si5 C87 . 1.895(3) ?
    Si5 C91 . 1.876(3) ?
    O13 C97 . 1.434(3) ?
    O14 H14G . 0.8400 ?
    O14 C98 . 1.441(3) ?
    O15 H15H . 0.8400 ?
    O15 C99 . 1.427(3) ?
    C81 C82 . 1.398(4) ?
    C81 C86 . 1.398(4) ?
    C82 H82 . 0.9500 ?
    C82 C83 . 1.392(4) ?
    C83 H83 . 0.9500 ?
    C83 C84 . 1.374(5) ?
    C84 H84 . 0.9500 ?
    C84 C85 . 1.383(4) ?
    C85 H85 . 0.9500 ?
    C85 C86 . 1.385(4) ?
    C86 H86 . 0.9500 ?
    C87 C88 . 1.530(5) ?
    C87 C89 . 1.526(4) ?
    C87 C90 . 1.533(4) ?
    C88 H88A . 0.9800 ?
    C88 H88B . 0.9800 ?
    C88 H88C . 0.9800 ?
    C89 H89A . 0.9800 ?
    C89 H89B . 0.9800 ?
    C89 H89C . 0.9800 ?
    C90 H90A . 0.9800 ?
    C90 H90B . 0.9800 ?
    C90 H90C . 0.9800 ?
    C91 C92 . 1.398(4) ?
    C91 C96 . 1.402(3) ?
    C92 H92 . 0.9500 ?
    C92 C93 . 1.383(4) ?
    C93 H93 . 0.9500 ?
    C93 C94 . 1.386(4) ?
    C94 H94 . 0.9500 ?
    C94 C95 . 1.375(5) ?
    C95 H95 . 0.9500 ?
    C95 C96 . 1.380(4) ?
    C96 H96 . 0.9500 ?
    C97 H97A . 0.9900 ?
    C97 H97B . 0.9900 ?
    C97 C98 . 1.509(3) ?
    C98 H98 . 1.0000 ?
    C98 C99 . 1.516(4) ?
    C99 H99A . 0.9900 ?
    C99 H99B . 0.9900 ?
    Si6 C101 . 1.866(3) ?
    Si6 C107 . 1.884(3) ?
    Si6 C111 . 1.880(3) ?
    Si6 O16 . 1.667(3) ?
    Si6 O216 . 1.578(15) ?
    C101 C102 . 1.408(4) ?
    C101 C106 . 1.409(4) ?
    C102 H102 . 0.9500 ?
    C102 C103 . 1.373(5) ?
    C103 H103 . 0.9500 ?
    C103 C104 . 1.393(5) ?
    C104 H104 . 0.9500 ?
    C104 C105 . 1.373(5) ?
    C105 H105 . 0.9500 ?
    C105 C106 . 1.386(4) ?
    C106 H106 . 0.9500 ?
    C107 C108 . 1.537(4) ?
    C107 C109 . 1.543(4) ?
    C107 C110 . 1.535(4) ?
    C108 H10A . 0.9800 ?
    C108 H10B . 0.9800 ?
    C108 H10C . 0.9800 ?
    C109 H10D . 0.9800 ?
    C109 H10E . 0.9800 ?
    C109 H10F . 0.9800 ?
    C110 H11A . 0.9800 ?
    C110 H11B . 0.9800 ?
    C110 H11C . 0.9800 ?
    C111 C112 . 1.405(4) ?
    C111 C116 . 1.398(4) ?
    C112 H112 . 0.9500 ?
    C112 C113 . 1.392(4) ?
    C113 H113 . 0.9500 ?
    C113 C114 . 1.385(4) ?
    C114 H114 . 0.9500 ?
    C114 C115 . 1.384(4) ?
    C115 H115 . 0.9500 ?
    C115 C116 . 1.384(4) ?
    C116 H116 . 0.9500 ?
    O16 C117 . 1.419(5) ?
    O17 H17 . 0.8400 ?
    O17 C118 . 1.439(4) ?
    O18 H18 . 0.8400 ?
    O18 C119 . 1.438(4) ?
    C117 H11D . 0.9900 ?
    C117 H11E . 0.9900 ?
    C117 C118 . 1.503(4) ?
    C118 H118 . 1.0000 ?
    C118 C119 . 1.521(5) ?
    C119 H11F . 0.9900 ?
    C119 H11G . 0.9900 ?
    O216 C217 . 1.400(19) ?
    O217 H217 . 0.8400 ?
    O217 C218 . 1.391(16) ?
    O218 H218 . 0.8400 ?
    O218 C219 . 1.467(14) ?
    C217 H21A . 0.9900 ?
    C217 H21B . 0.9900 ?
    C217 C218 . 1.498(19) ?
    C218 H21C . 1.0000 ?
    C218 C219 . 1.51(2) ?
    C219 H21D . 0.9900 ?
    C219 H21E . 0.9900 ?
    Si7 O19 . 1.6418(19) ?
    Si7 C127 . 1.886(3) ?
    Si7 C131 . 1.867(3) ?
    Si7 C121 . 1.853(11) ?
    Si7 C161 . 1.93(2) ?
    O19 C137 . 1.407(3) ?
    O20 H20 . 0.8400 ?
    O20 C138 . 1.429(3) ?
    O21 H21 . 0.8400 ?
    O21 C139 . 1.420(3) ?
    C127 C128 . 1.530(4) ?
    C127 C129 . 1.544(4) ?
    C127 C130 . 1.539(4) ?
    C128 H12A . 0.9800 ?
    C128 H12B . 0.9800 ?
    C128 H12C . 0.9800 ?
    C129 H12D . 0.9800 ?
    C129 H12E . 0.9800 ?
    C129 H12F . 0.9800 ?
    C130 H13A . 0.9800 ?
    C130 H13B . 0.9800 ?
    C130 H13C . 0.9800 ?
    C131 C132 . 1.393(4) ?
    C131 C136 . 1.391(4) ?
    C132 H132 . 0.9500 ?
    C132 C133 . 1.383(4) ?
    C133 H133 . 0.9500 ?
    C133 C134 . 1.378(5) ?
    C134 H134 . 0.9500 ?
    C134 C135 . 1.376(5) ?
    C135 H135 . 0.9500 ?
    C135 C136 . 1.387(4) ?
    C136 H136 . 0.9500 ?
    C137 H13D . 0.9900 ?
    C137 H13E . 0.9900 ?
    C137 C138 . 1.514(4) ?
    C138 H138 . 1.0000 ?
    C138 C139 . 1.501(4) ?
    C139 H13F . 0.9900 ?
    C139 H13G . 0.9900 ?
    C121 C122 . 1.376(13) ?
    C121 C126 . 1.387(13) ?
    C122 H122 . 0.9500 ?
    C122 C123 . 1.397(7) ?
    C123 H123 . 0.9500 ?
    C123 C124 . 1.335(12) ?
    C124 H124 . 0.9500 ?
    C124 C125 . 1.374(12) ?
    C125 H125 . 0.9500 ?
    C125 C126 . 1.408(7) ?
    C126 H126 . 0.9500 ?
    C161 C162 . 1.394(18) ?
    C161 C166 . 1.389(17) ?
    C162 H162 . 0.9275 ?
    C162 C163 . 1.390(9) ?
    C163 H163 . 0.9228 ?
    C163 C164 . 1.361(17) ?
    C164 H164 . 0.9500 ?
    C164 C165 . 1.356(16) ?
    C165 H165 . 0.9275 ?
    C165 C166 . 1.401(10) ?
    C166 H166 . 0.9235 ?
    Si8 C141 . 1.881(2) ?
    Si8 C147 . 1.897(3) ?
    Si8 C151 . 1.879(2) ?
    Si8 O22 . 1.638(3) ?
    Si8 O32 . 1.73(2) ?
    C141 C142 . 1.390(4) ?
    C141 C146 . 1.395(4) ?
    C142 H142 . 0.9500 ?
    C142 C143 . 1.387(4) ?
    C143 H143 . 0.9500 ?
    C143 C144 . 1.376(5) ?
    C144 H144 . 0.9500 ?
    C144 C145 . 1.367(4) ?
    C145 H145 . 0.9500 ?
    C145 C146 . 1.389(4) ?
    C146 H146 . 0.9500 ?
    C147 C148 . 1.534(4) ?
    C147 C149 . 1.528(4) ?
    C147 C150 . 1.533(4) ?
    C148 H14A . 0.9800 ?
    C148 H14B . 0.9800 ?
    C148 H14C . 0.9800 ?
    C149 H14D . 0.9800 ?
    C149 H14E . 0.9800 ?
    C149 H14F . 0.9800 ?
    C150 H15A . 0.9800 ?
    C150 H15B . 0.9800 ?
    C150 H15C . 0.9800 ?
    C151 C152 . 1.392(4) ?
    C151 C156 . 1.404(3) ?
    C152 H152 . 0.9500 ?
    C152 C153 . 1.397(4) ?
    C153 H153 . 0.9500 ?
    C153 C154 . 1.367(4) ?
    C154 H154 . 0.9500 ?
    C154 C155 . 1.381(4) ?
    C155 H155 . 0.9500 ?
    C155 C156 . 1.390(4) ?
    C156 H156 . 0.9500 ?
    O22 C157 . 1.420(5) ?
    C157 H15D . 0.9900 ?
    C157 H15E . 0.9900 ?
    C157 C158 . 1.507(5) ?
    O23 H23 . 0.8400 ?
    O23 C158 . 1.432(3) ?
    C158 H158 . 1.0000 ?
    C158 C159 . 1.517(4) ?
    C159 H15F . 0.9900 ?
    C159 H15G . 0.9900 ?
    C159 O24 . 1.449(4) ?
    O24 H24 . 0.8400 ?
    O32 C257 . 1.44(2) ?
    C257 H25A . 0.9900 ?
    C257 H25B . 0.9900 ?
    C257 C258 . 1.52(2) ?
    O33 H33 . 0.8400 ?
    O33 C258 . 1.43(2) ?
    C258 H258 . 1.0000 ?
    C258 C259 . 1.47(2) ?
    C259 H25C . 0.9900 ?
    C259 H25D . 0.9900 ?
    C259 O34 . 1.45(2) ?
    O34 H34 . 1.01(4) ?
loop_
    _geom_angle_atom_site_label_1
    _geom_angle_atom_site_label_2
    _geom_angle_atom_site_label_3
    _geom_angle_site_symmetry_1
    _geom_angle_site_symmetry_3
    _geom_angle
    _geom_angle_publ_flag
    O1 Si1 C1 . . 107.86(10) ?
    O1 Si1 C7 . . 104.13(10) ?
    O1 Si1 C11 . . 109.02(9) ?
    C1 Si1 C7 . . 110.88(11) ?
    C1 Si1 C11 . . 109.11(10) ?
    C11 Si1 C7 . . 115.49(11) ?
    C17 O1 Si1 . . 122.24(15) ?
    C18 O2 H2 . . 109.5 ?
    C19 O3 H3A . . 109.5 ?
    C19 O3 H3B . . 109.5 ?
    C2 C1 Si1 . . 122.78(19) ?
    C2 C1 C6 . . 117.2(2) ?
    C6 C1 Si1 . . 119.96(19) ?
    C1 C2 H2A . . 119.2 ?
    C3 C2 C1 . . 121.6(3) ?
    C3 C2 H2A . . 119.2 ?
    C2 C3 H3 . . 120.3 ?
    C2 C3 C4 . . 119.5(3) ?
    C4 C3 H3 . . 120.3 ?
    C3 C4 H4 . . 119.8 ?
    C5 C4 C3 . . 120.4(3) ?
    C5 C4 H4 . . 119.8 ?
    C4 C5 H5 . . 120.0 ?
    C4 C5 C6 . . 119.9(3) ?
    C6 C5 H5 . . 120.0 ?
    C1 C6 H6 . . 119.3 ?
    C5 C6 C1 . . 121.4(3) ?
    C5 C6 H6 . . 119.3 ?
    C8 C7 Si1 . . 111.52(16) ?
    C8 C7 C9 . . 108.2(2) ?
    C8 C7 C10 . . 110.0(2) ?
    C9 C7 Si1 . . 107.47(16) ?
    C10 C7 Si1 . . 111.49(16) ?
    C10 C7 C9 . . 108.0(2) ?
    C7 C8 H8A . . 109.5 ?
    C7 C8 H8B . . 109.5 ?
    C7 C8 H8C . . 109.5 ?
    H8A C8 H8B . . 109.5 ?
    H8A C8 H8C . . 109.5 ?
    H8B C8 H8C . . 109.5 ?
    C7 C9 H9A . . 109.5 ?
    C7 C9 H9B . . 109.5 ?
    C7 C9 H9C . . 109.5 ?
    H9A C9 H9B . . 109.5 ?
    H9A C9 H9C . . 109.5 ?
    H9B C9 H9C . . 109.5 ?
    C7 C10 H10G . . 109.5 ?
    C7 C10 H10H . . 109.5 ?
    C7 C10 H10I . . 109.5 ?
    H10G C10 H10H . . 109.5 ?
    H10G C10 H10I . . 109.5 ?
    H10H C10 H10I . . 109.5 ?
    C12 C11 Si1 . . 118.92(18) ?
    C16 C11 Si1 . . 124.13(18) ?
    C16 C11 C12 . . 116.9(2) ?
    C11 C12 H12 . . 119.0 ?
    C13 C12 C11 . . 122.1(2) ?
    C13 C12 H12 . . 119.0 ?
    C12 C13 H13 . . 120.3 ?
    C14 C13 C12 . . 119.5(2) ?
    C14 C13 H13 . . 120.3 ?
    C13 C14 H14 . . 120.0 ?
    C13 C14 C15 . . 120.0(2) ?
    C15 C14 H14 . . 120.0 ?
    C14 C15 H15 . . 119.9 ?
    C14 C15 C16 . . 120.1(2) ?
    C16 C15 H15 . . 119.9 ?
    C11 C16 H16 . . 119.3 ?
    C15 C16 C11 . . 121.4(2) ?
    C15 C16 H16 . . 119.3 ?
    O1 C17 H17A . . 109.8 ?
    O1 C17 H17B . . 109.8 ?
    O1 C17 C18 . . 109.33(19) ?
    H17A C17 H17B . . 108.3 ?
    C18 C17 H17A . . 109.8 ?
    C18 C17 H17B . . 109.8 ?
    O2 C18 C17 . . 108.8(2) ?
    O2 C18 H18A . . 108.4 ?
    O2 C18 C19 . . 111.1(2) ?
    C17 C18 H18A . . 108.4 ?
    C17 C18 C19 . . 111.6(2) ?
    C19 C18 H18A . . 108.4 ?
    O3 C19 C18 . . 112.2(2) ?
    O3 C19 H19A . . 109.2 ?
    O3 C19 H19B . . 109.2 ?
    C18 C19 H19A . . 109.2 ?
    C18 C19 H19B . . 109.2 ?
    H19A C19 H19B . . 107.9 ?
    O4 Si2 C21 . . 111.21(11) ?
    O4 Si2 C27 . . 106.04(13) ?
    O4 Si2 C31 . . 104.90(11) ?
    C21 Si2 C27 . . 115.08(12) ?
    C21 Si2 C31 . . 109.24(11) ?
    C31 Si2 C27 . . 109.86(12) ?
    C37 O4 Si2 . . 131.25(18) ?
    C38 O5 H5A . . 109.5 ?
    C39 O6 H6A . . 109.5 ?
    C22 C21 Si2 . . 124.1(2) ?
    C26 C21 Si2 . . 118.71(19) ?
    C26 C21 C22 . . 117.1(2) ?
    C21 C22 H22 . . 119.2 ?
    C23 C22 C21 . . 121.6(3) ?
    C23 C22 H22 . . 119.2 ?
    C22 C23 H23A . . 120.0 ?
    C24 C23 C22 . . 120.0(3) ?
    C24 C23 H23A . . 120.0 ?
    C23 C24 H24A . . 119.8 ?
    C23 C24 C25 . . 120.4(3) ?
    C25 C24 H24A . . 119.8 ?
    C24 C25 H25 . . 120.3 ?
    C24 C25 C26 . . 119.5(3) ?
    C26 C25 H25 . . 120.3 ?
    C21 C26 C25 . . 121.4(3) ?
    C21 C26 H26 . . 119.3 ?
    C25 C26 H26 . . 119.3 ?
    C28 C27 Si2 . . 111.3(2) ?
    C29 C27 Si2 . . 111.3(2) ?
    C29 C27 C28 . . 110.1(3) ?
    C29 C27 C30 . . 108.8(3) ?
    C30 C27 Si2 . . 107.8(2) ?
    C30 C27 C28 . . 107.4(2) ?
    C27 C28 H28A . . 109.5 ?
    C27 C28 H28B . . 109.5 ?
    C27 C28 H28C . . 109.5 ?
    H28A C28 H28B . . 109.5 ?
    H28A C28 H28C . . 109.5 ?
    H28B C28 H28C . . 109.5 ?
    C27 C29 H29A . . 109.5 ?
    C27 C29 H29B . . 109.5 ?
    C27 C29 H29C . . 109.5 ?
    H29A C29 H29B . . 109.5 ?
    H29A C29 H29C . . 109.5 ?
    H29B C29 H29C . . 109.5 ?
    C27 C30 H30A . . 109.5 ?
    C27 C30 H30B . . 109.5 ?
    C27 C30 H30C . . 109.5 ?
    H30A C30 H30B . . 109.5 ?
    H30A C30 H30C . . 109.5 ?
    H30B C30 H30C . . 109.5 ?
    C32 C31 Si2 . . 123.29(18) ?
    C32 C31 C36 . . 117.0(2) ?
    C36 C31 Si2 . . 119.66(19) ?
    C31 C32 H32 . . 119.3 ?
    C33 C32 C31 . . 121.4(2) ?
    C33 C32 H32 . . 119.3 ?
    C32 C33 H33A . . 119.7 ?
    C34 C33 C32 . . 120.6(3) ?
    C34 C33 H33A . . 119.7 ?
    C33 C34 H34A . . 120.4 ?
    C35 C34 C33 . . 119.2(2) ?
    C35 C34 H34A . . 120.4 ?
    C34 C35 H35 . . 120.0 ?
    C34 C35 C36 . . 120.0(3) ?
    C36 C35 H35 . . 120.0 ?
    C31 C36 H36 . . 119.2 ?
    C35 C36 C31 . . 121.7(3) ?
    C35 C36 H36 . . 119.2 ?
    O4 C37 H37A . . 109.7 ?
    O4 C37 H37B . . 109.7 ?
    O4 C37 C38 . . 109.9(2) ?
    H37A C37 H37B . . 108.2 ?
    C38 C37 H37A . . 109.7 ?
    C38 C37 H37B . . 109.7 ?
    O5 C38 C37 . . 106.9(2) ?
    O5 C38 H38 . . 109.0 ?
    O5 C38 C39 . . 111.5(2) ?
    C37 C38 H38 . . 109.0 ?
    C39 C38 C37 . . 111.3(3) ?
    C39 C38 H38 . . 109.0 ?
    O6 C39 C38 . . 109.7(2) ?
    O6 C39 H39A . . 109.7 ?
    O6 C39 H39B . . 109.7 ?
    C38 C39 H39A . . 109.7 ?
    C38 C39 H39B . . 109.7 ?
    H39A C39 H39B . . 108.2 ?
    O7 Si3 C41 . . 110.06(10) ?
    O7 Si3 C47 . . 110.64(12) ?
    O7 Si3 C51 . . 103.04(10) ?
    C41 Si3 C47 . . 114.59(12) ?
    C51 Si3 C41 . . 108.23(11) ?
    C51 Si3 C47 . . 109.62(11) ?
    C57 O7 Si3 . . 123.53(18) ?
    C58 O8 H8 . . 109.5 ?
    C59 O9 H9 . . 109.5 ?
    C42 C41 Si3 . . 125.7(2) ?
    C42 C41 C46 . . 116.9(2) ?
    C46 C41 Si3 . . 117.33(18) ?
    C41 C42 H42 . . 119.5 ?
    C41 C42 C43 . . 121.0(3) ?
    C43 C42 H42 . . 119.5 ?
    C42 C43 H43 . . 119.7 ?
    C44 C43 C42 . . 120.6(3) ?
    C44 C43 H43 . . 119.7 ?
    C43 C44 H44 . . 120.2 ?
    C45 C44 C43 . . 119.7(3) ?
    C45 C44 H44 . . 120.2 ?
    C44 C45 H45 . . 120.1 ?
    C44 C45 C46 . . 119.9(3) ?
    C46 C45 H45 . . 120.1 ?
    C41 C46 H46 . . 119.1 ?
    C45 C46 C41 . . 121.9(3) ?
    C45 C46 H46 . . 119.1 ?
    C48 C47 Si3 . . 107.4(2) ?
    C48 C47 C50 . . 107.7(3) ?
    C49 C47 Si3 . . 109.6(2) ?
    C49 C47 C48 . . 109.7(3) ?
    C49 C47 C50 . . 108.8(3) ?
    C50 C47 Si3 . . 113.6(2) ?
    C47 C48 H48A . . 109.5 ?
    C47 C48 H48B . . 109.5 ?
    C47 C48 H48C . . 109.5 ?
    H48A C48 H48B . . 109.5 ?
    H48A C48 H48C . . 109.5 ?
    H48B C48 H48C . . 109.5 ?
    C47 C49 H49A . . 109.5 ?
    C47 C49 H49B . . 109.5 ?
    C47 C49 H49C . . 109.5 ?
    H49A C49 H49B . . 109.5 ?
    H49A C49 H49C . . 109.5 ?
    H49B C49 H49C . . 109.5 ?
    C47 C50 H50A . . 109.5 ?
    C47 C50 H50B . . 109.5 ?
    C47 C50 H50C . . 109.5 ?
    H50A C50 H50B . . 109.5 ?
    H50A C50 H50C . . 109.5 ?
    H50B C50 H50C . . 109.5 ?
    C52 C51 Si3 . . 121.94(18) ?
    C56 C51 Si3 . . 120.62(18) ?
    C56 C51 C52 . . 117.4(2) ?
    C51 C52 H52 . . 119.4 ?
    C53 C52 C51 . . 121.2(2) ?
    C53 C52 H52 . . 119.4 ?
    C52 C53 H53 . . 120.1 ?
    C54 C53 C52 . . 119.9(2) ?
    C54 C53 H53 . . 120.1 ?
    C53 C54 H54 . . 119.9 ?
    C53 C54 C55 . . 120.2(2) ?
    C55 C54 H54 . . 119.9 ?
    C54 C55 H55 . . 120.1 ?
    C54 C55 C56 . . 119.7(2) ?
    C56 C55 H55 . . 120.1 ?
    C51 C56 H56 . . 119.3 ?
    C55 C56 C51 . . 121.4(2) ?
    C55 C56 H56 . . 119.3 ?
    O7 C57 H57A . . 109.5 ?
    O7 C57 H57B . . 109.5 ?
    O7 C57 C58 . . 110.7(2) ?
    H57A C57 H57B . . 108.1 ?
    C58 C57 H57A . . 109.5 ?
    C58 C57 H57B . . 109.5 ?
    O8 C58 C57 . . 108.8(2) ?
    O8 C58 H58 . . 108.4 ?
    O8 C58 C59 . . 111.2(2) ?
    C57 C58 H58 . . 108.4 ?
    C57 C58 C59 . . 111.5(2) ?
    C59 C58 H58 . . 108.4 ?
    O9 C59 C58 . . 110.4(2) ?
    O9 C59 H59A . . 109.6 ?
    O9 C59 H59B . . 109.6 ?
    C58 C59 H59A . . 109.6 ?
    C58 C59 H59B . . 109.6 ?
    H59A C59 H59B . . 108.1 ?
    O10 Si4 C61 . . 101.57(11) ?
    O10 Si4 C67 . . 110.92(11) ?
    O10 Si4 C71 . . 109.34(11) ?
    C61 Si4 C67 . . 111.91(12) ?
    C61 Si4 C71 . . 107.76(11) ?
    C71 Si4 C67 . . 114.51(11) ?
    C77 O10 Si4 . . 135.04(18) ?
    C78 O11 H11 . . 109.5 ?
    C79 O12 H12G . . 109.5 ?
    C62 C61 Si4 . . 121.6(2) ?
    C66 C61 Si4 . . 121.0(2) ?
    C66 C61 C62 . . 117.2(3) ?
    C61 C62 H62 . . 119.2 ?
    C63 C62 C61 . . 121.7(3) ?
    C63 C62 H62 . . 119.2 ?
    C62 C63 H63 . . 120.1 ?
    C64 C63 C62 . . 119.8(3) ?
    C64 C63 H63 . . 120.1 ?
    C63 C64 H64 . . 119.8 ?
    C65 C64 C63 . . 120.4(3) ?
    C65 C64 H64 . . 119.8 ?
    C64 C65 H65 . . 120.0 ?
    C64 C65 C66 . . 120.0(3) ?
    C66 C65 H65 . . 120.0 ?
    C61 C66 C65 . . 121.0(3) ?
    C61 C66 H66 . . 119.5 ?
    C65 C66 H66 . . 119.5 ?
    C68 C67 Si4 . . 111.97(18) ?
    C68 C67 C70 . . 108.0(2) ?
    C69 C67 Si4 . . 110.89(19) ?
    C69 C67 C68 . . 109.1(2) ?
    C69 C67 C70 . . 110.0(2) ?
    C70 C67 Si4 . . 106.87(17) ?
    C67 C68 H68A . . 109.5 ?
    C67 C68 H68B . . 109.5 ?
    C67 C68 H68C . . 109.5 ?
    H68A C68 H68B . . 109.5 ?
    H68A C68 H68C . . 109.5 ?
    H68B C68 H68C . . 109.5 ?
    C67 C69 H69A . . 109.5 ?
    C67 C69 H69B . . 109.5 ?
    C67 C69 H69C . . 109.5 ?
    H69A C69 H69B . . 109.5 ?
    H69A C69 H69C . . 109.5 ?
    H69B C69 H69C . . 109.5 ?
    C67 C70 H70A . . 109.5 ?
    C67 C70 H70B . . 109.5 ?
    C67 C70 H70C . . 109.5 ?
    H70A C70 H70B . . 109.5 ?
    H70A C70 H70C . . 109.5 ?
    H70B C70 H70C . . 109.5 ?
    C72 C71 Si4 . . 123.8(2) ?
    C76 C71 Si4 . . 119.5(2) ?
    C76 C71 C72 . . 116.3(2) ?
    C71 C72 H72 . . 118.9 ?
    C73 C72 C71 . . 122.2(3) ?
    C73 C72 H72 . . 118.9 ?
    C72 C73 H73 . . 120.2 ?
    C74 C73 C72 . . 119.7(3) ?
    C74 C73 H73 . . 120.2 ?
    C73 C74 H74 . . 120.6 ?
    C75 C74 C73 . . 118.9(3) ?
    C75 C74 H74 . . 120.6 ?
    C74 C75 H75 . . 119.4 ?
    C74 C75 C76 . . 121.3(3) ?
    C76 C75 H75 . . 119.4 ?
    C71 C76 H76 . . 119.2 ?
    C75 C76 C71 . . 121.6(3) ?
    C75 C76 H76 . . 119.2 ?
    O10 C77 H77A . . 110.3 ?
    O10 C77 H77B . . 110.3 ?
    O10 C77 C78 . . 107.3(2) ?
    H77A C77 H77B . . 108.5 ?
    C78 C77 H77A . . 110.3 ?
    C78 C77 H77B . . 110.3 ?
    O11 C78 C77 . . 110.1(2) ?
    O11 C78 H78 . . 109.2 ?
    O11 C78 C79 . . 107.1(2) ?
    C77 C78 H78 . . 109.2 ?
    C79 C78 C77 . . 112.0(2) ?
    C79 C78 H78 . . 109.2 ?
    O12 C79 C78 . . 109.9(3) ?
    O12 C79 H79A . . 109.7 ?
    O12 C79 H79B . . 109.7 ?
    C78 C79 H79A . . 109.7 ?
    C78 C79 H79B . . 109.7 ?
    H79A C79 H79B . . 108.2 ?
    O13 Si5 C81 . . 110.14(10) ?
    O13 Si5 C87 . . 104.69(11) ?
    O13 Si5 C91 . . 108.45(11) ?
    C81 Si5 C87 . . 112.28(12) ?
    C81 Si5 C91 . . 109.87(12) ?
    C91 Si5 C87 . . 111.23(12) ?
    C97 O13 Si5 . . 125.71(15) ?
    C98 O14 H14G . . 109.5 ?
    C99 O15 H15H . . 109.5 ?
    C82 C81 Si5 . . 122.1(2) ?
    C86 C81 Si5 . . 120.9(2) ?
    C86 C81 C82 . . 117.0(2) ?
    C81 C82 H82 . . 119.4 ?
    C83 C82 C81 . . 121.2(3) ?
    C83 C82 H82 . . 119.4 ?
    C82 C83 H83 . . 119.9 ?
    C84 C83 C82 . . 120.3(3) ?
    C84 C83 H83 . . 119.9 ?
    C83 C84 H84 . . 120.1 ?
    C83 C84 C85 . . 119.9(3) ?
    C85 C84 H84 . . 120.1 ?
    C84 C85 H85 . . 120.1 ?
    C84 C85 C86 . . 119.8(3) ?
    C86 C85 H85 . . 120.1 ?
    C81 C86 H86 . . 119.1 ?
    C85 C86 C81 . . 121.9(3) ?
    C85 C86 H86 . . 119.1 ?
    C88 C87 Si5 . . 110.93(19) ?
    C88 C87 C90 . . 109.0(3) ?
    C89 C87 Si5 . . 110.1(2) ?
    C89 C87 C88 . . 108.1(3) ?
    C89 C87 C90 . . 108.7(3) ?
    C90 C87 Si5 . . 110.0(2) ?
    C87 C88 H88A . . 109.5 ?
    C87 C88 H88B . . 109.5 ?
    C87 C88 H88C . . 109.5 ?
    H88A C88 H88B . . 109.5 ?
    H88A C88 H88C . . 109.5 ?
    H88B C88 H88C . . 109.5 ?
    C87 C89 H89A . . 109.5 ?
    C87 C89 H89B . . 109.5 ?
    C87 C89 H89C . . 109.5 ?
    H89A C89 H89B . . 109.5 ?
    H89A C89 H89C . . 109.5 ?
    H89B C89 H89C . . 109.5 ?
    C87 C90 H90A . . 109.5 ?
    C87 C90 H90B . . 109.5 ?
    C87 C90 H90C . . 109.5 ?
    H90A C90 H90B . . 109.5 ?
    H90A C90 H90C . . 109.5 ?
    H90B C90 H90C . . 109.5 ?
    C92 C91 Si5 . . 119.14(19) ?
    C92 C91 C96 . . 116.7(2) ?
    C96 C91 Si5 . . 124.2(2) ?
    C91 C92 H92 . . 119.0 ?
    C93 C92 C91 . . 122.0(3) ?
    C93 C92 H92 . . 119.0 ?
    C92 C93 H93 . . 120.1 ?
    C92 C93 C94 . . 119.8(3) ?
    C94 C93 H93 . . 120.1 ?
    C93 C94 H94 . . 120.3 ?
    C95 C94 C93 . . 119.4(3) ?
    C95 C94 H94 . . 120.3 ?
    C94 C95 H95 . . 119.7 ?
    C94 C95 C96 . . 120.7(3) ?
    C96 C95 H95 . . 119.7 ?
    C91 C96 H96 . . 119.3 ?
    C95 C96 C91 . . 121.4(3) ?
    C95 C96 H96 . . 119.3 ?
    O13 C97 H97A . . 110.0 ?
    O13 C97 H97B . . 110.0 ?
    O13 C97 C98 . . 108.3(2) ?
    H97A C97 H97B . . 108.4 ?
    C98 C97 H97A . . 110.0 ?
    C98 C97 H97B . . 110.0 ?
    O14 C98 C97 . . 110.3(2) ?
    O14 C98 H98 . . 107.9 ?
    O14 C98 C99 . . 108.7(2) ?
    C97 C98 H98 . . 107.9 ?
    C97 C98 C99 . . 113.9(2) ?
    C99 C98 H98 . . 107.9 ?
    O15 C99 C98 . . 111.2(2) ?
    O15 C99 H99A . . 109.4 ?
    O15 C99 H99B . . 109.4 ?
    C98 C99 H99A . . 109.4 ?
    C98 C99 H99B . . 109.4 ?
    H99A C99 H99B . . 108.0 ?
    C101 Si6 C107 . . 110.08(12) ?
    C101 Si6 C111 . . 106.80(12) ?
    C111 Si6 C107 . . 115.81(12) ?
    O16 Si6 C101 . . 112.65(15) ?
    O16 Si6 C107 . . 100.80(15) ?
    O16 Si6 C111 . . 110.80(16) ?
    O216 Si6 C101 . . 97.3(5) ?
    O216 Si6 C107 . . 115.8(5) ?
    O216 Si6 C111 . . 109.1(7) ?
    C102 C101 Si6 . . 122.0(2) ?
    C102 C101 C106 . . 116.7(3) ?
    C106 C101 Si6 . . 121.3(2) ?
    C101 C102 H102 . . 119.2 ?
    C103 C102 C101 . . 121.7(3) ?
    C103 C102 H102 . . 119.2 ?
    C102 C103 H103 . . 119.9 ?
    C102 C103 C104 . . 120.2(3) ?
    C104 C103 H103 . . 119.9 ?
    C103 C104 H104 . . 120.1 ?
    C105 C104 C103 . . 119.8(3) ?
    C105 C104 H104 . . 120.1 ?
    C104 C105 H105 . . 119.9 ?
    C104 C105 C106 . . 120.2(3) ?
    C106 C105 H105 . . 119.9 ?
    C101 C106 H106 . . 119.3 ?
    C105 C106 C101 . . 121.5(3) ?
    C105 C106 H106 . . 119.3 ?
    C108 C107 Si6 . . 108.1(2) ?
    C108 C107 C109 . . 108.1(2) ?
    C109 C107 Si6 . . 110.72(19) ?
    C110 C107 Si6 . . 111.22(19) ?
    C110 C107 C108 . . 108.4(2) ?
    C110 C107 C109 . . 110.2(2) ?
    C107 C108 H10A . . 109.5 ?
    C107 C108 H10B . . 109.5 ?
    C107 C108 H10C . . 109.5 ?
    H10A C108 H10B . . 109.5 ?
    H10A C108 H10C . . 109.5 ?
    H10B C108 H10C . . 109.5 ?
    C107 C109 H10D . . 109.5 ?
    C107 C109 H10E . . 109.5 ?
    C107 C109 H10F . . 109.5 ?
    H10D C109 H10E . . 109.5 ?
    H10D C109 H10F . . 109.5 ?
    H10E C109 H10F . . 109.5 ?
    C107 C110 H11A . . 109.5 ?
    C107 C110 H11B . . 109.5 ?
    C107 C110 H11C . . 109.5 ?
    H11A C110 H11B . . 109.5 ?
    H11A C110 H11C . . 109.5 ?
    H11B C110 H11C . . 109.5 ?
    C112 C111 Si6 . . 118.69(19) ?
    C116 C111 Si6 . . 124.7(2) ?
    C116 C111 C112 . . 116.6(2) ?
    C111 C112 H112 . . 119.0 ?
    C113 C112 C111 . . 121.9(3) ?
    C113 C112 H112 . . 119.0 ?
    C112 C113 H113 . . 120.2 ?
    C114 C113 C112 . . 119.7(3) ?
    C114 C113 H113 . . 120.2 ?
    C113 C114 H114 . . 120.2 ?
    C115 C114 C113 . . 119.6(2) ?
    C115 C114 H114 . . 120.2 ?
    C114 C115 H115 . . 119.8 ?
    C116 C115 C114 . . 120.4(2) ?
    C116 C115 H115 . . 119.8 ?
    C111 C116 H116 . . 119.1 ?
    C115 C116 C111 . . 121.8(2) ?
    C115 C116 H116 . . 119.1 ?
    C117 O16 Si6 . . 129.2(3) ?
    C118 O17 H17 . . 109.5 ?
    C119 O18 H18 . . 109.5 ?
    O16 C117 H11D . . 109.6 ?
    O16 C117 H11E . . 109.6 ?
    O16 C117 C118 . . 110.4(3) ?
    H11D C117 H11E . . 108.1 ?
    C118 C117 H11D . . 109.6 ?
    C118 C117 H11E . . 109.6 ?
    O17 C118 C117 . . 109.3(2) ?
    O17 C118 H118 . . 107.8 ?
    O17 C118 C119 . . 110.0(3) ?
    C117 C118 H118 . . 107.8 ?
    C117 C118 C119 . . 113.9(3) ?
    C119 C118 H118 . . 107.8 ?
    O18 C119 C118 . . 109.3(3) ?
    O18 C119 H11F . . 109.8 ?
    O18 C119 H11G . . 109.8 ?
    C118 C119 H11F . . 109.8 ?
    C118 C119 H11G . . 109.8 ?
    H11F C119 H11G . . 108.3 ?
    C217 O216 Si6 . . 131.8(12) ?
    C218 O217 H217 . . 109.5 ?
    C219 O218 H218 . . 109.5 ?
    O216 C217 H21A . . 110.1 ?
    O216 C217 H21B . . 110.1 ?
    O216 C217 C218 . . 108.2(12) ?
    H21A C217 H21B . . 108.4 ?
    C218 C217 H21A . . 110.1 ?
    C218 C217 H21B . . 110.1 ?
    O217 C218 C217 . . 114.3(14) ?
    O217 C218 H21C . . 107.6 ?
    O217 C218 C219 . . 111.0(11) ?
    C217 C218 H21C . . 107.6 ?
    C217 C218 C219 . . 108.5(11) ?
    C219 C218 H21C . . 107.6 ?
    O218 C219 C218 . . 113.6(11) ?
    O218 C219 H21D . . 108.9 ?
    O218 C219 H21E . . 108.9 ?
    C218 C219 H21D . . 108.9 ?
    C218 C219 H21E . . 108.9 ?
    H21D C219 H21E . . 107.7 ?
    O19 Si7 C127 . . 112.72(12) ?
    O19 Si7 C131 . . 103.08(10) ?
    O19 Si7 C121 . . 107.4(3) ?
    O19 Si7 C161 . . 111.5(5) ?
    C127 Si7 C161 . . 108.8(8) ?
    C131 Si7 C127 . . 109.51(12) ?
    C131 Si7 C161 . . 111.2(11) ?
    C121 Si7 C127 . . 115.4(4) ?
    C121 Si7 C131 . . 108.0(6) ?
    C137 O19 Si7 . . 132.15(17) ?
    C138 O20 H20 . . 109.5 ?
    C139 O21 H21 . . 109.5 ?
    C128 C127 Si7 . . 111.0(2) ?
    C128 C127 C129 . . 108.2(3) ?
    C128 C127 C130 . . 108.7(2) ?
    C129 C127 Si7 . . 107.4(2) ?
    C130 C127 Si7 . . 112.86(19) ?
    C130 C127 C129 . . 108.5(2) ?
    C127 C128 H12A . . 109.5 ?
    C127 C128 H12B . . 109.5 ?
    C127 C128 H12C . . 109.5 ?
    H12A C128 H12B . . 109.5 ?
    H12A C128 H12C . . 109.5 ?
    H12B C128 H12C . . 109.5 ?
    C127 C129 H12D . . 109.5 ?
    C127 C129 H12E . . 109.5 ?
    C127 C129 H12F . . 109.5 ?
    H12D C129 H12E . . 109.5 ?
    H12D C129 H12F . . 109.5 ?
    H12E C129 H12F . . 109.5 ?
    C127 C130 H13A . . 109.5 ?
    C127 C130 H13B . . 109.5 ?
    C127 C130 H13C . . 109.5 ?
    H13A C130 H13B . . 109.5 ?
    H13A C130 H13C . . 109.5 ?
    H13B C130 H13C . . 109.5 ?
    C132 C131 Si7 . . 121.33(19) ?
    C136 C131 Si7 . . 121.6(2) ?
    C136 C131 C132 . . 117.0(2) ?
    C131 C132 H132 . . 119.1 ?
    C133 C132 C131 . . 121.9(3) ?
    C133 C132 H132 . . 119.1 ?
    C132 C133 H133 . . 120.0 ?
    C134 C133 C132 . . 120.0(3) ?
    C134 C133 H133 . . 120.0 ?
    C133 C134 H134 . . 120.3 ?
    C135 C134 C133 . . 119.4(3) ?
    C135 C134 H134 . . 120.3 ?
    C134 C135 H135 . . 119.7 ?
    C134 C135 C136 . . 120.5(3) ?
    C136 C135 H135 . . 119.7 ?
    C131 C136 H136 . . 119.4 ?
    C135 C136 C131 . . 121.2(3) ?
    C135 C136 H136 . . 119.4 ?
    O19 C137 H13D . . 109.5 ?
    O19 C137 H13E . . 109.5 ?
    O19 C137 C138 . . 110.5(2) ?
    H13D C137 H13E . . 108.1 ?
    C138 C137 H13D . . 109.5 ?
    C138 C137 H13E . . 109.5 ?
    O20 C138 C137 . . 113.3(2) ?
    O20 C138 H138 . . 106.6 ?
    O20 C138 C139 . . 112.9(2) ?
    C137 C138 H138 . . 106.6 ?
    C139 C138 C137 . . 110.4(2) ?
    C139 C138 H138 . . 106.6 ?
    O21 C139 C138 . . 113.1(2) ?
    O21 C139 H13F . . 109.0 ?
    O21 C139 H13G . . 109.0 ?
    C138 C139 H13F . . 109.0 ?
    C138 C139 H13G . . 109.0 ?
    H13F C139 H13G . . 107.8 ?
    C122 C121 Si7 . . 125.0(9) ?
    C122 C121 C126 . . 117.0(8) ?
    C126 C121 Si7 . . 118.0(8) ?
    C121 C122 H122 . . 119.0 ?
    C121 C122 C123 . . 122.1(7) ?
    C123 C122 H122 . . 119.0 ?
    C122 C123 H123 . . 119.6 ?
    C124 C123 C122 . . 120.8(7) ?
    C124 C123 H123 . . 119.6 ?
    C123 C124 H124 . . 120.6 ?
    C123 C124 C125 . . 118.9(8) ?
    C125 C124 H124 . . 120.6 ?
    C124 C125 H125 . . 119.4 ?
    C124 C125 C126 . . 121.2(6) ?
    C126 C125 H125 . . 119.4 ?
    C121 C126 C125 . . 119.9(6) ?
    C121 C126 H126 . . 120.0 ?
    C125 C126 H126 . . 120.0 ?
    C162 C161 Si7 . . 122.8(13) ?
    C166 C161 Si7 . . 118.9(11) ?
    C166 C161 C162 . . 117.6(15) ?
    C161 C162 H162 . . 119.4 ?
    C163 C162 C161 . . 120.1(10) ?
    C163 C162 H162 . . 120.4 ?
    C162 C163 H163 . . 120.3 ?
    C164 C163 C162 . . 121.6(10) ?
    C164 C163 H163 . . 118.0 ?
    C163 C164 H164 . . 120.4 ?
    C165 C164 C163 . . 119.1(15) ?
    C165 C164 H164 . . 120.4 ?
    C164 C165 H165 . . 119.9 ?
    C164 C165 C166 . . 120.8(10) ?
    C166 C165 H165 . . 119.3 ?
    C161 C166 C165 . . 120.6(10) ?
    C161 C166 H166 . . 120.9 ?
    C165 C166 H166 . . 118.4 ?
    C141 Si8 C147 . . 115.86(11) ?
    C151 Si8 C141 . . 110.26(11) ?
    C151 Si8 C147 . . 108.95(11) ?
    O22 Si8 C141 . . 109.4(2) ?
    O22 Si8 C147 . . 102.70(14) ?
    O22 Si8 C151 . . 109.29(17) ?
    O32 Si8 C141 . . 107.4(14) ?
    O32 Si8 C147 . . 112.0(11) ?
    O32 Si8 C151 . . 101.4(13) ?
    C142 C141 Si8 . . 121.35(19) ?
    C142 C141 C146 . . 116.6(2) ?
    C146 C141 Si8 . . 121.89(19) ?
    C141 C142 H142 . . 119.2 ?
    C143 C142 C141 . . 121.5(3) ?
    C143 C142 H142 . . 119.2 ?
    C142 C143 H143 . . 119.7 ?
    C144 C143 C142 . . 120.5(3) ?
    C144 C143 H143 . . 119.7 ?
    C143 C144 H144 . . 120.4 ?
    C145 C144 C143 . . 119.2(3) ?
    C145 C144 H144 . . 120.4 ?
    C144 C145 H145 . . 119.8 ?
    C144 C145 C146 . . 120.4(3) ?
    C146 C145 H145 . . 119.8 ?
    C141 C146 H146 . . 119.2 ?
    C145 C146 C141 . . 121.6(3) ?
    C145 C146 H146 . . 119.2 ?
    C148 C147 Si8 . . 111.54(19) ?
    C149 C147 Si8 . . 111.03(18) ?
    C149 C147 C148 . . 108.8(3) ?
    C149 C147 C150 . . 109.0(2) ?
    C150 C147 Si8 . . 107.82(19) ?
    C150 C147 C148 . . 108.5(2) ?
    C147 C148 H14A . . 109.5 ?
    C147 C148 H14B . . 109.5 ?
    C147 C148 H14C . . 109.5 ?
    H14A C148 H14B . . 109.5 ?
    H14A C148 H14C . . 109.5 ?
    H14B C148 H14C . . 109.5 ?
    C147 C149 H14D . . 109.5 ?
    C147 C149 H14E . . 109.5 ?
    C147 C149 H14F . . 109.5 ?
    H14D C149 H14E . . 109.5 ?
    H14D C149 H14F . . 109.5 ?
    H14E C149 H14F . . 109.5 ?
    C147 C150 H15A . . 109.5 ?
    C147 C150 H15B . . 109.5 ?
    C147 C150 H15C . . 109.5 ?
    H15A C150 H15B . . 109.5 ?
    H15A C150 H15C . . 109.5 ?
    H15B C150 H15C . . 109.5 ?
    C152 C151 Si8 . . 119.24(19) ?
    C152 C151 C156 . . 116.8(2) ?
    C156 C151 Si8 . . 123.78(18) ?
    C151 C152 H152 . . 119.1 ?
    C151 C152 C153 . . 121.7(2) ?
    C153 C152 H152 . . 119.1 ?
    C152 C153 H153 . . 120.0 ?
    C154 C153 C152 . . 120.0(3) ?
    C154 C153 H153 . . 120.0 ?
    C153 C154 H154 . . 120.1 ?
    C153 C154 C155 . . 119.9(2) ?
    C155 C154 H154 . . 120.1 ?
    C154 C155 H155 . . 119.9 ?
    C154 C155 C156 . . 120.2(2) ?
    C156 C155 H155 . . 119.9 ?
    C151 C156 H156 . . 119.4 ?
    C155 C156 C151 . . 121.3(2) ?
    C155 C156 H156 . . 119.4 ?
    C157 O22 Si8 . . 124.8(3) ?
    O22 C157 H15D . . 109.7 ?
    O22 C157 H15E . . 109.7 ?
    O22 C157 C158 . . 109.8(3) ?
    H15D C157 H15E . . 108.2 ?
    C158 C157 H15D . . 109.7 ?
    C158 C157 H15E . . 109.7 ?
    C158 O23 H23 . . 109.5 ?
    C157 C158 H158 . . 108.7 ?
    C157 C158 C159 . . 113.0(3) ?
    O23 C158 C157 . . 110.1(2) ?
    O23 C158 H158 . . 108.7 ?
    O23 C158 C159 . . 107.4(2) ?
    C159 C158 H158 . . 108.7 ?
    C158 C159 H15F . . 109.7 ?
    C158 C159 H15G . . 109.7 ?
    H15F C159 H15G . . 108.2 ?
    O24 C159 C158 . . 110.0(3) ?
    O24 C159 H15F . . 109.7 ?
    O24 C159 H15G . . 109.7 ?
    C159 O24 H24 . . 109.5 ?
    C257 O32 Si8 . . 139(3) ?
    O32 C257 H25A . . 108.1 ?
    O32 C257 H25B . . 108.1 ?
    O32 C257 C258 . . 117(2) ?
    H25A C257 H25B . . 107.3 ?
    C258 C257 H25A . . 108.1 ?
    C258 C257 H25B . . 108.1 ?
    C258 O33 H33 . . 109.5 ?
    C257 C258 H258 . . 108.5 ?
    O33 C258 C257 . . 110.6(19) ?
    O33 C258 H258 . . 108.5 ?
    O33 C258 C259 . . 107.2(18) ?
    C259 C258 C257 . . 113.4(19) ?
    C259 C258 H258 . . 108.5 ?
    C258 C259 H25C . . 109.1 ?
    C258 C259 H25D . . 109.1 ?
    H25C C259 H25D . . 107.8 ?
    O34 C259 C258 . . 112(2) ?
    O34 C259 H25C . . 109.1 ?
    O34 C259 H25D . . 109.1 ?
    C259 O34 H34 . . 88(3) ?
loop_
    _geom_torsion_atom_site_label_1
    _geom_torsion_atom_site_label_2
    _geom_torsion_atom_site_label_3
    _geom_torsion_atom_site_label_4
    _geom_torsion_site_symmetry_1
    _geom_torsion_site_symmetry_2
    _geom_torsion_site_symmetry_3
    _geom_torsion_site_symmetry_4
    _geom_torsion
    _geom_torsion_publ_flag
    Si1 O1 C17 C18 . . . . 167.75(17) ?
    Si1 C1 C2 C3 . . . . 177.2(3) ?
    Si1 C1 C6 C5 . . . . -177.56(19) ?
    Si1 C11 C12 C13 . . . . 176.1(2) ?
    Si1 C11 C16 C15 . . . . -176.55(18) ?
    O1 Si1 C1 C2 . . . . 157.6(2) ?
    O1 Si1 C1 C6 . . . . -24.6(2) ?
    O1 Si1 C7 C8 . . . . -50.27(19) ?
    O1 Si1 C7 C9 . . . . 68.17(18) ?
    O1 Si1 C7 C10 . . . . -173.62(17) ?
    O1 Si1 C11 C12 . . . . -74.4(2) ?
    O1 Si1 C11 C16 . . . . 102.0(2) ?
    O1 C17 C18 O2 . . . . -67.1(3) ?
    O1 C17 C18 C19 . . . . 55.9(3) ?
    O2 C18 C19 O3 . . . . -56.6(3) ?
    C1 Si1 O1 C17 . . . . -69.9(2) ?
    C1 Si1 C7 C8 . . . . -166.02(17) ?
    C1 Si1 C7 C9 . . . . -47.58(19) ?
    C1 Si1 C7 C10 . . . . 70.63(19) ?
    C1 Si1 C11 C12 . . . . 43.1(2) ?
    C1 Si1 C11 C16 . . . . -140.4(2) ?
    C1 C2 C3 C4 . . . . 0.7(5) ?
    C2 C1 C6 C5 . . . . 0.4(4) ?
    C2 C3 C4 C5 . . . . -0.4(6) ?
    C3 C4 C5 C6 . . . . 0.0(5) ?
    C4 C5 C6 C1 . . . . 0.0(4) ?
    C6 C1 C2 C3 . . . . -0.7(4) ?
    C7 Si1 O1 C17 . . . . 172.24(18) ?
    C7 Si1 C1 C2 . . . . -89.0(2) ?
    C7 Si1 C1 C6 . . . . 88.8(2) ?
    C7 Si1 C11 C12 . . . . 168.82(18) ?
    C7 Si1 C11 C16 . . . . -14.7(2) ?
    C11 Si1 O1 C17 . . . . 48.5(2) ?
    C11 Si1 C1 C2 . . . . 39.3(3) ?
    C11 Si1 C1 C6 . . . . -142.91(19) ?
    C11 Si1 C7 C8 . . . . 69.22(19) ?
    C11 Si1 C7 C9 . . . . -172.34(16) ?
    C11 Si1 C7 C10 . . . . -54.1(2) ?
    C11 C12 C13 C14 . . . . 1.0(4) ?
    C12 C11 C16 C15 . . . . 0.0(3) ?
    C12 C13 C14 C15 . . . . -0.6(4) ?
    C13 C14 C15 C16 . . . . 0.0(4) ?
    C14 C15 C16 C11 . . . . 0.4(4) ?
    C16 C11 C12 C13 . . . . -0.6(4) ?
    C17 C18 C19 O3 . . . . -178.2(2) ?
    Si2 O4 C37 C38 . . . . -132.7(2) ?
    Si2 C21 C22 C23 . . . . 178.1(2) ?
    Si2 C21 C26 C25 . . . . -178.5(2) ?
    Si2 C31 C32 C33 . . . . -178.8(2) ?
    Si2 C31 C36 C35 . . . . 178.5(2) ?
    O4 Si2 C21 C22 . . . . -105.1(2) ?
    O4 Si2 C21 C26 . . . . 73.5(2) ?
    O4 Si2 C27 C28 . . . . 56.7(2) ?
    O4 Si2 C27 C29 . . . . 179.9(2) ?
    O4 Si2 C27 C30 . . . . -60.9(2) ?
    O4 Si2 C31 C32 . . . . -161.0(2) ?
    O4 Si2 C31 C36 . . . . 21.0(2) ?
    O4 C37 C38 O5 . . . . 178.8(2) ?
    O4 C37 C38 C39 . . . . -59.2(3) ?
    O5 C38 C39 O6 . . . . -67.9(3) ?
    C21 Si2 O4 C37 . . . . 10.9(3) ?
    C21 Si2 C27 C28 . . . . -66.7(3) ?
    C21 Si2 C27 C29 . . . . 56.5(2) ?
    C21 Si2 C27 C30 . . . . 175.77(19) ?
    C21 Si2 C31 C32 . . . . -41.7(3) ?
    C21 Si2 C31 C36 . . . . 140.3(2) ?
    C21 C22 C23 C24 . . . . 0.7(4) ?
    C22 C21 C26 C25 . . . . 0.2(4) ?
    C22 C23 C24 C25 . . . . -0.4(4) ?
    C23 C24 C25 C26 . . . . 0.0(4) ?
    C24 C25 C26 C21 . . . . 0.1(4) ?
    C26 C21 C22 C23 . . . . -0.5(4) ?
    C27 Si2 O4 C37 . . . . -114.9(3) ?
    C27 Si2 C21 C22 . . . . 15.5(3) ?
    C27 Si2 C21 C26 . . . . -165.9(2) ?
    C27 Si2 C31 C32 . . . . 85.4(2) ?
    C27 Si2 C31 C36 . . . . -92.5(2) ?
    C31 Si2 O4 C37 . . . . 128.9(3) ?
    C31 Si2 C21 C22 . . . . 139.6(2) ?
    C31 Si2 C21 C26 . . . . -41.8(2) ?
    C31 Si2 C27 C28 . . . . 169.5(2) ?
    C31 Si2 C27 C29 . . . . -67.2(2) ?
    C31 Si2 C27 C30 . . . . 52.0(2) ?
    C31 C32 C33 C34 . . . . -0.1(4) ?
    C32 C31 C36 C35 . . . . 0.5(4) ?
    C32 C33 C34 C35 . . . . 1.3(4) ?
    C33 C34 C35 C36 . . . . -1.6(4) ?
    C34 C35 C36 C31 . . . . 0.7(5) ?
    C36 C31 C32 C33 . . . . -0.8(4) ?
    C37 C38 C39 O6 . . . . 172.8(2) ?
    Si3 O7 C57 C58 . . . . 155.52(19) ?
    Si3 C41 C42 C43 . . . . 179.8(3) ?
    Si3 C41 C46 C45 . . . . -179.6(2) ?
    Si3 C51 C52 C53 . . . . -179.39(19) ?
    Si3 C51 C56 C55 . . . . 179.7(2) ?
    O7 Si3 C41 C42 . . . . 113.9(2) ?
    O7 Si3 C41 C46 . . . . -65.6(2) ?
    O7 Si3 C47 C48 . . . . 57.9(2) ?
    O7 Si3 C47 C49 . . . . 177.1(2) ?
    O7 Si3 C47 C50 . . . . -61.1(3) ?
    O7 Si3 C51 C52 . . . . 157.82(19) ?
    O7 Si3 C51 C56 . . . . -22.5(2) ?
    O7 C57 C58 O8 . . . . -66.9(3) ?
    O7 C57 C58 C59 . . . . 56.1(3) ?
    O8 C58 C59 O9 . . . . -64.6(3) ?
    C41 Si3 O7 C57 . . . . -55.5(2) ?
    C41 Si3 C47 C48 . . . . -176.9(2) ?
    C41 Si3 C47 C49 . . . . -57.8(2) ?
    C41 Si3 C47 C50 . . . . 64.1(3) ?
    C41 Si3 C51 C52 . . . . 41.3(2) ?
    C41 Si3 C51 C56 . . . . -139.1(2) ?
    C41 C42 C43 C44 . . . . 0.4(5) ?
    C42 C41 C46 C45 . . . . 0.8(4) ?
    C42 C43 C44 C45 . . . . -0.2(5) ?
    C43 C44 C45 C46 . . . . 0.4(5) ?
    C44 C45 C46 C41 . . . . -0.7(4) ?
    C46 C41 C42 C43 . . . . -0.7(4) ?
    C47 Si3 O7 C57 . . . . 72.2(2) ?
    C47 Si3 C41 C42 . . . . -11.6(3) ?
    C47 Si3 C41 C46 . . . . 168.93(19) ?
    C47 Si3 C51 C52 . . . . -84.4(2) ?
    C47 Si3 C51 C56 . . . . 95.3(2) ?
    C51 Si3 O7 C57 . . . . -170.7(2) ?
    C51 Si3 C41 C42 . . . . -134.2(2) ?
    C51 Si3 C41 C46 . . . . 46.3(2) ?
    C51 Si3 C47 C48 . . . . -55.0(3) ?
    C51 Si3 C47 C49 . . . . 64.1(2) ?
    C51 Si3 C47 C50 . . . . -174.0(2) ?
    C51 C52 C53 C54 . . . . -0.3(4) ?
    C52 C51 C56 C55 . . . . -0.6(4) ?
    C52 C53 C54 C55 . . . . -0.7(4) ?
    C53 C54 C55 C56 . . . . 1.0(4) ?
    C54 C55 C56 C51 . . . . -0.4(4) ?
    C56 C51 C52 C53 . . . . 1.0(3) ?
    C57 C58 C59 O9 . . . . 173.7(2) ?
    Si4 O10 C77 C78 . . . . -163.62(19) ?
    Si4 C61 C62 C63 . . . . 173.3(2) ?
    Si4 C61 C66 C65 . . . . -174.1(3) ?
    Si4 C71 C72 C73 . . . . -171.8(2) ?
    Si4 C71 C76 C75 . . . . 172.2(3) ?
    O10 Si4 C61 C62 . . . . -162.8(2) ?
    O10 Si4 C61 C66 . . . . 12.2(2) ?
    O10 Si4 C67 C68 . . . . -170.9(2) ?
    O10 Si4 C67 C69 . . . . 67.1(2) ?
    O10 Si4 C67 C70 . . . . -52.8(2) ?
    O10 Si4 C71 C72 . . . . -177.7(2) ?
    O10 Si4 C71 C76 . . . . 8.8(3) ?
    O10 C77 C78 O11 . . . . 73.0(3) ?
    O10 C77 C78 C79 . . . . -167.9(3) ?
    O11 C78 C79 O12 . . . . -65.3(3) ?
    C61 Si4 O10 C77 . . . . -165.2(3) ?
    C61 Si4 C67 C68 . . . . -58.2(2) ?
    C61 Si4 C67 C69 . . . . 179.71(19) ?
    C61 Si4 C67 C70 . . . . 59.9(2) ?
    C61 Si4 C71 C72 . . . . 72.7(2) ?
    C61 Si4 C71 C76 . . . . -100.8(3) ?
    C61 C62 C63 C64 . . . . 0.8(5) ?
    C62 C61 C66 C65 . . . . 1.1(4) ?
    C62 C63 C64 C65 . . . . 1.1(6) ?
    C63 C64 C65 C66 . . . . -1.8(6) ?
    C64 C65 C66 C61 . . . . 0.7(5) ?
    C66 C61 C62 C63 . . . . -1.8(4) ?
    C67 Si4 O10 C77 . . . . -46.1(3) ?
    C67 Si4 C61 C62 . . . . 78.8(2) ?
    C67 Si4 C61 C66 . . . . -106.2(2) ?
    C67 Si4 C71 C72 . . . . -52.6(3) ?
    C67 Si4 C71 C76 . . . . 134.0(3) ?
    C71 Si4 O10 C77 . . . . 81.1(3) ?
    C71 Si4 C61 C62 . . . . -47.9(2) ?
    C71 Si4 C61 C66 . . . . 127.1(2) ?
    C71 Si4 C67 C68 . . . . 64.8(2) ?
    C71 Si4 C67 C69 . . . . -57.3(2) ?
    C71 Si4 C67 C70 . . . . -177.12(17) ?
    C71 C72 C73 C74 . . . . -1.0(5) ?
    C72 C71 C76 C75 . . . . -1.8(5) ?
    C72 C73 C74 C75 . . . . 0.0(5) ?
    C73 C74 C75 C76 . . . . 0.0(6) ?
    C74 C75 C76 C71 . . . . 0.9(6) ?
    C76 C71 C72 C73 . . . . 1.8(4) ?
    C77 C78 C79 O12 . . . . 174.0(3) ?
    Si5 O13 C97 C98 . . . . -161.09(16) ?
    Si5 C81 C82 C83 . . . . -179.0(2) ?
    Si5 C81 C86 C85 . . . . 178.7(2) ?
    Si5 C91 C92 C93 . . . . -177.4(2) ?
    Si5 C91 C96 C95 . . . . 177.3(2) ?
    O13 Si5 C81 C82 . . . . -126.4(2) ?
    O13 Si5 C81 C86 . . . . 54.2(2) ?
    O13 Si5 C87 C88 . . . . -47.4(2) ?
    O13 Si5 C87 C89 . . . . -167.1(2) ?
    O13 Si5 C87 C90 . . . . 73.2(3) ?
    O13 Si5 C91 C92 . . . . 0.5(2) ?
    O13 Si5 C91 C96 . . . . -177.5(2) ?
    O13 C97 C98 O14 . . . . -62.9(3) ?
    O13 C97 C98 C99 . . . . 59.6(3) ?
    O14 C98 C99 O15 . . . . -174.36(19) ?
    C81 Si5 O13 C97 . . . . 33.8(2) ?
    C81 Si5 C87 C88 . . . . 72.1(3) ?
    C81 Si5 C87 C89 . . . . -47.6(3) ?
    C81 Si5 C87 C90 . . . . -167.3(2) ?
    C81 Si5 C91 C92 . . . . -119.9(2) ?
    C81 Si5 C91 C96 . . . . 62.0(2) ?
    C81 C82 C83 C84 . . . . 0.8(5) ?
    C82 C81 C86 C85 . . . . -0.8(4) ?
    C82 C83 C84 C85 . . . . -1.6(5) ?
    C83 C84 C85 C86 . . . . 1.2(5) ?
    C84 C85 C86 C81 . . . . 0.0(5) ?
    C86 C81 C82 C83 . . . . 0.4(4) ?
    C87 Si5 O13 C97 . . . . 154.7(2) ?
    C87 Si5 C81 C82 . . . . 117.4(2) ?
    C87 Si5 C81 C86 . . . . -62.1(2) ?
    C87 Si5 C91 C92 . . . . 115.1(2) ?
    C87 Si5 C91 C96 . . . . -62.9(2) ?
    C91 Si5 O13 C97 . . . . -86.4(2) ?
    C91 Si5 C81 C82 . . . . -7.0(3) ?
    C91 Si5 C81 C86 . . . . 173.6(2) ?
    C91 Si5 C87 C88 . . . . -164.3(2) ?
    C91 Si5 C87 C89 . . . . 76.0(2) ?
    C91 Si5 C87 C90 . . . . -43.7(3) ?
    C91 C92 C93 C94 . . . . -0.3(5) ?
    C92 C91 C96 C95 . . . . -0.7(4) ?
    C92 C93 C94 C95 . . . . -0.1(5) ?
    C93 C94 C95 C96 . . . . 0.1(5) ?
    C94 C95 C96 C91 . . . . 0.3(4) ?
    C96 C91 C92 C93 . . . . 0.7(4) ?
    C97 C98 C99 O15 . . . . 62.3(3) ?
    Si6 C101 C102 C103 . . . . -177.0(2) ?
    Si6 C101 C106 C105 . . . . 176.8(2) ?
    Si6 C111 C112 C113 . . . . -179.3(2) ?
    Si6 C111 C116 C115 . . . . 179.5(2) ?
    Si6 O16 C117 C118 . . . . -92.6(4) ?
    Si6 O216 C217 C218 . . . . -163.6(14) ?
    C101 Si6 C107 C108 . . . . 54.5(2) ?
    C101 Si6 C107 C109 . . . . 172.7(2) ?
    C101 Si6 C107 C110 . . . . -64.4(2) ?
    C101 Si6 C111 C112 . . . . -47.3(2) ?
    C101 Si6 C111 C116 . . . . 133.9(2) ?
    C101 Si6 O16 C117 . . . . 90.8(3) ?
    C101 Si6 O216 C217 . . . . 74.5(16) ?
    C101 C102 C103 C104 . . . . 0.0(5) ?
    C102 C101 C106 C105 . . . . -0.7(4) ?
    C102 C103 C104 C105 . . . . -0.3(5) ?
    C103 C104 C105 C106 . . . . 0.1(5) ?
    C104 C105 C106 C101 . . . . 0.4(4) ?
    C106 C101 C102 C103 . . . . 0.4(4) ?
    C107 Si6 C101 C102 . . . . 95.3(2) ?
    C107 Si6 C101 C106 . . . . -82.0(2) ?
    C107 Si6 C111 C112 . . . . -170.2(2) ?
    C107 Si6 C111 C116 . . . . 10.9(3) ?
    C107 Si6 O16 C117 . . . . -152.0(3) ?
    C107 Si6 O216 C217 . . . . -169.0(13) ?
    C111 Si6 C101 C102 . . . . -31.1(2) ?
    C111 Si6 C101 C106 . . . . 151.5(2) ?
    C111 Si6 C107 C108 . . . . 175.7(2) ?
    C111 Si6 C107 C109 . . . . -66.0(2) ?
    C111 Si6 C107 C110 . . . . 56.8(2) ?
    C111 Si6 O16 C117 . . . . -28.8(4) ?
    C111 Si6 O216 C217 . . . . -36.2(17) ?
    C111 C112 C113 C114 . . . . -0.1(4) ?
    C112 C111 C116 C115 . . . . 0.7(4) ?
    C112 C113 C114 C115 . . . . 0.3(4) ?
    C113 C114 C115 C116 . . . . 0.0(4) ?
    C114 C115 C116 C111 . . . . -0.5(4) ?
    C116 C111 C112 C113 . . . . -0.3(4) ?
    O16 Si6 C101 C102 . . . . -153.0(2) ?
    O16 Si6 C101 C106 . . . . 29.7(3) ?
    O16 Si6 C107 C108 . . . . -64.7(2) ?
    O16 Si6 C107 C109 . . . . 53.6(2) ?
    O16 Si6 C107 C110 . . . . 176.4(2) ?
    O16 Si6 C111 C112 . . . . 75.8(3) ?
    O16 Si6 C111 C116 . . . . -103.0(2) ?
    O16 C117 C118 O17 . . . . 173.4(3) ?
    O16 C117 C118 C119 . . . . -63.1(4) ?
    O17 C118 C119 O18 . . . . 57.1(3) ?
    C117 C118 C119 O18 . . . . -66.1(3) ?
    O216 Si6 C101 C102 . . . . -143.7(7) ?
    O216 Si6 C101 C106 . . . . 39.0(7) ?
    O216 Si6 C107 C108 . . . . -54.6(7) ?
    O216 Si6 C107 C109 . . . . 63.7(7) ?
    O216 Si6 C107 C110 . . . . -173.5(7) ?
    O216 Si6 C111 C112 . . . . 56.9(5) ?
    O216 Si6 C111 C116 . . . . -121.9(5) ?
    O216 C217 C218 O217 . . . . 179.0(13) ?
    O216 C217 C218 C219 . . . . -56.5(15) ?
    O217 C218 C219 O218 . . . . -46.6(18) ?
    C217 C218 C219 O218 . . . . -173.0(10) ?
    Si7 O19 C137 C138 . . . . 168.6(2) ?
    Si7 C131 C132 C133 . . . . 179.4(2) ?
    Si7 C131 C136 C135 . . . . -178.9(3) ?
    Si7 C121 C122 C123 . . . . 179.4(8) ?
    Si7 C121 C126 C125 . . . . -178.8(6) ?
    Si7 C161 C162 C163 . . . . 175.3(15) ?
    Si7 C161 C166 C165 . . . . -175.2(14) ?
    O19 Si7 C127 C128 . . . . 175.0(2) ?
    O19 Si7 C127 C129 . . . . 56.8(2) ?
    O19 Si7 C127 C130 . . . . -62.7(2) ?
    O19 Si7 C131 C132 . . . . 153.1(2) ?
    O19 Si7 C131 C136 . . . . -26.9(3) ?
    O19 Si7 C121 C122 . . . . 119.3(10) ?
    O19 Si7 C121 C126 . . . . -60.1(11) ?
    O19 C137 C138 O20 . . . . -80.5(3) ?
    O19 C137 C138 C139 . . . . 47.3(3) ?
    O20 C138 C139 O21 . . . . -57.1(3) ?
    C127 Si7 O19 C137 . . . . 45.9(3) ?
    C127 Si7 C131 C132 . . . . -86.7(2) ?
    C127 Si7 C131 C136 . . . . 93.3(3) ?
    C127 Si7 C121 C122 . . . . -7.3(14) ?
    C127 Si7 C121 C126 . . . . 173.3(8) ?
    C131 Si7 O19 C137 . . . . 163.9(3) ?
    C131 Si7 C127 C128 . . . . 60.9(2) ?
    C131 Si7 C127 C129 . . . . -57.3(2) ?
    C131 Si7 C127 C130 . . . . -176.82(19) ?
    C131 Si7 C121 C122 . . . . -130.2(11) ?
    C131 Si7 C121 C126 . . . . 50.5(10) ?
    C131 C132 C133 C134 . . . . 0.2(5) ?
    C132 C131 C136 C135 . . . . 1.1(5) ?
    C132 C133 C134 C135 . . . . -0.3(5) ?
    C133 C134 C135 C136 . . . . 0.7(6) ?
    C134 C135 C136 C131 . . . . -1.2(6) ?
    C136 C131 C132 C133 . . . . -0.6(4) ?
    C137 C138 C139 O21 . . . . 174.9(2) ?
    C121 Si7 O19 C137 . . . . -82.2(6) ?
    C121 Si7 C127 C128 . . . . -61.2(6) ?
    C121 Si7 C127 C129 . . . . -179.3(6) ?
    C121 Si7 C127 C130 . . . . 61.1(6) ?
    C121 Si7 C131 C132 . . . . 39.7(4) ?
    C121 Si7 C131 C136 . . . . -140.3(4) ?
    C121 C122 C123 C124 . . . . 0.8(15) ?
    C122 C121 C126 C125 . . . . 1.8(15) ?
    C122 C123 C124 C125 . . . . -0.8(17) ?
    C123 C124 C125 C126 . . . . 1.4(16) ?
    C124 C125 C126 C121 . . . . -1.9(12) ?
    C126 C121 C122 C123 . . . . -1.2(16) ?
    C161 Si7 O19 C137 . . . . -76.8(12) ?
    C161 Si7 C127 C128 . . . . -60.8(10) ?
    C161 Si7 C127 C129 . . . . -179.0(10) ?
    C161 Si7 C127 C130 . . . . 61.5(10) ?
    C161 Si7 C131 C132 . . . . 33.6(6) ?
    C161 Si7 C131 C136 . . . . -146.4(6) ?
    C161 C162 C163 C164 . . . . -4(3) ?
    C162 C161 C166 C165 . . . . -5(4) ?
    C162 C163 C164 C165 . . . . 3(3) ?
    C163 C164 C165 C166 . . . . -2(3) ?
    C164 C165 C166 C161 . . . . 3(3) ?
    C166 C161 C162 C163 . . . . 5(4) ?
    Si8 C141 C142 C143 . . . . -174.8(3) ?
    Si8 C141 C146 C145 . . . . 174.2(2) ?
    Si8 C151 C152 C153 . . . . 174.7(2) ?
    Si8 C151 C156 C155 . . . . -173.65(19) ?
    Si8 O22 C157 C158 . . . . 129.9(4) ?
    Si8 O32 C257 C258 . . . . 152(4) ?
    C141 Si8 C147 C148 . . . . -50.2(3) ?
    C141 Si8 C147 C149 . . . . 71.3(2) ?
    C141 Si8 C147 C150 . . . . -169.29(19) ?
    C141 Si8 C151 C152 . . . . 120.3(2) ?
    C141 Si8 C151 C156 . . . . -64.4(2) ?
    C141 Si8 O22 C157 . . . . -40.0(4) ?
    C141 Si8 O32 C257 . . . . -33(5) ?
    C141 C142 C143 C144 . . . . -0.4(5) ?
    C142 C141 C146 C145 . . . . -1.9(4) ?
    C142 C143 C144 C145 . . . . -0.2(5) ?
    C143 C144 C145 C146 . . . . -0.3(5) ?
    C144 C145 C146 C141 . . . . 1.4(4) ?
    C146 C141 C142 C143 . . . . 1.4(4) ?
    C147 Si8 C141 C142 . . . . -129.3(2) ?
    C147 Si8 C141 C146 . . . . 54.7(3) ?
    C147 Si8 C151 C152 . . . . -111.5(2) ?
    C147 Si8 C151 C156 . . . . 63.7(2) ?
    C147 Si8 O22 C157 . . . . -163.6(3) ?
    C147 Si8 O32 C257 . . . . -162(4) ?
    C151 Si8 C141 C142 . . . . -5.0(3) ?
    C151 Si8 C141 C146 . . . . 179.0(2) ?
    C151 Si8 C147 C148 . . . . -175.2(2) ?
    C151 Si8 C147 C149 . . . . -53.6(2) ?
    C151 Si8 C147 C150 . . . . 65.7(2) ?
    C151 Si8 O22 C157 . . . . 80.8(4) ?
    C151 Si8 O32 C257 . . . . 82(5) ?
    C151 C152 C153 C154 . . . . -0.7(5) ?
    C152 C151 C156 C155 . . . . 1.7(4) ?
    C152 C153 C154 C155 . . . . 1.5(4) ?
    C153 C154 C155 C156 . . . . -0.7(4) ?
    C154 C155 C156 C151 . . . . -0.9(4) ?
    C156 C151 C152 C153 . . . . -0.9(4) ?
    O22 Si8 C141 C142 . . . . 115.2(2) ?
    O22 Si8 C141 C146 . . . . -60.8(3) ?
    O22 Si8 C147 C148 . . . . 69.0(3) ?
    O22 Si8 C147 C149 . . . . -169.4(3) ?
    O22 Si8 C147 C150 . . . . -50.1(3) ?
    O22 Si8 C151 C152 . . . . 0.0(3) ?
    O22 Si8 C151 C156 . . . . 175.2(2) ?
    O22 C157 C158 O23 . . . . -63.0(4) ?
    O22 C157 C158 C159 . . . . 57.1(4) ?
    C157 C158 C159 O24 . . . . 172.8(3) ?
    O23 C158 C159 O24 . . . . -65.6(3) ?
    O32 Si8 C141 C142 . . . . 104.6(12) ?
    O32 Si8 C141 C146 . . . . -71.3(12) ?
    O32 Si8 C147 C148 . . . . 73.4(16) ?
    O32 Si8 C147 C149 . . . . -165.0(16) ?
    O32 Si8 C147 C150 . . . . -45.7(16) ?
    O32 Si8 C151 C152 . . . . 6.8(13) ?
    O32 Si8 C151 C156 . . . . -178.0(13) ?
    O32 C257 C258 O33 . . . . -164(3) ?
    O32 C257 C258 C259 . . . . -44(4) ?
    C257 C258 C259 O34 . . . . 165(3) ?
    O33 C258 C259 O34 . . . . -73(3) ?
loop_
    _geom_hbond_atom_site_label_D
    _geom_hbond_atom_site_label_H
    _geom_hbond_atom_site_label_A
    _geom_hbond_site_symmetry_A
    _geom_hbond_distance_DH
    _geom_hbond_distance_HA
    _geom_hbond_distance_DA
    _geom_hbond_angle_DHA
    _geom_hbond_publ_flag
    O2 H2 O18 . 0.84 2.02 2.840(3) 166.4 yes
    O2 H2 O218 . 0.84 2.06 2.796(9) 145.9 yes
    O3 H3A O23 . 0.84 1.93 2.757(3) 167 yes
    O5 H5A O9 . 0.84 1.82 2.659(3) 174.4 yes
    O6 H6A O14 1_455 0.84 1.87 2.701(3) 168.1 yes
    O8 H8 O6 . 0.84 2.06 2.812(3) 148.7 yes
    O9 H9 O24 . 0.84 2.14 2.835(5) 140.3 yes
    O11 H11 O6 . 0.84 1.95 2.787(3) 177.4 yes
    O12 H12G O24 . 0.84 2.08 2.867(4) 155.1 yes
    O14 H14G O13 . 0.84 2.42 2.838(2) 111.2 yes
    O15 H15H O21 1_655 0.84 1.85 2.679(3) 169.2 yes
    O17 H17 O12 . 0.84 1.86 2.639(3) 153.7 yes
    O18 H18 O15 . 0.84 1.90 2.722(3) 164.1 yes
    O218 H218 O15 . 0.84 1.80 2.630(10) 171.3 yes
    O20 H20 O5 . 0.84 1.99 2.785(3) 157.3 yes
    O21 H21 O8 . 0.84 1.89 2.731(3) 174.8 yes
    O23 H23 O17 . 0.84 1.86 2.689(3) 171.2 yes
    O24 H24 O2 . 0.84 1.92 2.727(5) 160.9 yes
    C119 H11G O3 . 0.99 2.45 3.283(4) 141.2 yes
    C138 H138 O3 1_455 1.00 2.50 3.314(3) 138.2 yes
_shelx_hkl_file
;
  -2   1   0   93.65    2.13
  -2   1   0   89.33    1.34
  -2   1   0   93.16    1.38
  -2   1   0   89.79    1.37
   2  -1   0   92.37    1.34
   2  -1   0   92.27    1.36
   2  -1   0   93.90    2.11
   2  -1   0   91.34    1.38
  -1  -2   1  103.31    1.57
  -1  -2   1   99.27    1.35
  -1  -2   1  101.95    1.57
  -1  -2   1  100.38    1.84
   1   2  -1   97.44    1.46
   1   2  -1   98.89    1.16
   1   2  -1  101.72    1.37
   1   2  -1  100.19    1.75
   0   2  -2 3191.87   59.76
   0   2  -2 3142.01   58.84
   0   2  -2 3249.33   62.07
   0   2  -2 3168.84   62.20
   0   2  -2 3155.06   60.50
   0  -2   2 3159.24   60.68
   0  -2   2 3138.56   61.38
   0  -2   2 3302.94   63.05
  -1   2   0  115.00    1.80
  -1   2   0  113.37    1.60
  -1   2   0  119.59    2.28
  -1   2   0  116.53    2.10
  -1   2   0  116.46    1.95
   1  -2   0  111.72    1.63
   1  -2   0  118.26    1.84
   1  -2   0  119.52    2.30
   1  -2   0  112.69    1.50
   1  -2   0  116.09    2.15
  -2   0  -1 4677.01  103.83
  -2   0  -1 4734.67  102.92
  -2   0  -1 4639.78  100.42
  -2   0  -1 4692.64   99.35
   2   0   1 4704.51   98.86
   2   0   1 4815.11  104.62
   2   0   1 4665.59  102.31
   2   0   1 4603.53  100.38
  -2   1  -1  711.86    9.94
  -2   1  -1  715.85   10.54
  -2   1  -1  702.58    9.30
  -2   1  -1  707.52    8.98
   2  -1   1  717.49    9.95
   2  -1   1  697.22    8.90
   2  -1   1  705.72    9.32
   2  -1   1  717.22   10.70
   2   1  -1  136.77    1.91
   2   1  -1  138.47    1.47
   2   1  -1  137.46    1.72
   2   1  -1  137.15    1.88
  -2  -1   1  136.10    1.93
  -2  -1   1  141.37    2.46
  -2  -1   1  137.60    1.43
  -2  -1   1  140.77    1.78
   2   1   0   51.15    0.98
   2   1   0   47.66    0.61
   2   1   0   50.84    1.18
   2   1   0   45.45    0.96
  -2  -1   0   46.12    0.98
  -2  -1   0   48.53    0.61
  -2  -1   0   52.35    1.48
  -2  -1   0   47.89    1.23
   1   2   0  275.71    3.50
   1   2   0  280.98    3.28
   1   2   0  275.98    3.64
   1   2   0  278.43    4.28
  -1  -2   0  273.65    2.98
  -1  -2   0  273.12    4.18
  -1  -2   0  267.88    3.53
  -1  -2   0  268.13    3.70
  -1   2  -2    0.90    0.67
  -1   2  -2    0.53    0.24
  -1   2  -2   -0.06    0.72
  -1   2  -2    0.26    0.72
   1  -2   2    1.56    0.70
   1  -2   2    1.56    0.43
   1  -2   2    1.17    0.66
   0  -1  -2   27.17    0.65
   0  -1  -2   31.58    1.75
   0  -1  -2   29.13    1.32
   0  -1  -2   26.33    0.92
   0   1   2   25.89    0.65
   0   1   2   26.70    0.92
   0   1   2   34.23    1.13
   0   1   2   25.45    0.82
  -1  -2   2  189.31    2.50
  -1  -2   2  191.40    2.62
  -1  -2   2  185.80    2.38
  -1  -2   2  194.10    2.85
   1   2  -2  188.88    2.39
   1   2  -2  192.10    3.10
   1   2  -2  188.12    2.58
   1   2  -2  193.31    2.88
  -2   1   1   93.46    1.98
  -2   1   1   92.09    1.58
  -2   1   1   89.47    1.40
  -2   1   1   95.42    2.23
  -2   1   1   91.90    1.70
   2  -1  -1   93.84    2.01
   2  -1  -1   92.26    1.75
   2  -1  -1   91.91    2.14
   2  -1  -1   89.86    1.42
   2  -1  -1   92.88    2.17
   0  -2  -1 8364.00  222.64
   0  -2  -1 8055.95  211.97
   0  -2  -1 7957.88  211.47
   0   2   1 8336.14  220.81
   0   2   1 8025.85  198.59
   0   2   1 8238.88  218.18
   0   2   1 8293.77  218.70
   1  -1  -2   99.02    1.66
   1  -1  -2  100.39    1.72
   1  -1  -2  100.28    3.15
   1  -1  -2   96.63    1.28
  -1   1   2  103.12    2.27
  -1   1   2  100.97    3.02
  -1   1   2   99.47    1.71
  -1   1   2   98.04    1.73
   0   1  -3   20.04    1.32
   0   1  -3   18.31    0.58
   0   1  -3   19.31    1.25
   0   1  -3   17.69    0.77
   0   1  -3   21.75    0.89
   0  -1   3   20.65    0.81
   0  -1   3   23.46    1.33
   0  -1   3   21.26    0.67
  -1   2   1  754.61   10.00
  -1   2   1  778.75   12.09
  -1   2   1  748.14   10.68
  -1   2   1  776.19   12.83
  -1   2   1  771.14   11.97
   1  -2  -1  754.19   10.92
   1  -2  -1  769.72   12.45
   1  -2  -1  808.34   11.02
   1  -2  -1  779.27   11.96
   2   1  -2  785.52   12.35
   2   1  -2  774.28   10.86
   2   1  -2  774.63   10.63
   2   1  -2  759.01   10.96
   2   1  -2  763.07   10.47
  -2  -1   2  811.36   10.91
  -2  -1   2  795.16   11.17
  -2  -1   2  788.46   10.74
  -2  -1   2  752.68   10.89
  -2  -1   2  788.98   12.37
  -2  -1  -1  379.34    6.05
  -2  -1  -1  380.43    5.17
  -2  -1  -1  379.50    5.98
  -2  -1  -1  369.64    4.67
   2   1   1  380.58    6.05
   2   1   1  375.70    5.08
   2   1   1  380.02    4.74
   2   1   1  381.67    5.23
  -2   0   2   19.75    0.74
  -2   0   2   21.38    0.83
  -2   0   2   21.17    0.95
  -2   0   2   20.73    1.29
  -2   0   2   20.35    0.87
   2   0  -2   20.97    0.95
   2   0  -2   21.05    1.42
   2   0  -2   19.64    0.81
   2   0  -2   22.03    0.93
   2   0  -2   21.07    0.74
  -1  -1  -2  553.78    8.20
  -1  -1  -2  551.24    7.76
  -1  -1  -2  546.30    7.40
  -1  -1  -2  542.88    6.94
   1   1   2  531.43    6.80
   1   1   2  542.01    7.20
   1   1   2  560.07    8.27
   1   1   2  567.44    9.18
  -2   1  -2  206.74    3.94
  -2   1  -2  201.24    2.56
  -2   1  -2  201.40    2.70
  -2   1  -2  208.53    3.77
   2  -1   2  200.18    2.70
   2  -1   2  201.25    3.01
   2  -1   2  201.20    2.56
   2  -1   2  209.22    3.88
   2  -2   1 1413.41   22.93
   2  -2   1 1310.77   21.43
   2  -2   1 1356.36   22.97
   2  -2   1 1460.25   20.90
  -2   2  -1 1318.46   21.57
  -2   2  -1 1417.56   24.98
  -2   2  -1 1351.32   22.62
  -2   2  -1 1418.52   20.41
  -1  -1   3  163.71    3.21
  -1  -1   3  159.25    2.27
  -1  -1   3  157.76    2.34
   1   1  -3  167.14    3.34
   1   1  -3  158.27    2.35
   1   1  -3  163.09    3.03
   1   1  -3  155.59    1.34
   0   0   3 1377.22   23.04
   0   0   3 1395.12   20.22
   0   0   3 1350.88   22.25
   0   0  -3 1300.78   21.03
   0   0  -3 1343.83   22.08
   0   0  -3 1327.98   22.50
  -2   2   0 4584.72  100.29
  -2   2   0 4757.62  104.92
  -2   2   0 4788.42  108.44
  -2   2   0 4596.71   99.04
   2  -2   0 4675.16  100.89
   2  -2   0 4638.99  104.10
   2  -2   0 4719.83  104.46
   2  -2   0 4596.41  102.15
   2  -2   0 4583.82  102.24
   0   2  -3 5759.11  137.88
   0   2  -3 5663.09  131.57
   0   2  -3 5655.02  129.47
   0   2  -3 5537.44  130.11
   0   2  -3 5623.86  132.38
   0  -2   3 5676.65  130.35
   0  -2   3 5698.01  129.71
   0  -2   3 5766.31  137.12
   1   2   1  332.26    5.65
   1   2   1  321.39    3.57
   1   2   1  325.66    4.90
   1   2   1  334.97    5.43
  -1  -2  -1  330.91    5.46
  -1  -2  -1  326.92    5.32
  -1  -2  -1  313.85    3.32
  -1  -2  -1  324.34    4.94
   1  -1   3    4.26    1.07
   1  -1   3    4.70    0.70
   1  -1   3    4.98    0.95
   1  -1   3    4.07    0.99
  -1   1  -3    4.32    0.98
  -1   1  -3    3.98    0.65
  -1   1  -3    4.04    0.61
  -1   1  -3    6.17    0.99
   2   0   2  100.65    1.68
   2   0   2  102.14    1.90
   2   0   2   99.23    2.36
   2   0   2  106.41    2.30
  -2   0  -2   96.76    1.60
  -2   0  -2  110.54    2.24
  -2   0  -2   98.69    2.29
  -2   0  -2  100.70    1.91
  -2  -2   1  114.11    2.27
  -2  -2   1  115.26    2.66
   2   2  -1  112.57    2.18
   2   2  -1  122.56    2.47
   2   2  -1  112.69    2.61
   2   2  -1  109.15    1.54
   0  -3   1   60.61    1.96
   0  -3   1   54.00    1.20
   0  -3   1   57.83    1.30
   0  -3   1   54.00    0.98
   0   3  -1   54.12    1.80
   0   3  -1   54.90    1.82
   0   3  -1   52.49    1.26
   0   3  -1   57.22    1.34
   0   3  -1   59.44    2.03
   0   3  -1   56.91    1.19
  -1   0   3   50.01    0.83
  -1   0   3   55.17    2.24
  -1   0   3   50.11    1.82
  -1   0   3   51.83    1.57
   1   0  -3   56.52    2.48
   1   0  -3   50.68    1.82
   1   0  -3   52.06    1.60
   1   0  -3   50.75    0.82
   0   3  -2   95.44    1.68
   0   3  -2  105.75    2.37
   0   3  -2   98.40    1.58
   0   3  -2  100.42    2.15
   0  -3   2  107.35    2.37
   0  -3   2   97.68    1.66
   0  -3   2  103.03    2.15
   0  -3   2   99.48    1.53
   2  -2   2 1322.97   22.77
   2  -2   2 1248.85   21.47
   2  -2   2 1317.20   18.28
   2  -2   2 1229.68   20.11
  -2   2  -2 1320.68   18.29
  -2   2  -2 1254.76   20.45
  -2   2  -2 1239.91   20.34
  -2   2  -2 1241.03   21.23
   2   2   0 5492.25  125.75
   2   2   0 5473.62  129.17
   2   2   0 5371.70  127.30
   2   2   0 5390.00  120.78
  -2  -2   0 5409.21  127.43
  -2  -2   0 5201.41  117.58
  -2  -2   0 5506.00  125.07
  -2  -2   0 5252.98  124.83
  -1  -2   3   60.72    1.71
  -1  -2   3   60.04    1.98
  -1  -2   3   63.34    1.76
  -1  -2   3   56.67    0.97
   1   2  -3   60.90    1.81
   1   2  -3   60.11    1.02
   1   2  -3   59.71    1.97
   1   2  -3   59.60    1.68
  -1   2  -3  117.10    1.99
  -1   2  -3  120.89    2.50
  -1   2  -3  117.22    2.54
  -1   2  -3  119.59    2.10
   1  -2   3  117.10    1.95
   1  -2   3  120.38    2.06
   1  -2   3  116.84    2.37
   1  -2   3  118.28    2.19
  -1   3  -1  715.74   10.51
  -1   3  -1  705.28   10.29
  -1   3  -1  699.86   10.26
  -1   3  -1  779.53   12.74
  -1   3  -1  771.20   10.11
   1  -3   1  730.04   10.74
   1  -3   1  748.05   10.94
   1  -3   1  736.46    9.54
   1  -3   1  718.63   10.32
  -1   0  -3   44.10    1.26
  -1   0  -3   45.98    1.21
  -1   0  -3   45.76    1.47
  -1   0  -3   44.64    1.69
   1   0   3   43.48    0.81
   1   0   3   48.76    1.72
   1   0   3   49.12    2.14
   1   0   3   45.10    0.97
  -2  -2   211205.64  333.17
  -2  -2   211042.96  325.47
  -2  -2   211099.93  321.50
  -2  -2   211205.39  330.13
   2   2  -211080.12  325.37
   2   2  -211113.08  330.32
   2   2  -211248.47  329.97
   2   2  -211442.42  339.41
   2   2  -211007.85  314.70
   3   0   0   10.66    1.18
   3   0   0    9.68    0.99
   3   0   0    8.86    0.74
  -3   0   0    9.81    0.99
  -3   0   0   11.58    1.17
  -3   0   0    9.48    1.15
  -3   0   0    9.72    0.32
  -3   0   0    9.24    0.33
  -2   1   2  114.41    2.33
  -2   1   2  111.92    2.80
  -2   1   2  111.45    1.72
  -2   1   2  114.20    1.95
  -2   1   2  114.59    2.28
   2  -1  -2  112.20    1.75
   2  -1  -2  112.07    2.35
   2  -1  -2  113.95    2.10
   2  -1  -2  115.56    2.22
   0   3   0  811.66   12.19
   0   3   0  859.68   11.21
   0   3   0  827.48   12.64
   0   3   0  826.08   13.05
   0  -3   0  818.61   13.17
   0  -3   0  804.77   11.47
   0  -3   0  799.21   11.99
   1  -3   2   18.05    1.31
   1  -3   2   18.24    0.77
   1  -3   2   19.16    1.37
   1  -3   2   17.89    0.43
  -1   3  -2   18.09    0.82
  -1   3  -2   19.28    0.83
  -1   3  -2   17.44    0.91
  -1   3  -2   17.96    0.59
   1   3  -1  255.59    4.03
   1   3  -1  256.25    4.03
   1   3  -1  263.94    4.22
   1   3  -1  257.62    3.49
   1   3  -1  268.43    4.59
  -1  -3   1  251.87    3.41
  -1  -3   1  255.40    4.46
  -1  -3   1  261.65    4.18
   3   0  -1   13.09    1.12
   3   0  -1   10.89    0.76
   3   0  -1   12.34    1.11
   3   0  -1   12.94    0.59
   3   0  -1   11.46    0.72
  -3   0   1   11.99    0.66
  -3   0   1   10.72    0.54
  -3   0   1    8.61    1.20
   2  -2  -118490.89  652.70
   2  -2  -118797.27  672.21
   2  -2  -118692.59  666.36
   2  -2  -118402.79  653.78
   2  -2  -118691.90  666.64
  -2   2   118680.09  665.14
  -2   2   118734.27  669.73
  -2   2   119065.81  678.54
  -2   2   118974.93  678.73
  -2   2   118736.15  663.58
  -3   1   0  648.18    8.63
  -3   1   0  671.46    9.64
  -3   1   0  673.24   11.08
   3  -1   0  657.48    9.42
   3  -1   0  677.96   10.85
   3  -1   0  672.28    9.67
   3  -1   0  670.85    9.93
   1   3  -2 1505.51   24.80
   1   3  -2 1462.97   24.39
   1   3  -2 1503.80   25.09
   1   3  -2 1397.88   22.56
  -1  -3   2 1492.41   24.92
  -1  -3   2 1465.88   24.25
  -1  -3   2 1430.96   22.77
  -1  -3   2 1512.77   24.94
   1  -3   0  299.43    5.32
   1  -3   0  301.26    5.17
   1  -3   0  301.74    4.62
   1  -3   0  293.59    3.89
   1  -3   0  298.32    4.36
  -1   3   0  298.48    4.44
  -1   3   0  294.97    3.85
  -1   3   0  300.70    5.07
  -1   3   0  293.90    3.89
  -1   3   0  298.72    4.69
  -3   1  -1  439.71    5.67
  -3   1  -1  451.94    7.58
  -3   1  -1  439.38    5.97
  -3   1  -1  455.08    7.29
   3  -1   1  425.61    5.52
   3  -1   1  458.27    7.85
   3  -1   1  450.58    6.16
   3  -1   1  445.13    6.36
  -3   0  -1  230.23    2.89
  -3   0  -1  233.90    3.27
  -3   0  -1  237.37    3.50
  -3   0  -1  235.64    3.79
   3   0   1  237.81    4.37
   3   0   1  238.59    3.86
   3   0   1  231.22    2.66
   3   0   1  239.78    4.19
   0   2   2  120.52    1.45
   0   2   2  127.67    2.42
   0   2   2  124.29    1.89
   0   2   2  125.89    2.80
   0  -2  -2  129.02    3.24
   0  -2  -2  122.94    1.44
   0  -2  -2  121.41    2.78
   0  -2  -2  123.18    2.43
   2   1  -3  698.24   10.27
   2   1  -3  712.41   11.45
   2   1  -3  692.76   10.37
   2   1  -3  719.78    9.47
  -2  -1   3  718.48    9.33
  -2  -1   3  707.43   11.40
  -2  -1   3  680.70   10.02
  -2  -1   3  696.26   10.23
  -2  -1   3  694.44   10.16
   3   1  -1  923.57   15.06
   3   1  -1 1005.49   12.42
   3   1  -1  925.26   14.06
   3   1  -1  913.44   14.88
  -3  -1   1  952.66   11.63
  -3  -1   1  933.87   15.07
  -3  -1   1  902.10   13.74
  -3  -1   1  907.19   14.78
   2   1   2  553.83    7.91
   2   1   2  562.74    8.06
   2   1   2  561.54    8.11
   2   1   2  568.69    8.82
  -2  -1  -2  557.68    8.06
  -2  -1  -2  577.39    9.10
  -2  -1  -2  557.31    8.85
  -2  -1  -2  555.08    7.68
  -3  -1   0 3294.71   65.70
  -3  -1   0 3271.96   65.81
  -3  -1   0 3257.26   65.74
   3   1   0 3235.78   66.91
   3   1   0 3248.60   58.33
   3   1   0 3125.92   64.23
   3   1   0 3175.65   64.56
   0  -1  -3    4.47    0.85
   0  -1  -3    3.69    0.62
   0  -1  -3    5.65    1.05
   0  -1  -3    4.00    0.58
   0   1   3    2.98    1.51
   0   1   3    3.93    0.64
   0   1   3    4.80    0.63
   0   1   3    6.88    0.59
   1   3   0 2035.62   37.56
   1   3   0 2082.91   33.98
   1   3   0 2043.44   37.20
   1   3   0 2019.90   36.04
  -1  -3   0 1926.23   33.78
  -1  -3   0 2048.90   33.24
  -1  -3   0 1910.31   34.11
  -1  -3   0 1973.22   36.03
  -1   2   2   33.37    0.92
  -1   2   2   35.47    1.65
  -1   2   2   34.80    0.86
  -1   2   2   34.81    2.25
   1  -2  -2   36.99    1.08
   1  -2  -2   36.28    0.90
   1  -2  -2   35.49    2.09
   1  -2  -2   35.24    0.84
   0   3  -3  368.58    5.95
   0   3  -3  373.15    5.41
   0   3  -3  370.29    6.05
   0   3  -3  362.62    5.22
   0   3  -3  360.27    5.90
   0   3  -3  355.34    4.71
   0  -3   3  371.55    5.93
   0  -3   3  365.45    5.30
  -2   1  -3  374.60    4.71
  -2   1  -3  366.50    5.73
  -2   1  -3  374.12    5.81
  -2   1  -3  359.55    5.11
   2  -1   3  391.47    5.59
   2  -1   3  369.27    5.00
   2  -1   3  367.50    4.93
   2  -1   3  359.35    5.17
  -3   1   1  432.85    5.78
  -3   1   1  452.23    7.25
  -3   1   1  446.21    7.09
  -3   1   1  447.36    6.74
   3  -1  -1  430.39    5.91
   3  -1  -1  434.96    6.16
   3  -1  -1  441.12    7.32
   3  -1  -1  440.70    6.18
   3  -1  -1  444.30    6.71
  -2  -2  -114463.25  475.21
  -2  -2  -114905.10  477.28
  -2  -2  -115149.15  499.56
  -2  -2  -114720.35  487.53
   2   2   115142.15  497.11
   2   2   114743.51  478.05
   2   2   114628.08  480.20
   2   2   114594.82  471.37
  -2   0   3 4350.86   97.46
  -2   0   3 4344.98   96.18
  -2   0   3 4413.72   96.50
  -2   0   3 4359.07   91.53
  -2   0   3 4248.70   92.43
   2   0  -3 4365.52   95.86
   2   0  -3 4301.18   89.50
   2   0  -3 4362.56   96.82
   2   0  -3 4313.85   93.82
  -1   1   3  349.78    5.44
  -1   1   3  347.59    4.95
  -1   1   3  348.14    4.72
  -1   1   3  330.81    4.88
   1  -1  -3  352.24    7.01
   1  -1  -3  350.58    5.00
   1  -1  -3  345.73    4.66
   1  -1  -3  345.93    5.89
  -2   3  -1  690.16    8.97
  -2   3  -1  648.33    9.35
  -2   3  -1  629.97    9.15
  -2   3  -1  672.79   11.48
  -2   3  -1  669.29   10.22
   2  -3   1  710.62    9.29
   2  -3   1  684.65   11.29
   2  -3   1  652.35    9.22
   1   2   2   63.54    1.58
   1   2   2   62.52    1.29
   1   2   2   66.62    1.90
   1   2   2   61.19    0.98
   1   2   2   64.81    1.90
  -1  -2  -2   62.59    0.97
  -1  -2  -2   66.91    1.90
  -1  -2  -2   67.90    2.20
   2   2  -320068.07  733.27
   2   2  -319862.35  732.71
   2   2  -319503.26  702.28
   2   2  -320056.98  738.13
   2   2  -319870.97  714.33
  -2  -2   320364.53  749.02
  -2  -2   320088.06  738.71
  -2  -2   319947.26  717.34
  -2  -2   319960.83  722.74
   1  -3   3  179.63    2.70
   1  -3   3  180.76    2.10
   1  -3   3  185.43    3.30
   1  -3   3  182.44    3.52
  -1   3  -3  184.17    3.63
  -1   3  -3  178.71    3.50
  -1   3  -3  179.31    2.22
  -1   3  -3  183.63    3.46
   2  -2   336541.14 1669.72
   2  -2   335546.07 1639.71
   2  -2   335774.60 1628.12
   2  -2   337348.36 1671.86
  -2   2  -335947.95 1634.69
  -2   2  -336801.16 1641.91
  -2   2  -336397.86 1667.95
  -2   2  -335209.96 1633.07
   0   1  -4  275.83    5.18
   0   1  -4  269.20    3.12
   0   1  -4  276.99    4.69
   0   1  -4  272.11    3.83
   0   1  -4  274.94    4.00
   0  -1   4  273.27    3.17
   0  -1   4  276.29    4.81
   0  -1   4  274.20    4.89
  -3   0   2  213.85    3.94
  -3   0   2  216.27    3.76
  -3   0   2  207.38    2.78
  -3   0   2  211.49    3.29
  -3   0   2  209.31    3.89
   3   0  -2  205.90    3.41
   3   0  -2  210.86    3.92
   3   0  -2  209.44    2.88
   3   0  -2  207.91    3.95
   3   0  -2  212.23    3.71
  -3  -1   2  377.41    6.10
  -3  -1   2  342.76    4.06
  -3  -1   2  328.20    4.93
   3   1  -2  344.27    5.82
   3   1  -2  389.58    6.32
   3   1  -2  351.13    5.95
   3   1  -2  330.16    4.85
   3   1  -2  338.65    4.08
   3   1  -2  325.32    4.82
   1   3  -3 3022.96   60.63
   1   3  -3 3022.05   61.35
   1   3  -3 3149.50   61.30
   1   3  -3 3065.97   62.05
   1   3  -3 3029.73   60.25
  -1  -3   3 3021.46   58.70
  -1  -3   3 3033.40   59.79
  -1  -3   3 3112.68   61.97
   1   1   3  391.18    6.96
   1   1   3  371.60    4.94
   1   1   3  377.98    5.27
   1   1   3  369.32    4.82
  -1  -1  -3  374.68    5.23
  -1  -1  -3  391.80    6.69
  -1  -1  -3  375.32    4.97
  -1  -1  -3  384.21    5.72
   3  -2   1   31.58    0.98
   3  -2   1   29.37    1.10
   3  -2   1   29.50    1.63
   3  -2   1   31.83    1.92
   3  -2   1   29.79    0.75
  -3   2  -1   31.18    1.88
  -3   2  -1   33.40    1.55
  -3   2  -1   30.08    1.12
   0   3   1   24.30    1.42
   0   3   1   23.13    0.35
   0   3   1   24.99    0.97
   0   3   1   25.70    1.45
   0  -3  -1   23.42    0.29
   0  -3  -1   23.70    1.40
   0  -3  -1   25.35    1.46
   0  -3  -1   26.23    1.39
   2   0   3 4745.22  106.47
   2   0   3 4719.11  106.02
   2   0   3 4723.05  106.08
   2   0   3 4653.03  104.15
  -2   0  -3 4600.91  103.02
  -2   0  -3 4760.40  107.35
  -2   0  -3 4665.79  105.58
  -2   0  -3 4719.40  106.69
   2  -3   2  557.74    8.86
   2  -3   2  531.61    7.52
   2  -3   2  567.22    9.34
  -2   3  -2  564.50    9.56
  -2   3  -2  535.27    7.58
  -2   3  -2  550.87    7.81
   0  -2   4  786.99   11.86
   0  -2   4  768.07   11.41
   0  -2   4  821.26   11.08
   0   2  -4  772.61   11.53
   0   2  -4  773.36   11.96
   0   2  -4  761.22   11.52
   0   2  -4  788.69   10.51
   0   2  -4  772.05   11.64
  -3   1  -2  137.06    3.10
  -3   1  -2  135.59    2.20
  -3   1  -2  127.77    2.13
  -3   1  -2  136.71    2.22
   3  -1   2  135.22    2.18
   3  -1   2  135.32    2.30
   3  -1   2  129.03    2.17
   3  -1   2  140.01    3.17
  -3  -1  -1 2091.12   34.94
  -3  -1  -1 1937.78   36.39
  -3  -1  -1 1993.58   35.54
  -3  -1  -1 2009.08   37.00
   3   1   1 2117.84   35.06
   3   1   1 1971.72   36.53
   3   1   1 1977.21   35.58
   3   1   1 1957.10   36.63
   3  -2   0  131.38    2.07
   3  -2   0  130.09    2.81
   3  -2   0  124.24    2.31
   3  -2   0  134.15    3.29
  -3   2   0  123.69    2.26
  -3   2   0  134.01    2.79
  -3   2   0  129.17    2.08
  -3   2   0  130.09    3.29
   2  -3   0 1084.07   18.50
   2  -3   0 1063.25   16.76
   2  -3   0 1094.11   17.00
   2  -3   0 1083.38   17.85
   2  -3   0 1080.20   17.09
  -2   3   0 1104.16   16.95
  -2   3   0 1060.93   16.49
  -2   3   0 1101.75   18.06
  -2   3   0 1078.65   18.56
  -2   3   0 1088.97   17.95
   1   1  -4   47.29    2.15
   1   1  -4   52.26    1.27
   1   1  -4   53.48    1.84
  -1  -1   4   47.75    1.99
  -1  -1   4   52.49    1.25
  -1  -1   4   51.71    1.85
   1  -3  -1  253.12    3.73
   1  -3  -1  249.68    2.96
   1  -3  -1  254.53    4.43
   1  -3  -1  262.94    4.57
  -1   3   1  260.27    4.29
  -1   3   1  251.51    2.96
  -1   3   1  251.40    4.68
  -1   3   1  259.30    4.62
  -1   3   1  249.92    3.68
   2   3  -1   38.94    1.13
   2   3  -1   39.42    1.59
   2   3  -1   39.67    1.07
   2   3  -1   42.40    1.64
   2   3  -1   39.55    1.08
   2   3  -1   40.91    1.65
  -2  -3   1   37.32    1.10
  -2  -3   1   40.08    1.14
   3   0   2   80.68    1.60
   3   0   2   80.82    2.18
   3   0   2   79.48    1.99
   3   0   2   78.79    1.44
  -3   0  -2   81.61    1.47
  -3   0  -2   78.31    1.91
  -3   0  -2   79.53    2.22
  -3   0  -2   78.87    1.46
  -2  -3   2   43.85    1.47
  -2  -3   2   44.00    1.64
  -2  -3   2   43.49    0.81
   2   3  -2   42.87    0.98
   2   3  -2   41.79    1.58
   2   3  -2   42.66    1.13
   2   3  -2   42.28    1.39
   2   3  -2   43.37    1.42
  -1   1  -4   23.21    1.58
  -1   1  -4   16.33    1.51
   1  -1   4   16.49    1.84
  -1  -2   4  117.10    1.36
  -1  -2   4  123.95    2.62
  -1  -2   4  120.69    1.92
  -1  -2   4  117.29    2.06
   1   2  -4  122.90    1.50
   1   2  -4  115.05    2.04
   1   2  -4  122.09    2.71
   1   2  -4  120.49    1.92
   3   2  -1  276.37    3.25
   3   2  -1  284.94    4.25
   3   2  -1  291.71    3.42
   3   2  -1  289.51    4.88
  -3  -2   1  294.48    4.99
  -3  -2   1  279.48    4.10
  -3  -2   1  290.48    4.64
  -2   2   211983.35  361.02
  -2   2   211814.34  363.73
  -2   2   211832.96  361.76
  -2   2   211948.82  362.96
  -2   2   211584.53  353.09
   2  -2  -211653.23  360.40
   2  -2  -211934.89  366.82
   2  -2  -211769.10  357.31
   2  -2  -212057.55  364.14
  -1   2  -4   93.24    1.83
  -1   2  -4   91.59    1.80
  -1   2  -4   89.47    2.06
  -1   2  -4   93.21    2.53
   1  -2   4   91.85    1.85
   1  -2   4   96.92    2.54
   1  -2   4   90.93    1.77
   1  -2   4   91.55    1.97
   0   0   413350.73  421.96
   0   0   412901.30  394.27
   0   0   412907.22  393.65
   0   0   413268.07  423.10
   0   0  -413004.52  410.68
   0   0  -412988.74  408.87
   0   0  -412794.31  405.44
   0   0  -412823.17  401.86
   3  -2   2  142.24    1.81
   3  -2   2  151.94    3.53
   3  -2   2  141.72    2.51
   3  -2   2  144.12    2.42
  -3   2  -2  150.27    3.28
  -3   2  -2  148.71    2.59
  -3   2  -2  145.49    3.52
  -3   2  -2  144.40    2.09
  -1  -3  -1 3077.53   61.55
  -1  -3  -1 3024.66   61.71
  -1  -3  -1 3083.22   54.30
  -1  -3  -1 2934.37   60.38
   1   3   1 3105.80   54.95
   1   3   1 3159.22   64.33
   1   3   1 3066.13   62.98
   1   3   1 3072.48   60.81
  -3   1   2   30.18    1.39
  -3   1   2   29.37    1.12
  -3   1   2   33.20    0.97
  -3   1   2   29.59    1.50
  -3   1   2   29.47    1.62
   3  -1  -2   33.00    1.58
   3  -1  -2   29.88    1.00
   3  -1  -2   33.44    1.50
   3  -1  -2   31.82    1.39
   3  -1  -2   29.04    1.16
   2  -1  -3  702.11   12.00
   2  -1  -3  693.32   11.12
   2  -1  -3  704.29   10.77
   2  -1  -3  690.75    9.69
  -2   1   3  695.21   10.51
  -2   1   3  683.90    9.68
  -2   1   3  687.74   10.44
  -2   1   3  702.19   10.98
   3   2   0  267.60    3.98
   3   2   0  243.00    2.78
   3   2   0  251.35    4.62
   3   2   0  253.37    3.82
  -3  -2   0  253.11    4.63
  -3  -2   0  237.24    3.02
  -3  -2   0  251.58    3.74
  -3  -2   0  260.15    3.91
   3   2  -2 1066.48   17.20
   3   2  -2 1113.44   18.65
   3   2  -2 1086.36   18.50
   3   2  -2 1128.75   16.54
  -3  -2   2 1104.76   18.41
  -3  -2   2 1143.98   16.42
  -3  -2   2 1075.70   17.45
  -3  -2   2 1064.87   18.09
  -2  -3   0  347.70    4.79
  -2  -3   0  349.40    6.02
  -2  -3   0  341.95    4.98
   2   3   0  350.69    5.11
   2   3   0  354.68    4.52
   2   3   0  343.02    4.83
   2   3   0  349.33    5.14
   2   3   0  353.45    5.19
  -1   0   4  700.62   11.29
  -1   0   4  661.61    9.50
  -1   0   4  709.34    8.89
  -1   0   4  685.97   10.58
   1   0  -4  690.16   10.78
   1   0  -4  727.00    9.08
   1   0  -4  698.90   10.91
   1   0  -4  696.18   11.53
   3  -2  -1 1814.23   33.45
   3  -2  -1 1812.61   32.14
   3  -2  -1 1845.08   32.17
   3  -2  -1 1770.23   31.94
   3  -2  -1 1862.10   32.57
  -3   2   1 1810.09   32.36
  -3   2   1 1852.05   33.84
  -3   2   1 1809.18   33.31
  -3   2   1 1864.23   32.67
  -3   2   1 1804.58   30.74
   0  -4   2  622.90    8.66
   0  -4   2  640.52    8.38
   0  -4   2  625.93   10.01
   0  -4   2  641.88   10.35
   0  -4   2  620.54    8.56
   0   4  -2  654.23    9.17
   0   4  -2  621.87    9.19
   0   4  -2  664.27    9.69
   0   4  -2  642.49    9.29
   2  -3   3  407.08    4.23
   2  -3   3  396.69    6.44
   2  -3   3  401.87    6.76
   2  -3   3  400.75    6.71
  -2   3  -3  398.44    6.51
  -2   3  -3  389.99    4.20
  -2   3  -3  402.05    6.78
  -2   3  -3  400.24    6.91
   0   4  -1  175.03    2.36
   0   4  -1  186.62    3.53
   0   4  -1  190.18    2.99
   0   4  -1  183.19    3.76
   0   4  -1  176.18    2.41
   0  -4   1  173.27    2.72
   0  -4   1  184.80    3.72
   0  -4   1  180.91    2.85
   0  -4   1  178.04    2.83
   0  -3   4   94.07    1.67
   0  -3   4   92.33    1.72
   0  -3   4   94.86    2.46
   0   3  -4   92.97    1.74
   0   3  -4   95.93    2.49
   0   3  -4   94.73    1.68
   0   3  -4   95.46    2.60
   0   3  -4   97.47    2.55
   1   0   4 1781.02   31.02
   1   0   4 1758.57   31.95
   1   0   4 1818.41   30.41
   1   0   4 1755.57   32.74
  -1   0  -4 1812.36   30.78
  -1   0  -4 1775.12   30.82
  -1   0  -4 1698.08   31.39
  -1   0  -4 1807.13   33.17
  -2  -3   3  434.17    5.05
  -2  -3   3  455.30    6.56
  -2  -3   3  456.47    7.31
  -2  -3   3  446.73    6.34
   2   3  -3  448.94    6.38
   2   3  -3  450.47    6.51
   2   3  -3  457.39    7.38
   2   3  -3  453.21    6.65
   2   3  -3  455.31    6.59
  -2  -2  -2   92.03    2.65
  -2  -2  -2   92.00    1.67
  -2  -2  -2   93.69    2.04
  -2  -2  -2  103.05    1.89
   2   2   2   92.01    2.02
   2   2   2   91.42    2.73
   2   2   2   91.60    1.75
   2   2   2  100.92    2.51
   1  -4   2  380.95    6.50
   1  -4   2  376.54    6.31
   1  -4   2  385.25    5.72
   1  -4   2  370.67    4.65
  -1   4  -2  365.96    5.37
  -1   4  -2  386.08    6.66
  -1   4  -2  382.45    5.74
  -1   4  -2  370.30    4.47
  -2   3   1  351.22    5.87
  -2   3   1  332.75    4.68
  -2   3   1  340.62    5.70
  -2   3   1  352.06    5.05
  -2   3   1  340.54    5.98
   2  -3  -1  346.45    5.88
   2  -3  -1  332.89    4.91
   2  -3  -1  336.01    5.80
   2  -3  -1  359.47    6.02
   2  -3  -1  340.18    4.81
   3   1  -3 1125.49   17.09
   3   1  -3 1152.16   17.87
   3   1  -3 1143.23   19.62
   3   1  -3 1196.16   20.44
   3   1  -3 1111.64   17.97
  -3  -1   3 1154.83   17.59
  -3  -1   3 1154.66   19.79
  -3  -1   3 1144.14   18.43
  -3  -1   3 1165.71   17.71
  -3  -1   3 1146.87   18.50
   1  -4   1    8.16    0.60
   1  -4   1    6.27    1.23
   1  -4   1    7.46    0.71
   1  -4   1    5.87    0.72
   1  -4   1    9.30    0.74
  -1   4  -1    6.26    0.70
  -1   4  -1    8.60    0.76
  -1   4  -1    9.02    0.65
  -1   4  -1    7.90    1.25
  -1   4  -1    5.90    0.71
  -2  -1   4  405.42    6.67
  -2  -1   4  409.39    6.87
  -2  -1   4  393.17    5.39
  -2  -1   4  403.33    4.51
   2   1  -4  398.83    4.47
   2   1  -4  398.90    6.31
   2   1  -4  393.76    5.85
   2   1  -4  392.28    5.77
  -2  -1  -3 2250.91   40.33
  -2  -1  -3 2287.13   43.35
  -2  -1  -3 2203.56   41.69
  -2  -1  -3 2258.46   43.34
   2   1   3 2250.30   40.78
   2   1   3 2250.57   43.53
   2   1   3 2252.27   42.20
   2   1   3 2214.50   40.10
  -1   3  -4  993.31   15.94
  -1   3  -4 1065.35   15.80
  -1   3  -4  964.94   15.41
  -1   3  -4  999.26   16.96
   1  -3   4 1005.14   16.96
   1  -3   4 1063.95   15.13
   1  -3   4  998.63   15.63
   1  -3   4  983.81   15.58
   3   1   2 5187.60  123.07
   3   1   2 5365.11  126.94
   3   1   2 5171.61  117.24
   3   1   2 5054.03  117.89
  -3  -1  -2 5158.51  119.28
  -3  -1  -2 5268.36  124.62
  -3  -1  -2 5217.11  120.27
  -3  -1  -2 5056.56  118.93
  -1  -3   4 6570.92  164.88
  -1  -3   4 6480.76  162.97
  -1  -3   4 6462.97  156.84
  -1  -3   4 6558.94  164.81
   1   3  -4 6569.25  167.28
   1   3  -4 6570.23  165.73
   1   3  -4 6657.09  162.09
   1   3  -4 6574.12  168.25
   0   2   3  465.05    5.76
   0   2   3  491.28    8.88
   0   2   3  486.69    7.94
   0   2   3  484.22    7.23
   0  -2  -3  460.35    5.69
   0  -2  -3  471.74    7.08
   0  -2  -3  498.38    8.75
   0  -2  -3  473.59    6.97
   3   0  -3  400.44    5.73
   3   0  -3  426.02    6.19
   3   0  -3  425.74    7.21
   3   0  -3  410.10    6.08
   3   0  -3  408.31    5.71
  -3   0   3  408.39    5.82
  -3   0   3  416.47    6.12
  -3   0   3  438.79    7.11
  -3   0   3  420.63    5.76
  -3   0   3  416.54    5.99
   1   4  -2  273.99    3.96
   1   4  -2  263.09    2.79
   1   4  -2  272.22    4.44
   1   4  -2  289.00    4.77
   1   4  -2  278.35    4.34
  -1  -4   2  268.44    4.41
  -1  -4   2  263.89    3.95
  -1  -4   2  266.57    3.56
  -1  -4   2  270.28    4.66
   0  -4   3  595.41    9.30
   0  -4   3  591.42    7.97
   0  -4   3  599.65    9.54
   0   4  -3  585.43    8.39
   0   4  -3  577.19    8.29
   0   4  -3  591.28    9.17
   0   4  -3  556.37    8.25
   0   4  -3  577.10    8.01
  -2  -2   4  282.90    4.99
  -2  -2   4  283.42    4.51
  -2  -2   4  284.13    5.12
   2   2  -4  286.96    4.66
   2   2  -4  287.41    3.29
   2   2  -4  279.22    3.50
   2   2  -4  277.68    4.22
   2   2  -4  284.31    5.04
   4   0   0 6313.19  156.95
   4   0   0 6169.98  157.14
   4   0   0 6443.23  162.14
  -4   0   0 6147.75  142.06
  -4   0   0 6196.23  153.13
  -4   0   0 6326.60  160.35
  -4   0   0 6208.98  143.41
  -4   0   0 6482.89  162.39
  -3   1  -3  153.96    2.73
  -3   1  -3  157.65    2.59
  -3   1  -3  155.49    3.24
  -3   1  -3  155.02    3.22
   3  -1   3  154.47    3.30
   3  -1   3  158.82    2.65
   3  -1   3  157.45    2.75
   3  -1   3  155.93    3.32
  -1  -4   1    1.93    0.78
  -1  -4   1    2.25    0.49
  -1  -4   1    1.39    0.58
  -1  -4   1    2.75    0.46
   1   4  -1    2.04    0.75
   1   4  -1    2.59    0.80
   1   4  -1    2.69    0.95
   1   4  -1    2.10    0.47
   3  -3   1  320.04    5.33
   3  -3   1  327.66    5.97
   3  -3   1  316.98    3.80
  -3   3  -1  304.19    4.21
  -3   3  -1  313.60    5.00
  -3   3  -1  318.58    6.11
  -3   3  -1  313.66    4.00
  -3   3  -1  319.53    5.29
   1  -2  -3  198.20    2.72
   1  -2  -3  205.12    4.04
   1  -2  -3  200.41    4.62
   1  -2  -3  196.25    3.17
  -1   2   3  195.35    3.03
  -1   2   3  196.33    2.65
  -1   2   3  198.23    3.50
  -1   2   3  200.00    3.23
   2  -1   4  613.02    9.85
   2  -1   4  621.07    9.85
   2  -1   4  599.51    8.59
   2  -1   4  600.53    9.08
  -2   1  -4  612.61    9.35
  -2   1  -4  619.46    9.95
  -2   1  -4  619.13    9.98
  -2   1  -4  621.11    9.50
  -3  -2  -1 2415.02   48.48
  -3  -2  -1 2481.82   45.64
  -3  -2  -1 2553.73   47.51
  -3  -2  -1 2511.24   49.68
   3   2   1 2550.48   46.04
   3   2   1 2486.59   46.65
   3   2   1 2451.81   48.65
   3   2   1 2557.90   50.61
  -2   2  -4 1154.09   19.22
  -2   2  -4 1146.74   18.64
  -2   2  -4 1181.79   20.12
  -2   2  -4 1187.20   18.30
   2  -2   4 1183.20   18.58
   2  -2   4 1164.68   20.02
   2  -2   4 1170.04   19.29
   2  -2   4 1189.41   20.07
   0   4   0 1125.10   18.58
   0   4   0 1137.42   19.58
   0   4   0 1145.62   15.94
   0   4   0 1138.47   19.27
   0  -4   0 1129.87   18.36
   0  -4   0 1157.55   16.38
   0  -4   0 1129.51   19.39
   0  -4   0 1115.71   18.34
   4   0  -1 2277.50   42.43
   4   0  -1 2242.85   42.48
   4   0  -1 2337.03   39.95
   4   0  -1 2308.01   44.32
   4   0  -1 2360.58   44.16
  -4   0   1 2279.75   44.33
  -4   0   1 2323.33   45.47
  -4   0   1 2445.36   41.30
   4  -1   0  427.75    7.20
   4  -1   0  415.09    6.16
   4  -1   0  423.11    6.34
   4  -1   0  426.93    6.33
  -4   1   0  412.95    6.96
  -4   1   0  403.82    5.10
  -4   1   0  420.73    7.22
  -4   1   0  411.72    5.48
  -3  -2   3   89.17    2.51
  -3  -2   3   87.85    1.91
  -3  -2   3   87.09    1.73
   3   2  -3   85.43    1.69
   3   2  -3   93.20    2.55
   3   2  -3   87.67    1.55
   3   2  -3   85.00    1.57
   3   2  -3   90.84    2.56
   3   2  -3   87.68    1.79
   0   3   2   16.99    1.44
   0   3   2   12.21    0.79
   0   3   2   12.77    0.75
   0   3   2   12.91    0.34
   0  -3  -2   13.37    0.30
   0  -3  -2   14.26    1.25
   0  -3  -2   13.20    1.14
   0  -3  -2   13.43    1.38
   3  -2   3  202.32    2.69
   3  -2   3  204.33    2.88
   3  -2   3  208.77    4.19
   3  -2   3  217.17    4.26
  -3   2  -3  207.94    4.13
  -3   2  -3  210.25    3.25
  -3   2  -3  206.84    3.02
  -3   2  -3  206.09    2.92
  -1   4  -3  632.46   10.41
  -1   4  -3  632.28    8.12
  -1   4  -3  670.98   10.85
  -1   4  -3  651.85   10.32
   1  -4   3  643.96    9.34
   1  -4   3  634.92    9.46
   1  -4   3  661.45    9.67
   2   0  -4   31.54    1.48
   2   0  -4   30.35    0.79
   2   0  -4   30.57    1.97
   2   0  -4   29.34    0.99
  -2   0   4   31.18    1.50
  -2   0   4   28.70    0.80
  -2   0   4   29.66    1.17
  -2   0   4   31.75    1.49
   1  -4   0  132.13    2.30
   1  -4   0  127.20    2.26
   1  -4   0  120.54    1.76
   1  -4   0  125.01    2.17
  -1   4   0  130.56    3.10
  -1   4   0  122.47    1.85
  -1   4   0  127.82    2.93
  -1   4   0  121.05    1.73
  -1   4   0  131.42    2.54
  -3   3  -2  745.68   11.76
  -3   3  -2  760.00   12.42
  -3   3  -2  749.34   11.79
   3  -3   2  716.39   10.59
   3  -3   2  761.60    9.54
   3  -3   2  798.88    9.84
   3  -3   2  779.22   13.37
   3  -3   2  762.23   12.61
   4  -1   1  762.07   11.86
   4  -1   1  788.59   13.04
   4  -1   1  735.39   10.05
   4  -1   1  761.16   11.53
  -4   1  -1  757.59   10.38
  -4   1  -1  746.88   11.25
  -4   1  -1  779.72   12.00
  -4   1  -1  784.28   12.88
   3  -3   0  190.87    3.45
   3  -3   0  191.39    3.48
   3  -3   0  183.03    2.87
   3  -3   0  189.11    3.09
   3  -3   0  194.51    3.79
  -3   3   0  189.42    2.79
  -3   3   0  191.75    3.36
  -3   3   0  192.80    3.44
  -3   3   0  187.97    4.16
  -1   3   2   90.10    1.63
  -1   3   2   92.28    2.46
  -1   3   2   91.21    2.90
  -1   3   2   89.43    1.21
   1  -3  -2   92.74    2.61
   1  -3  -2   89.51    2.26
   1  -3  -2   90.48    1.78
   1  -3  -2   86.88    1.17
   2   3   1  539.45    6.95
   2   3   1  551.30    8.25
   2   3   1  558.77    8.26
   2   3   1  542.75    8.25
   2   3   1  548.59    8.18
  -2  -3  -1  523.72    7.94
  -2  -3  -1  541.99    8.12
  -2  -3  -1  544.58    7.02
   0  -1  -4  465.66    6.56
   0  -1  -4  468.47    7.91
   0  -1  -4  480.08    8.95
   0  -1  -4  437.85    5.70
   0   1   4  478.27    7.87
   0   1   4  469.66    7.46
   0   1   4  474.88    6.51
   0   1   4  463.30    6.33
   4   0   1 5343.14  127.27
   4   0   1 5240.87  116.07
   4   0   1 5327.11  128.14
   4   0   1 5158.42  120.32
  -4   0  -1 5367.66  127.68
  -4   0  -1 5359.51  124.57
  -4   0  -1 5125.78  113.40
  -4   0  -1 5199.72  123.63
   1   4  -3  237.48    3.26
   1   4  -3  244.49    3.98
   1   4  -3  241.80    3.84
   1   4  -3  231.63    3.35
  -1  -4   3  243.04    4.08
  -1  -4   3  239.16    3.69
  -1  -4   3  241.59    4.01
  -1  -4   3  244.08    3.97
  -1  -2  -3  614.63    9.98
  -1  -2  -3  594.15    7.53
  -1  -2  -3  614.36   10.56
   1   2   3  586.37    7.45
   1   2   3  594.66    9.26
   1   2   3  610.94    9.49
   1   2   3  610.99    9.78
   1   2   3  608.18    9.37
   4   1  -1 1030.13   17.43
   4   1  -1 1008.69   16.07
   4   1  -1 1019.55   16.23
  -4  -1   1 1030.91   17.34
  -4  -1   1 1010.07   17.05
  -4  -1   1 1020.42   16.10
  -3   0  -3  787.77   12.05
  -3   0  -3  770.32   11.36
  -3   0  -3  791.60   13.13
  -3   0  -3  818.05   12.92
   3   0   3  778.54   12.48
   3   0   3  822.73   13.06
   3   0   3  789.29   11.94
   3   0   3  786.59   11.89
  -4  -1   0 1045.31   16.60
  -4  -1   0 1054.83   16.58
  -4  -1   0 1072.92   18.43
   4   1   0 1073.23   18.38
   4   1   0 1005.03   12.54
   4   1   0 1065.98   17.82
   4   1   0 1047.07   16.68
   4  -1  -1  238.39    3.99
   4  -1  -1  235.12    4.46
   4  -1  -1  236.73    3.60
   4  -1  -1  234.95    3.19
  -4   1   1  243.55    4.05
  -4   1   1  235.79    4.42
  -4   1   1  232.90    3.06
  -4   1   1  235.94    4.36
  -1   1   4  102.89    2.65
  -1   1   4  103.85    2.22
  -1   1   4  105.35    1.96
  -1   1   4   98.55    1.94
   1  -1  -4  100.79    1.91
   1  -1  -4  100.86    2.29
   1  -1  -4   96.36    1.56
   1  -1  -4  102.61    2.01
   2  -4   1  157.60    3.42
   2  -4   1  141.33    2.67
   2  -4   1  138.06    2.56
   2  -4   1  146.41    1.92
  -2   4  -1  140.47    2.44
  -2   4  -1  135.42    2.30
  -2   4  -1  130.85    2.25
  -2   4  -1  144.91    3.50
  -2   4  -1  130.37    1.91
  -2   4  -2  762.59   12.56
  -2   4  -2  793.96    9.95
  -2   4  -2  765.28   12.14
  -2   4  -2  762.92   12.02
   2  -4   2  775.31    9.65
   2  -4   2  758.84   12.49
   2  -4   2  757.84   11.74
   2  -4   2  758.99   12.09
   3  -2  -2  591.42    9.30
   3  -2  -2  589.79    9.20
   3  -2  -2  574.59    9.14
   3  -2  -2  594.48    9.65
   3  -2  -2  580.65    9.74
  -3   2   2  578.16    8.21
  -3   2   2  593.41    9.97
  -3   2   2  582.70    9.41
  -3   2   2  584.73    9.32
  -3   2   2  576.36    8.94
  -1  -4   0   27.61    0.94
  -1  -4   0   24.85    0.88
  -1  -4   0   28.61    1.62
   1   4   0   27.81    1.62
   1   4   0   28.78    0.67
   1   4   0   29.44    1.38
   1   4   0   29.41    1.43
  -3  -3   1   12.04    0.88
  -3  -3   1   10.98    1.23
  -3  -3   1    7.44    1.20
   3   3  -1    7.27    1.16
   3   3  -1   10.94    0.84
   3   3  -1    7.87    1.26
   3   3  -1    9.25    0.56
   3   3  -1    9.35    0.75
  -2   0  -4  781.65   12.92
  -2   0  -4  774.53   12.65
  -2   0  -4  788.08   12.34
  -2   0  -4  794.32   12.35
   2   0   4  756.34   12.80
   2   0   4  779.71   12.16
   2   0   4  786.62   12.64
   2   0   4  787.94   12.09
  -3  -3   2 1056.34   15.63
  -3  -3   2 1098.94   18.04
  -3  -3   2 1104.01   18.76
  -3  -3   2 1072.79   17.01
   3   3  -2 1135.31   18.49
   3   3  -2 1061.28   16.85
   3   3  -2 1097.53   18.88
   3   3  -2 1065.14   15.95
   1   3   2  811.75   12.76
   1   3   2  790.46    9.35
   1   3   2  827.52   13.44
   1   3   2  822.40   13.53
  -1  -3  -2  841.49   10.01
  -1  -3  -2  792.48   12.22
  -1  -3  -2  803.51   13.25
  -1  -3  -2  812.99   12.65
   3  -1  -3  212.68    4.30
   3  -1  -3  207.88    3.27
   3  -1  -3  210.73    3.87
   3  -1  -3  211.17    2.99
  -3   1   3  216.79    3.59
  -3   1   3  210.76    4.17
  -3   1   3  212.04    3.82
  -3   1   3  212.79    3.37
  -3   1   3  222.03    4.20
   0   2  -5 2874.98   52.68
   0   2  -5 2836.36   57.02
   0   2  -5 2790.93   55.52
   0   2  -5 2764.79   57.00
   0   2  -5 2757.67   54.59
   0  -2   5 2832.71   56.59
   0  -2   5 2943.06   53.53
   0  -2   5 2818.66   57.22
  -2   3  -4  549.90    8.92
  -2   3  -4  541.06    7.17
  -2   3  -4  555.42    9.17
  -2   3  -4  556.59    8.35
   2  -3   4  542.46    8.10
   2  -3   4  542.71    8.65
   2  -3   4  539.83    6.78
   2  -3   4  556.07    8.14
   4   0  -2  173.44    3.59
   4   0  -2  158.08    3.27
   4   0  -2  151.69    2.40
   4   0  -2  145.18    2.34
   4   0  -2  150.90    2.32
  -4   0   2  157.21    2.09
  -4   0   2  147.73    2.95
  -4   0   2  153.01    3.44
   2  -2  -3   73.01    1.27
   2  -2  -3   74.38    1.66
   2  -2  -3   74.53    2.23
   2  -2  -3   78.23    1.89
  -2   2   3   74.51    1.81
  -2   2   3   79.30    1.55
  -2   2   3   75.90    2.59
  -2   2   3   73.77    1.64
   1   1   4  580.33    8.58
   1   1   4  580.01    8.23
   1   1   4  574.28    8.43
   1   1   4  580.10   10.33
  -1  -1  -4  578.38    9.59
  -1  -1  -4  561.71    7.96
  -1  -1  -4  570.48    8.80
   0  -1   5 1472.31   21.73
   0  -1   5 1403.57   24.84
   0  -1   5 1368.58   24.23
   0   1  -5 1365.91   24.58
   0   1  -5 1355.49   23.76
   0   1  -5 1363.70   23.83
   0   1  -5 1412.95   21.16
   0   1  -5 1369.10   24.69
   2   3  -4  676.15    9.45
   2   3  -4  673.86    9.92
   2   3  -4  661.97    9.88
   2   3  -4  688.04   11.41
   2   3  -4  664.72    9.83
   2   3  -4  674.78   10.60
  -2  -3   4  687.12   10.55
  -2  -3   4  678.96   11.22
   4   1  -2  287.08    5.25
   4   1  -2  286.92    4.60
   4   1  -2  286.78    5.14
   4   1  -2  280.74    3.35
   4   1  -2  268.79    3.73
   4   1  -2  282.72    4.29
  -4  -1   2  279.29    3.10
  -4  -1   2  279.51    4.58
  -4  -1   2  292.78    5.34
  -4   2  -1  134.76    2.27
  -4   2  -1  137.58    3.47
  -4   2  -1  143.65    3.25
  -4   2  -1  137.16    2.26
   4  -2   1  156.71    3.35
   4  -2   1  150.08    2.26
   4  -2   1  152.38    3.73
   4  -2   1  147.25    2.19
   4  -2   0  158.76    3.32
   4  -2   0  161.58    3.74
   4  -2   0  160.23    2.52
   4  -2   0  152.70    2.52
  -4   2   0  158.26    2.77
  -4   2   0  154.53    2.09
  -4   2   0  152.08    2.44
  -4   2   0  165.76    3.34
  -2  -4   2   74.22    2.07
  -2  -4   2   73.02    1.52
  -2  -4   2   71.47    1.70
   2   4  -2   73.37    1.24
   2   4  -2   76.98    2.04
   2   4  -2   72.44    2.09
   2   4  -2   75.42    1.65
   0   4  -4  589.55    8.22
   0   4  -4  599.26    9.78
   0   4  -4  578.89    8.75
   0   4  -4  620.64    9.26
   0   4  -4  597.55    8.96
   0   4  -4  580.76    8.24
   0  -4   4  589.69    8.76
   0  -4   4  610.00    9.09
  -1  -2   5  104.12    2.45
  -1  -2   5   99.37    2.65
  -1  -2   5   99.73    1.84
   1   2  -5  100.34    2.62
   1   2  -5   95.48    1.03
   1   2  -5  101.00    2.62
   1   2  -5  101.51    2.59
  -4   1  -2  229.16    3.53
  -4   1  -2  225.92    3.59
  -4   1  -2  225.69    3.47
  -4   1  -2  228.47    3.16
   4  -1   2  228.80    3.56
   4  -1   2  221.12    3.57
   4  -1   2  231.05    4.42
   4  -1   2  224.54    3.12
   1   1  -5  511.00    7.73
   1   1  -5  529.29    8.63
   1   1  -5  526.41    9.22
  -1  -1   5  526.35    8.51
  -1  -1   5  535.18    8.77
  -1  -1   5  522.77    7.84
  -2   4   0  204.67    3.37
  -2   4   0  195.99    3.09
  -2   4   0  196.57    2.96
  -2   4   0  199.37    3.63
  -2   4   0  203.06    3.30
   2  -4   0  202.76    3.60
   2  -4   0  198.89    3.13
   2  -4   0  195.02    3.06
   2  -4   0  194.17    3.15
   2  -4   0  203.67    3.30
  -3   3  -3  171.49    1.93
  -3   3  -3  178.08    3.01
  -3   3  -3  180.67    3.79
  -3   3  -3  178.00    3.34
   3  -3   3  175.64    1.93
   3  -3   3  177.36    3.28
   3  -3   3  184.19    3.87
   3  -3   3  178.07    3.78
  -4  -1  -1  288.40    3.49
  -4  -1  -1  298.89    5.46
  -4  -1  -1  293.41    5.21
  -4  -1  -1  273.97    3.97
   4   1   1  285.63    4.13
   4   1   1  283.11    3.20
   4   1   1  296.89    5.50
   4   1   1  287.93    5.21
   3   3   0  342.05    6.16
   3   3   0  336.18    6.00
   3   3   0  339.51    4.75
   3   3   0  318.20    4.19
  -3  -3   0  337.53    4.75
  -3  -3   0  335.78    5.98
  -3  -3   0  328.96    4.46
  -3  -3   0  341.24    6.10
   2  -4   3   97.56    2.49
   2  -4   3   96.03    2.45
   2  -4   3   99.13    2.59
  -2   4  -3  101.62    2.00
  -2   4  -3  101.35    1.83
  -2   4  -3  101.82    2.54
   2   4  -1 1175.45   20.51
   2   4  -1 1206.20   20.45
   2   4  -1 1100.07   17.19
   2   4  -1 1197.17   18.51
  -2  -4   1 1141.83   19.95
  -2  -4   1 1132.69   17.50
  -2  -4   1 1166.00   19.90
   2  -3  -2  286.98    4.45
   2  -3  -2  285.77    4.45
   2  -3  -2  292.55    5.03
   2  -3  -2  288.94    5.24
  -2   3   2  288.83    5.37
  -2   3   2  292.78    5.17
  -2   3   2  291.94    5.03
  -2   3   2  287.06    5.15
  -2   3   2  282.83    3.96
   1  -2   5  596.34    9.86
   1  -2   5  577.63    9.63
   1  -2   5  591.08    8.20
   1  -2   5  600.57    9.23
  -1   2  -5  598.15   10.08
  -1   2  -5  577.82    8.65
  -1   2  -5  590.27    9.35
  -1   2  -5  578.24    8.05
  -3   3   1  223.83    3.69
  -3   3   1  223.00    3.95
  -3   3   1  214.44    3.64
  -3   3   1  221.74    3.44
   3  -3  -1  221.34    4.28
   3  -3  -1  215.29    3.95
   3  -3  -1  216.65    3.81
   3  -3  -1  216.40    3.64
   3  -3  -1  225.06    4.34
   0  -4  -1  241.38    4.21
   0  -4  -1  228.32    3.52
   0  -4  -1  227.34    2.21
   0  -4  -1  237.71    3.64
   0   4   1  245.55    4.39
   0   4   1  238.54    4.48
   0   4   1  223.70    2.20
   0   4   1  242.58    4.35
  -1   4  -4  587.27    9.82
  -1   4  -4  594.98    9.46
  -1   4  -4  578.92    9.61
  -1   4  -4  572.18    7.56
  -1   4  -4  588.09    7.76
   1  -4   4  586.24    9.10
   1  -4   4  582.44    9.65
   1  -4   4  588.69    9.77
  -1   1  -5  784.87   12.77
  -1   1  -5  786.44   11.29
  -1   1  -5  799.29   13.47
  -1   1  -5  788.53   12.32
   1  -1   5  784.86   12.16
   1  -1   5  793.13   11.66
   1  -1   5  800.55   12.97
   1  -1   5  802.41   13.34
  -4   0  -2  339.77    5.64
  -4   0  -2  322.73    4.96
  -4   0  -2  334.23    5.34
  -4   0  -2  326.84    4.26
   4   0   2  326.94    5.43
   4   0   2  319.63    4.22
   4   0   2  318.55    4.73
   4   0   2  327.77    5.91
   3   1  -4 4981.42  116.93
   3   1  -4 5084.58  113.12
   3   1  -4 4815.68  115.59
   3   1  -4 5160.31  122.93
  -3  -1   4 5028.00  119.84
  -3  -1   4 5122.96  121.89
  -3  -1   4 4969.68  113.47
  -3  -1   4 4997.26  111.29
  -3  -1   4 4995.01  115.08
  -3  -3   3  337.78    4.61
  -3  -3   3  337.73    4.98
  -3  -3   3  344.11    5.96
   3   3  -3  340.29    5.12
   3   3  -3  348.16    6.01
   3   3  -3  347.32    4.81
   3   3  -3  340.36    4.40
   3   3  -3  344.87    5.24
  -2   1   4  642.27    8.90
  -2   1   4  662.48   10.73
  -2   1   4  640.61   11.22
  -2   1   4  653.84   10.04
   2  -1  -4  640.75    8.89
   2  -1  -4  654.33   11.55
   2  -1  -4  651.63   10.18
   2  -1  -4  643.60    9.78
   0   3  -5  354.40    6.27
   0   3  -5  348.23    4.95
   0   3  -5  338.73    4.56
   0   3  -5  342.00    5.16
   0   3  -5  354.06    6.31
   0  -3   5  344.51    5.15
   0  -3   5  348.24    6.11
   0  -3   5  339.81    4.40
  -4  -2   1 1085.10   18.80
  -4  -2   1 1114.17   17.75
  -4  -2   1 1073.78   17.63
   4   2  -1 1094.67   18.95
   4   2  -1 1121.60   15.09
   4   2  -1 1146.76   15.32
   4   2  -1 1105.19   18.11
   4   2  -1 1114.76   17.90
   1   4  -4  490.59    6.79
   1   4  -4  491.91    7.54
   1   4  -4  501.48    8.22
   1   4  -4  506.34    7.48
   1   4  -4  500.93    7.42
  -1  -4   4  503.64    8.26
  -1  -4   4  491.70    7.21
  -1  -4   4  501.52    8.07
  -1   4   1  423.81    6.36
  -1   4   1  440.56    7.37
  -1   4   1  415.09    5.93
  -1   4   1  414.91    5.22
  -1   4   1  430.90    7.14
   1  -4  -1  424.70    6.83
   1  -4  -1  433.95    7.39
   1  -4  -1  410.97    5.01
   1  -4  -1  414.60    6.28
   4  -2   2  488.88    8.53
   4  -2   2  467.94    7.07
   4  -2   2  453.45    6.52
   4  -2   2  473.82    6.39
  -4   2  -2  462.98    6.24
  -4   2  -2  471.30    8.26
  -4   2  -2  480.14    8.08
  -4   2  -2  465.35    6.73
  -2  -4   3  678.14   10.29
  -2  -4   3  675.95   10.60
  -2  -4   3  678.71   10.74
  -2  -4   3  684.26   10.82
   2   4  -3  670.20   10.34
   2   4  -3  695.85   10.86
   2   4  -3  690.89   10.77
   2   4  -3  695.11   10.29
  -4   1   2  837.50   13.57
  -4   1   2  827.86   12.20
  -4   1   2  833.03   13.77
  -4   1   2  862.86   14.22
   4  -1  -2  821.26   12.44
   4  -1  -2  839.14   13.66
   4  -1  -2  833.05   13.61
   4  -1  -2  838.35   14.05
   4  -1  -2  829.01   12.98
  -3  -2  -2 1471.06   24.11
  -3  -2  -2 1472.68   24.87
  -3  -2  -2 1460.14   25.36
  -3  -2  -2 1460.72   26.51
   3   2   2 1462.50   26.37
   3   2   2 1505.80   24.83
   3   2   2 1471.78   24.34
   3   2   2 1447.88   25.14
   2   2   3 2386.14   44.84
   2   2   3 2427.46   43.50
   2   2   3 2316.02   44.87
   2   2   3 2438.23   47.17
  -2  -2  -3 2253.33   43.68
  -2  -2  -3 2382.63   46.88
  -2  -2  -3 2458.10   43.65
  -2  -2  -3 2382.22   46.52
   3   1   3    6.48    0.81
   3   1   3    6.10    1.10
   3   1   3    7.51    1.17
   3   1   3    4.96    0.81
  -3  -1  -3    4.35    0.81
  -3  -1  -3    4.66    0.81
  -3  -1  -3    5.38    0.71
  -3  -1  -3    4.41    1.10
   4  -2  -1   35.45    1.20
   4  -2  -1   35.98    1.24
   4  -2  -1   33.72    1.38
   4  -2  -1   37.27    1.81
   4  -2  -1   36.70    1.12
  -4   2   1   38.73    1.37
  -4   2   1   37.33    1.70
  -4   2   1   41.30    1.24
  -4   2   1   36.33    1.18
   3   2  -4  459.37    7.94
   3   2  -4  451.30    6.84
   3   2  -4  458.75    8.00
   3   2  -4  458.06    6.43
  -3  -2   4  465.43    6.99
  -3  -2   4  467.31    8.04
  -3  -2   4  458.98    6.71
  -3  -2   4  467.50    6.71
  -3  -2   4  471.59    6.23
   0   0  -5  259.76    3.59
   0   0  -5  262.36    4.98
   0   0  -5  263.97    5.45
   0   0  -5  261.51    4.25
   0   0   5  256.99    3.94
   0   0   5  248.88    3.06
   0   0   5  253.72    4.21
   0   0   5  255.50    3.17
  -4  -2   2  107.26    1.89
  -4  -2   2  100.36    1.30
  -4  -2   2  105.13    2.85
  -4  -2   2   94.55    1.96
   4   2  -2   92.74    2.64
   4   2  -2   92.60    2.71
   4   2  -2   91.92    1.27
   4   2  -2   93.27    1.68
   1   3  -5 2400.31   41.41
   1   3  -5 2100.35   41.32
   1   3  -5 2150.15   40.78
   1   3  -5 2113.48   39.92
  -1  -3   5 2233.89   41.93
  -1  -3   5 2087.23   39.40
  -1  -3   5 2180.14   40.67
  -1  -3   5 2192.42   37.28
   4   2   0  858.57   14.96
   4   2   0  864.15   14.86
   4   2   0  881.42   14.25
   4   2   0  913.43   11.89
  -4  -2   0  864.33   14.87
  -4  -2   0  849.22   13.74
  -4  -2   0  849.26   13.86
  -4  -2   0  887.26   11.84
   1  -3   5  117.58    2.10
   1  -3   5  122.26    2.19
   1  -3   5  122.04    2.04
   1  -3   5  120.99    2.18
  -1   3  -5  116.23    2.19
  -1   3  -5  116.36    2.21
  -1   3  -5  119.02    3.00
  -1   3  -5  120.72    3.02
   3   0  -4  253.34    3.90
   3   0  -4  261.10    5.17
   3   0  -4  247.92    3.33
   3   0  -4  259.87    4.36
  -3   0   4  259.69    4.26
  -3   0   4  255.07    4.05
  -3   0   4  261.84    3.41
  -3   0   4  255.76    3.90
  -3   0   4  267.39    4.64
  -3   1  -4  120.26    2.12
  -3   1  -4  116.85    2.74
  -3   1  -4  131.94    2.46
  -3   1  -4  125.29    2.60
   3  -1   4  131.78    2.53
   3  -1   4  122.18    2.70
   3  -1   4  126.21    2.56
   3  -1   4  121.18    2.15
  -3   2  -4  114.74    2.56
  -3   2  -4  115.38    2.16
  -3   2  -4  114.13    2.01
  -3   2  -4  107.19    1.82
   3  -2   4  121.02    2.58
   3  -2   4  122.20    3.00
   3  -2   4  120.75    2.81
   3  -2   4  111.61    1.96
  -2  -4   0  650.05    9.59
  -2  -4   0  673.76   10.40
  -2  -4   0  664.38    8.89
  -2  -4   0  683.59   11.71
   2   4   0  760.78   11.38
   2   4   0  704.04   11.82
   2   4   0  697.15    9.35
   2   4   0  688.45   10.77
   1   0  -5    7.77    0.75
   1   0  -5    8.10    0.91
   1   0  -5    9.37    0.99
  -1   0   5    8.75    0.44
  -1   0   5    7.39    1.35
  -1   0   5    9.62    1.19
  -1   0   5    8.50    0.95
  -1   0   5    6.94    0.45
  -1  -4  -1  548.09    9.04
  -1  -4  -1  530.55    8.07
  -1  -4  -1  540.29    8.82
   1   4   1  530.89    5.79
   1   4   1  509.47    5.52
   1   4   1  557.31    9.26
   1   4   1  559.48    9.38
   1   4   1  555.11    8.87
   2   3   2  646.89   11.08
   2   3   2  643.56    9.80
   2   3   2  637.50    9.71
   2   3   2  620.65    8.07
   2   3   2  622.32    9.02
  -2  -3  -2  617.84    7.95
  -2  -3  -2  636.44    9.80
  -2  -3  -2  615.34    9.10
  -4  -1   3  376.35    4.91
  -4  -1   3  386.93    6.81
  -4  -1   3  385.87    5.89
  -4  -1   3  375.87    5.63
   4   1  -3  383.39    6.76
   4   1  -3  370.84    5.21
   4   1  -3  388.53    5.54
   4   1  -3  388.11    5.98
   4   1  -3  378.96    5.64
   2   2  -5 1890.89   29.33
   2   2  -5 1860.48   35.39
   2   2  -5 1958.69   30.38
   2   2  -5 1823.02   34.28
   2   2  -5 1822.59   33.26
  -2  -2   5 1817.58   33.18
  -2  -2   5 1855.61   34.24
  -2  -2   5 1874.20   35.33
   2   1  -5 2713.22   46.50
   2   1  -5 2711.42   55.08
   2   1  -5 2647.97   52.54
   2   1  -5 2719.81   54.16
  -2  -1   5 2674.73   54.10
  -2  -1   5 2690.29   53.96
  -2  -1   5 2745.48   55.97
  -2  -1  -4 1635.00   29.98
  -2  -1  -4 1681.34   28.64
  -2  -1  -4 1658.08   30.78
  -2  -1  -4 1673.66   30.05
   2   1   4 1640.52   28.15
   2   1   4 1648.85   30.90
   2   1   4 1656.93   29.98
   2   1   4 1701.85   29.11
  -3   4  -1  144.04    2.93
  -3   4  -1  148.22    2.23
  -3   4  -1  136.48    2.33
  -3   4  -1  137.06    2.32
  -3   4  -1  147.40    2.74
   3  -4   1  151.02    2.46
   3  -4   1  151.88    3.03
   3  -4   1  158.38    3.71
   3  -4   1  151.15    3.09
   0   5  -2  514.16    7.74
   0   5  -2  519.77    8.98
   0   5  -2  524.61    7.49
   0   5  -2  504.87    7.58
   0   5  -2  524.63    7.63
   0  -5   2  527.08    8.94
   0  -5   2  513.99    6.60
   0  -5   2  509.69    7.33
  -3   4  -2 1636.64   28.79
  -3   4  -2 1698.63   32.37
  -3   4  -2 1786.66   27.01
  -3   4  -2 1634.83   28.82
   3  -4   2 1685.34   30.86
   3  -4   2 1609.47   28.53
   3  -4   2 1814.24   27.42
   3  -4   2 1713.81   32.13
   4   0  -3 1603.12   27.50
   4   0  -3 1610.62   29.67
   4   0  -3 1625.85   27.26
   4   0  -3 1566.57   27.42
   4   0  -3 1590.26   28.31
  -4   0   3 1677.14   27.93
  -4   0   3 1669.43   28.81
  -4   0   3 1658.43   29.90
  -4   0   3 1628.20   29.99
  -4   0   3 1589.80   29.41
  -1   0  -5  454.85    6.49
  -1   0  -5  431.08    6.07
  -1   0  -5  449.37    7.74
  -1   0  -5  460.70    8.14
   1   0   5  436.45    6.08
   1   0   5  460.69    7.13
   1   0   5  464.17    7.81
   1   0   5  463.71    8.38
  -3  -3  -1 2105.58   39.97
  -3  -3  -1 2262.00   40.02
  -3  -3  -1 2230.06   40.68
  -3  -3  -1 2133.15   42.26
   3   3   1 2209.31   39.51
   3   3   1 2045.59   39.00
   3   3   1 2195.19   43.13
   3   3   1 2209.55   40.00
   2  -4  -1 3118.10   66.04
   2  -4  -1 3354.44   71.66
   2  -4  -1 3308.77   66.72
   2  -4  -1 3384.52   70.85
  -2   4   1 3269.89   69.66
  -2   4   1 3227.10   68.44
  -2   4   1 3333.50   70.09
  -2   4   1 3308.54   70.85
  -2   4   1 3395.33   68.33
  -2   2  -5 1207.29   20.09
  -2   2  -5 1217.72   20.32
  -2   2  -5 1228.49   21.73
  -2   2  -5 1238.26   20.34
   2  -2   5 1256.64   21.81
   2  -2   5 1231.04   19.46
   2  -2   5 1216.20   21.36
   2  -2   5 1204.21   19.14
   2  -4   4  556.43    9.10
   2  -4   4  558.17    9.34
   2  -4   4  563.48    6.46
   2  -4   4  553.78    9.33
  -2   4  -4  540.25    8.25
  -2   4  -4  558.25    6.52
  -2   4  -4  538.31    9.17
  -2   4  -4  550.90    9.29
   4  -3   1 1149.92   20.68
   4  -3   1 1150.79   20.02
   4  -3   1 1121.39   16.87
   4  -3   1 1103.44   16.54
  -4   3  -1 1137.95   19.15
  -4   3  -1 1120.85   18.35
  -4   3  -1 1166.48   19.97
  -4   3  -1 1123.15   18.33
   0   3   3   44.52    1.62
   0   3   3   44.59    2.23
   0   3   3   45.71    1.86
   0  -3  -3   41.88    1.59
   0  -3  -3   45.08    2.09
   0  -3  -3   43.57    0.74
   0  -3  -3   45.45    1.90
  -1   5  -2  456.46    6.81
  -1   5  -2  441.11    6.72
  -1   5  -2  458.88    7.82
  -1   5  -2  451.22    6.02
  -1   5  -2  467.20    8.19
   1  -5   2  448.03    6.74
   1  -5   2  456.60    6.36
   1  -5   2  469.13    8.07
   1  -5   2  439.47    5.77
   0   2   4   77.61    2.87
   0   2   4   73.78    1.63
   0   2   4   75.93    1.74
   0  -2  -4   70.80    1.70
   0  -2  -4   70.24    1.65
   0  -2  -4   74.99    1.86
   0  -2  -4   73.19    1.54
   0  -2  -4   67.89    1.22
   4   1   2 3058.64   62.16
   4   1   2 3123.25   60.30
   4   1   2 3115.32   65.45
   4   1   2 3106.41   65.67
  -4  -1  -2 3010.98   62.76
  -4  -1  -2 3179.29   65.20
  -4  -1  -2 3100.25   63.51
  -4  -1  -2 3158.19   62.13
  -3   2   3  132.47    2.08
  -3   2   3  141.35    2.16
  -3   2   3  137.72    2.88
  -3   2   3  137.38    3.28
  -3   2   3  140.06    3.29
   3  -2  -3  136.90    2.52
   3  -2  -3  140.16    2.75
   3  -2  -3  136.39    2.99
   3  -2  -3  141.38    2.67
  -4   1  -3  712.11   12.29
  -4   1  -3  713.39   11.00
  -4   1  -3  719.15   10.85
  -4   1  -3  724.12   11.12
   4  -1   3  728.72   10.88
   4  -1   3  716.64   11.15
   4  -1   3  734.05   11.25
   4  -1   3  737.66   12.44
   0   5  -1  381.05    5.91
   0   5  -1  382.21    5.21
   0   5  -1  389.84    5.88
   0   5  -1  376.42    4.89
   0   5  -1  392.49    6.66
   0  -5   1  362.17    4.45
   0  -5   1  370.23    5.05
   0  -5   1  383.60    5.87
   0  -5   1  382.96    6.70
   0   5  -3  122.24    2.43
   0   5  -3  119.38    2.85
   0   5  -3  120.18    2.01
   0   5  -3  122.86    2.39
   0   5  -3  125.65    2.88
   0  -5   3  119.65    1.94
   0  -5   3  124.37    2.80
   0  -5   3  120.01    1.50
   0  -5   3  122.40    2.82
   1  -3  -3   47.14    1.62
   1  -3  -3   45.30    0.87
   1  -3  -3   48.28    2.22
   1  -3  -3   42.34    1.99
  -1   3   3   44.10    1.31
  -1   3   3   48.85    2.38
  -1   3   3   50.09    1.65
  -1   3   3   45.88    1.07
   1  -2  -4  136.69    2.39
   1  -2  -4  138.71    2.18
   1  -2  -4  136.87    2.77
   1  -2  -4  139.12    3.37
  -1   2   4  146.95    3.28
  -1   2   4  137.64    2.11
  -1   2   4  143.07    2.86
  -1   2   4  144.41    2.46
   2  -1   5 2003.17   36.58
   2  -1   5 2049.91   35.91
   2  -1   5 2017.84   36.61
   2  -1   5 1925.41   35.15
  -2   1  -5 2023.25   37.84
  -2   1  -5 1954.85   36.24
  -2   1  -5 2008.43   37.73
  -2   1  -5 1981.24   35.20
  -2  -4   4   50.79    1.35
  -2  -4   4   50.30    1.25
  -2  -4   4   49.05    0.65
  -2  -4   4   49.40    1.55
   2   4  -4   47.38    1.59
   2   4  -4   47.60    1.83
   2   4  -4   47.48    1.13
   2   4  -4   48.07    1.14
   2   4  -4   47.01    1.39
   3   0   4  353.54    5.93
   3   0   4  348.19    6.03
   3   0   4  345.73    4.98
   3   0   4  352.39    5.64
  -3   0  -4  354.51    5.82
  -3   0  -4  358.09    6.07
  -3   0  -4  352.43    5.75
  -3   0  -4  354.48    5.99
  -3   3  -4   25.75    1.63
  -3   3  -4   24.08    1.54
  -3   3  -4   21.93    0.89
  -3   3  -4   21.77    0.72
   3  -3   4   22.57    1.64
   3  -3   4   23.68    1.39
   3  -3   4   19.70    0.62
   3  -3   4   20.67    1.54
  -4  -2   3 6806.85  177.45
  -4  -2   3 6719.54  165.44
  -4  -2   3 6757.21  173.53
   4   2  -3 6653.73  166.41
   4   2  -3 6600.38  166.89
   4   2  -3 6805.77  175.33
   4   2  -3 6744.32  172.56
   4   2  -3 6626.59  171.03
   4   2  -3 6602.32  170.27
  -1   5  -1  358.03    5.01
  -1   5  -1  373.57    5.34
  -1   5  -1  369.41    5.60
  -1   5  -1  385.59    6.97
  -1   5  -1  370.97    5.47
   1  -5   1  359.46    5.15
   1  -5   1  356.90    5.04
   1  -5   1  368.24    5.41
   1  -5   1  373.73    6.65
   1  -5   1  369.98    5.75
  -4   3   0 2279.02   41.38
  -4   3   0 2217.14   42.62
  -4   3   0 2179.58   40.95
  -4   3   0 2192.55   43.64
   4  -3   0 2219.96   43.57
   4  -3   0 2202.38   41.88
   4  -3   0 2256.23   40.87
   4  -3   0 2204.86   43.78
   4  -3   0 2134.91   40.30
   4  -2   3    6.17    0.78
   4  -2   3    6.26    0.74
   4  -2   3    5.43    0.76
   4  -2   3    4.90    0.79
  -4   2  -3    5.10    0.76
  -4   2  -3    4.67    0.75
  -4   2  -3    5.00    1.18
  -4   2  -3    5.25    0.79
   4   2   1 1262.24   21.71
   4   2   1 1272.94   21.68
   4   2   1 1307.21   23.57
   4   2   1 1327.45   19.96
  -4  -2  -1 1271.38   21.55
  -4  -2  -1 1299.11   23.34
  -4  -2  -1 1310.26   19.95
  -4  -2  -1 1293.70   23.51
   4  -3   2  492.78    8.97
   4  -3   2  454.65    5.75
   4  -3   2  492.59    8.53
   4  -3   2  464.79    5.78
   4  -3   2  473.46    7.25
  -4   3  -2  486.76    8.27
  -4   3  -2  478.93    7.54
  -4   3  -2  475.86    7.35
  -3  -3   4  426.38    5.90
  -3  -3   4  424.09    6.22
  -3  -3   4  441.63    7.54
   3   3  -4  412.53    5.92
   3   3  -4  421.03    6.34
   3   3  -4  432.21    7.53
   3   3  -4  424.59    7.36
   3   3  -4  415.44    6.31
   3   3  -4  428.36    6.16
  -1   5  -3  184.65    3.44
  -1   5  -3  180.79    3.81
  -1   5  -3  185.16    2.31
  -1   5  -3  187.80    3.11
   1  -5   3  180.79    2.71
   1  -5   3  198.19    3.88
   1  -5   3  185.65    3.75
   1  -5   3  173.49    2.14
   1   5  -2  387.30    6.36
   1   5  -2  396.52    6.51
   1   5  -2  385.79    5.60
   1   5  -2  397.42    6.86
   1   5  -2  385.43    4.61
   1   5  -2  392.00    5.59
   1   5  -2  391.44    5.47
  -1  -5   2  397.24    6.80
  -1  -5   2  383.89    5.34
  -3   4   0  184.98    2.90
  -3   4   0  184.52    3.19
  -3   4   0  181.40    2.88
  -3   4   0  192.65    3.27
   3  -4   0  183.31    2.92
   3  -4   0  181.17    3.78
   3  -4   0  180.86    3.15
   3  -4   0  176.23    3.02
   3  -4   0  183.02    3.32
  -3   3   2    1.51    0.68
  -3   3   2    1.63    0.54
  -3   3   2    1.79    0.86
  -3   3   2    1.54    0.90
  -3   3   2    2.31    0.98
   3  -3  -2    2.09    0.97
   3  -3  -2    0.69    0.41
   3  -3  -2    1.97    0.99
   3  -3  -2    2.33    0.88
   3  -3  -2    3.13    0.86
   0  -4   5 1135.31   19.80
   0  -4   5 1123.36   17.74
   0  -4   5 1123.08   17.76
   0   4  -5 1143.80   18.18
   0   4  -5 1113.11   17.74
   0   4  -5 1085.15   18.07
   0   4  -5 1091.67   18.26
   0   4  -5 1162.52   20.42
   2   3  -5  305.45    4.07
   2   3  -5  302.12    5.25
   2   3  -5  296.50    3.96
   2   3  -5  301.70    5.23
   2   3  -5  301.63    5.69
  -2  -3   5  307.11    5.15
  -2  -3   5  303.06    5.62
  -2  -3   5  304.15    5.33
   2   0  -5  611.89    9.47
   2   0  -5  624.29    7.92
   2   0  -5  630.55   10.37
   2   0  -5  644.30   11.47
  -2   0   5  628.95   11.00
  -2   0   5  612.06    7.79
  -2   0   5  626.09   10.16
  -2   0   5  632.01   10.43
  -3   4  -3  235.66    3.88
  -3   4  -3  228.31    3.51
  -3   4  -3  232.23    3.63
   3  -4   3  236.37    3.78
   3  -4   3  230.47    3.65
   3  -4   3  236.00    4.32
  -2   3  -5  410.75    5.69
  -2   3  -5  416.97    6.35
  -2   3  -5  424.11    6.78
  -2   3  -5  422.70    6.47
   2  -3   5  416.41    6.29
   2  -3   5  415.49    6.55
   2  -3   5  420.60    7.38
   2  -3   5  417.32    5.76
  -4   2   2  290.61    4.54
  -4   2   2  272.53    4.13
  -4   2   2  261.09    3.95
  -4   2   2  273.42    4.30
  -4   2   2  274.49    4.81
   4  -2  -2  274.08    4.90
   4  -2  -2  271.92    3.81
   4  -2  -2  264.73    3.91
   4  -2  -2  261.63    3.99
   4  -2  -2  278.86    4.35
  -3  -4   2   17.08    0.88
  -3  -4   2   15.93    1.09
   3   4  -2   17.15    0.81
   3   4  -2   15.15    0.66
   3   4  -2   15.56    0.88
   3   4  -2   16.88    0.83
   3   4  -2   14.23    1.29
   3   4  -2   18.49    0.84
   1   3   3   57.11    2.38
   1   3   3   55.97    1.34
   1   3   3   57.58    1.38
  -1  -3  -3   56.07    0.92
  -1  -3  -3   57.83    1.88
  -1  -3  -3   56.26    1.98
  -1  -3  -3   56.92    0.80
  -1  -3  -3   55.92    2.24
   1   2   4   48.73    1.58
   1   2   4   47.22    1.51
   1   2   4   44.90    1.52
   1   2   4   49.77    1.91
  -1  -2  -4   43.06    1.26
  -1  -2  -4   45.08    1.21
  -1  -2  -4   47.23    1.45
  -1  -2  -4   43.37    1.20
   1   5  -3   11.34    0.92
   1   5  -3    9.57    1.15
   1   5  -3   11.90    1.15
   1   5  -3   11.30    0.60
   1   5  -3   12.05    0.95
  -1  -5   3   11.67    0.92
  -1  -5   3   10.86    1.13
  -1  -5   3    9.74    1.16
  -4   0  -3  945.39   14.71
  -4   0  -3  956.47   16.81
  -4   0  -3  955.87   15.97
  -4   0  -3  932.33   14.73
   4   0   3  964.44   16.37
   4   0   3  963.44   16.66
   4   0   3  956.04   14.66
   4   0   3  969.85   16.17
   3  -1  -4  881.27   13.32
   3  -1  -4  899.98   16.10
   3  -1  -4  907.73   15.41
   3  -1  -4  891.81   15.07
  -3   1   4  912.24   15.14
  -3   1   4  909.30   14.51
  -3   1   4  907.02   15.97
  -3   1   4  913.78   15.10
  -3   1   4  887.63   13.45
  -1  -5   1  108.11    2.89
  -1  -5   1  101.76    1.80
  -1  -5   1  108.12    2.65
   1   5  -1  105.91    1.63
   1   5  -1  113.08    2.43
   1   5  -1  109.38    1.88
   1   5  -1  118.08    2.61
   1   5  -1  108.69    2.92
   3   4  -1  489.56    6.99
   3   4  -1  501.58    7.81
   3   4  -1  496.19    6.78
   3   4  -1  487.39    7.04
   3   4  -1  493.23    8.61
   3   4  -1  518.20    8.91
  -3  -4   1  493.31    7.58
  -3  -4   1  493.10    6.72
   1  -4   5  129.03    2.36
   1  -4   5  134.25    3.20
   1  -4   5  127.57    2.45
   1  -4   5  129.56    1.86
  -1   4  -5  129.60    2.41
  -1   4  -5  128.06    1.91
  -1   4  -5  131.19    2.60
  -1   4  -5  131.87    3.27
  -4   1   3  131.18    2.30
  -4   1   3  131.43    1.93
  -4   1   3  133.87    3.13
  -4   1   3  133.12    2.63
  -4   1   3  142.21    3.22
   4  -1  -3  131.13    2.61
   4  -1  -3  125.41    1.93
   4  -1  -3  136.10    3.19
   4  -1  -3  129.00    2.32
   4  -1  -3  131.68    3.08
  -5   0   0  125.16    2.29
  -5   0   0  130.11    2.36
  -5   0   0  124.93    2.10
  -5   0   0  123.08    1.32
  -5   0   0  122.49    1.33
   5   0   0  127.08    2.78
   5   0   0  124.05    2.30
   5   0   0  132.55    3.13
  -1  -4   5   30.91    1.60
  -1  -4   5   31.61    1.31
  -1  -4   5   30.33    0.96
  -1  -4   5   29.51    1.75
   1   4  -5   32.77    1.05
   1   4  -5   29.73    1.68
   1   4  -5   31.71    1.76
   1   4  -5   32.48    1.28
   0   4   2   68.48    1.65
   0   4   2   64.36    2.17
   0   4   2   70.45    2.22
   0  -4  -2   62.54    1.52
   0  -4  -2   58.36    2.21
   0  -4  -2   62.29    1.46
   2   4   1 1431.26   25.38
   2   4   1 1473.37   27.26
   2   4   1 1473.31   27.23
   2   4   1 1518.76   23.11
  -2  -4  -1 1588.97   23.94
  -2  -4  -1 1448.81   26.84
  -2  -4  -1 1425.85   25.44
   4   3  -1  484.67    7.57
   4   3  -1  462.19    7.16
   4   3  -1  466.21    8.08
   4   3  -1  441.23    5.48
   4   3  -1  444.99    5.55
  -4  -3   1  455.00    7.08
  -4  -3   1  453.35    7.03
  -4  -3   1  473.20    7.51
  -5   1   0  198.20    3.25
  -5   1   0  194.48    2.64
  -5   1   0  199.03    4.08
  -5   1   0  192.14    2.38
   5  -1   0  190.48    2.80
   5  -1   0  194.24    3.40
   5  -1   0  203.20    4.18
   5  -1   0  199.78    4.23
  -5   0   1   46.09    1.98
  -5   0   1   45.72    0.73
  -5   0   1   48.03    1.87
   5   0  -1   48.36    1.74
   5   0  -1   46.11    1.93
   5   0  -1   46.11    1.83
   5   0  -1   45.41    0.88
   5   0  -1   44.01    1.34
   2  -5   2   34.74    1.28
   2  -5   2   35.43    1.30
   2  -5   2   32.75    1.43
   2  -5   2   32.41    0.79
  -2   5  -2   35.45    1.76
  -2   5  -2   36.00    1.77
  -2   5  -2   32.48    1.33
  -2   5  -2   31.79    0.93
  -2   5  -2   30.34    0.91
   0   1   5  167.42    2.52
   0   1   5  167.54    4.44
   0   1   5  171.85    2.51
   0   1   5  172.54    2.89
   0  -1  -5  168.63    2.31
   0  -1  -5  165.38    2.79
   0  -1  -5  168.53    4.20
   0  -1  -5  165.66    2.91
   4   3  -2  584.22    9.57
   4   3  -2  547.49    8.30
   4   3  -2  558.22    8.74
   4   3  -2  550.05    7.08
  -4  -3   2  550.07    7.28
  -4  -3   2  553.40    8.58
  -4  -3   2  552.14    8.25
  -4  -3   2  558.72    8.49
  -1   4   2  400.50    4.96
  -1   4   2  420.95    7.33
  -1   4   2  409.14    7.10
  -1   4   2  407.46    7.37
   1  -4  -2  399.42    4.94
   1  -4  -2  404.71    7.29
   1  -4  -2  395.78    7.01
   1  -4  -2  393.21    6.01
   2  -3  -3  254.70    4.09
   2  -3  -3  260.34    5.36
   2  -3  -3  253.07    3.65
   2  -3  -3  256.99    3.74
  -2   3   3  261.36    3.78
  -2   3   3  257.10    3.67
  -2   3   3  268.42    5.41
  -2   3   3  267.05    4.96
   2  -2  -4  341.45    5.09
   2  -2  -4  328.97    5.48
   2  -2  -4  346.49    5.27
   2  -2  -4  322.78    5.09
  -2   2   4  333.78    6.01
  -2   2   4  329.94    4.44
  -2   2   4  334.24    5.46
  -2   2   4  340.28    5.06
   0   5   0  784.19   10.53
   0   5   0  803.02   13.89
   0   5   0  775.06   12.23
   0   5   0  806.32   13.16
   0  -5   0  806.67   14.00
   0  -5   0  781.70   10.28
   0  -5   0  776.92   13.49
   0  -5   0  784.66   12.75
   3   4  -3   91.46    2.13
   3   4  -3   89.40    1.13
   3   4  -3   96.59    2.31
   3   4  -3   96.66    2.20
   3   4  -3   89.97    1.72
   3   4  -3   99.47    1.85
  -3  -4   3   97.19    2.53
  -3  -4   3   96.00    2.32
  -3  -4   3   92.88    1.80
   0  -5   4 1666.18   29.63
   0  -5   4 1749.94   31.52
   0   5  -4 1760.61   31.89
   0   5  -4 1717.36   30.24
   0   5  -4 1569.82   26.04
   0   5  -4 1727.29   29.42
   0   5  -4 1646.38   29.61
   0   5  -4 1695.77   29.80
  -1   1   5  370.96    6.10
  -1   1   5  386.49    6.81
  -1   1   5  370.33    5.64
  -1   1   5  369.45    4.91
   1  -1  -5  367.43    4.88
   1  -1  -5  379.02    5.81
   1  -1  -5  374.95    6.19
   1  -1  -5  380.78    6.91
   2   0   5  480.37    8.02
   2   0   5  475.15    7.47
   2   0   5  477.04    8.40
   2   0   5  465.30    6.44
  -2   0  -5  465.95    8.07
  -2   0  -5  465.13    8.11
  -2   0  -5  462.25    7.27
  -2   0  -5  472.76    7.55
   5  -1   1   18.83    0.61
   5  -1   1   19.38    1.65
   5  -1   1   21.27    1.53
   5  -1   1   18.35    1.08
  -5   1  -1   19.62    0.78
  -5   1  -1   19.76    1.61
  -5   1  -1   19.52    0.72
  -5   1  -1   21.88    1.50
   1  -5   0   76.26    2.44
   1  -5   0   73.10    1.22
   1  -5   0   73.61    1.79
   1  -5   0   74.22    1.77
  -1   5   0   76.75    1.87
  -1   5   0   76.15    1.50
  -1   5   0   78.62    1.96
  -1   5   0   77.77    1.82
  -1   5   0   78.44    2.42
  -2   5  -1 1628.23   27.03
  -2   5  -1 1534.53   27.15
  -2   5  -1 1593.97   28.44
  -2   5  -1 1557.85   26.68
   2  -5   1 1557.08   27.83
   2  -5   1 1525.25   27.28
   2  -5   1 1503.31   26.49
   2  -5   1 1607.07   26.68
   2  -5   1 1546.42   27.45
   4  -3  -1  640.59    9.71
   4  -3  -1  642.87   10.18
   4  -3  -1  644.08   10.05
   4  -3  -1  668.23   11.50
   4  -3  -1  630.02    9.51
  -4   3   1  661.30   10.84
  -4   3   1  650.19   10.41
  -4   3   1  641.82   11.40
  -4   3   1  651.12   10.18
  -4   3  -3  824.63   11.48
  -4   3  -3  831.04   13.28
  -4   3  -3  842.30   14.97
  -4   3  -3  812.51   12.39
   4  -3   3  819.32   11.17
   4  -3   3  857.75   15.11
   4  -3   3  819.75   13.23
   4  -3   3  857.05   14.91
   5   0   1   10.53    0.47
   5   0   1    8.84    1.28
   5   0   1    9.79    1.37
   5   0   1   12.94    1.09
  -5   0  -1   11.30    0.79
  -5   0  -1    9.36    0.46
  -5   0  -1   10.28    1.36
  -5   0  -1   10.08    1.08
  -3  -2  -3  544.19    8.48
  -3  -2  -3  532.64    7.71
  -3  -2  -3  539.81    8.46
  -3  -2  -3  528.86    7.56
   3   2   3  554.51    9.82
   3   2   3  557.11    9.37
   3   2   3  551.18    8.50
   3   2   3  528.98    7.75
   0   2  -6  145.69    2.60
   0   2  -6  149.98    3.32
   0   2  -6  144.53    3.40
   0   2  -6  147.68    3.55
   0   2  -6  145.07    1.88
   0  -2   6  145.64    1.92
   0  -2   6  155.21    3.48
   0  -2   6  146.73    3.15
  -5  -1   1  278.39    5.09
  -5  -1   1  255.82    4.04
  -5  -1   1  253.52    3.99
   5   1  -1  254.51    4.03
   5   1  -1  261.56    4.17
   5   1  -1  266.50    5.02
  -5   1   1    7.71    1.19
  -5   1   1    8.56    0.67
  -5   1   1    8.72    1.28
   5  -1  -1    8.15    0.99
   5  -1  -1    7.32    1.25
   5  -1  -1    7.95    0.55
   5  -1  -1    7.50    0.63
   5  -1  -1    7.18    1.24
  -2   5  -3  975.74   12.88
  -2   5  -3  951.01   16.50
  -2   5  -3  956.75   16.16
  -2   5  -3  973.06   17.35
   2  -5   3  940.81   16.25
   2  -5   3  936.23   14.88
   2  -5   3  946.95   15.52
   2  -5   3  960.02   12.46
   1  -5   4   70.36    2.12
   1  -5   4   74.17    2.15
   1  -5   4   74.29    2.30
  -1   5  -4   71.96    1.55
  -1   5  -4   72.99    1.28
  -1   5  -4   72.56    1.31
  -1   5  -4   73.93    2.22
  -1   5  -4   69.81    2.36
   5   1   0   91.12    2.68
   5   1   0   92.70    2.55
   5   1   0   84.63    1.81
  -5  -1   0   91.83    1.91
  -5  -1   0   91.16    2.48
  -5  -1   0   89.97    2.49
  -3  -1   5 1017.80   14.22
  -3  -1   5  989.57   16.59
  -3  -1   5  973.05   16.23
  -3  -1   5  986.45   16.35
  -3  -1   5  998.63   17.61
   3   1  -5  996.26   17.72
   3   1  -5 1019.25   14.40
   3   1  -5  977.10   16.73
   3   1  -5  979.80   17.72
  -4  -3   0 1240.37   18.91
  -4  -3   0 1279.27   23.16
  -4  -3   0 1259.69   23.00
  -4  -3   0 1244.68   20.16
   4   3   0 1237.66   20.91
   4   3   0 1269.72   21.81
   4   3   0 1293.45   19.89
   4   3   0 1245.49   21.44
  -3  -2   5   39.62    1.93
  -3  -2   5   38.59    1.33
  -3  -2   5   37.97    1.98
  -3  -2   5   37.99    0.72
  -3  -2   5   37.25    1.46
   3   2  -5   36.27    1.51
   3   2  -5   36.21    1.28
   3   2  -5   37.21    0.73
   3   2  -5   34.63    1.29
   4   1  -4  309.37    4.71
   4   1  -4  338.07    5.28
   4   1  -4  309.00    4.40
   4   1  -4  317.26    5.05
   4   1  -4  307.45    4.45
  -4  -1   4  303.03    4.30
  -4  -1   4  313.59    4.58
  -4  -1   4  305.50    4.48
  -4  -1   4  325.59    5.10
  -4  -1   4  310.07    5.00
   1   4   2  178.88    3.02
   1   4   2  182.36    3.70
   1   4   2  179.88    4.10
  -1  -4  -2  177.66    3.92
  -1  -4  -2  173.85    3.61
  -1  -4  -2  178.06    3.79
   1   1   5  268.48    4.10
   1   1   5  280.21    4.28
   1   1   5  271.63    5.75
   1   1   5  274.57    5.17
  -1  -1  -5  268.10    4.13
  -1  -1  -5  268.42    4.29
  -1  -1  -5  271.22    4.50
  -1  -1  -5  267.22    4.08
  -1  -5   4 1816.29   32.39
  -1  -5   4 1803.06   33.47
  -1  -5   4 1803.96   32.93
   1   5  -4 1720.63   31.40
   1   5  -4 1861.22   34.41
   1   5  -4 1817.85   32.12
   1   5  -4 1830.31   32.64
   1   5  -4 1727.33   31.68
  -3  -4   0  688.84   10.58
  -3  -4   0  669.52   10.70
  -3  -4   0  674.54   10.26
   3   4   0  698.67   10.12
   3   4   0  709.16   12.40
   3   4   0  706.48   12.47
   3   4   0  712.68   12.46
   3   4   0  679.59   10.22
  -1  -2   6  382.37    6.67
  -1  -2   6  379.29    5.81
  -1  -2   6  389.05    6.88
   1   2  -6  382.60    5.91
   1   2  -6  384.84    6.89
   1   2  -6  378.21    5.94
  -3   4   1   85.96    1.95
  -3   4   1   90.01    1.95
  -3   4   1   86.01    2.57
  -3   4   1   87.40    2.17
  -3   4   1   87.91    2.49
   3  -4  -1   81.69    2.49
   3  -4  -1   81.46    1.80
   3  -4  -1   86.51    2.65
   3  -4  -1   85.65    2.29
   3  -4  -1   81.09    1.90
  -4  -3   3  344.51    6.16
  -4  -3   3  332.56    5.20
  -4  -3   3  336.18    5.60
  -4  -3   3  321.26    4.18
   4   3  -3  349.62    6.32
   4   3  -3  323.62    4.41
   4   3  -3  345.63    6.41
   4   3  -3  328.97    5.39
   4   3  -3  334.34    4.48
   0   1  -6  176.14    3.55
   0   1  -6  175.40    3.04
   0   1  -6  174.08    2.25
   0   1  -6  169.23    2.73
   0   1  -6  171.90    3.05
   0  -1   6  170.83    3.00
   0  -1   6  167.18    1.94
   0  -1   6  176.99    3.84
  -2  -5   2   17.39    0.94
  -2  -5   2   18.00    0.82
  -2  -5   2   16.66    1.46
   2   5  -2   17.84    0.93
   2   5  -2   13.80    1.25
   2   5  -2   17.89    1.44
   2   5  -2   19.10    1.17
   2   5  -2   19.35    1.11
  -1  -5   0   23.78    0.94
  -1  -5   0   23.07    1.07
  -1  -5   0   22.39    0.92
   1   5   0   24.89    0.63
   1   5   0   22.95    1.43
   1   5   0   22.94    1.44
   1   5   0   24.01    1.70
   1   5   0   22.34    0.61
  -3  -3  -2  188.21    3.25
  -3  -3  -2  180.64    2.51
  -3  -3  -2  187.15    3.22
  -3  -3  -2  192.14    3.30
   3   3   2  195.89    4.14
   3   3   2  190.20    3.24
   3   3   2  193.46    4.33
   3   3   2  191.23    3.01
   0  -3   6  742.79   10.43
   0  -3   6  732.50   11.63
   0  -3   6  747.17   11.95
   0   3  -6  747.97   12.03
   0   3  -6  739.18   12.14
   0   3  -6  749.91   12.04
   0   3  -6  759.38   13.11
   0   3  -6  759.06   10.88
  -5   0   2   86.79    1.48
  -5   0   2   91.10    1.92
  -5   0   2   83.20    2.28
   5   0  -2   86.08    2.36
   5   0  -2   84.23    1.71
   5   0  -2   88.83    2.50
   5   0  -2   87.84    1.92
   5   0  -2   86.60    2.49
   5   0  -2   86.85    1.53
   1  -2   6   47.37    1.79
   1  -2   6   44.89    1.08
   1  -2   6   46.73    1.92
   1  -2   6   45.98    1.35
  -1   2  -6   42.98    1.83
  -1   2  -6   46.04    1.93
  -1   2  -6   44.84    1.32
  -1   2  -6   47.74    2.06
   3   1   4 1045.29   17.50
   3   1   4 1067.44   18.31
   3   1   4 1040.48   17.18
   3   1   4 1064.31   17.85
  -3  -1  -4 1049.57   17.10
  -3  -1  -4 1041.54   17.22
  -3  -1  -4 1065.29   18.84
  -3  -1  -4 1049.68   17.94
   3  -4   4  181.83    3.65
   3  -4   4  177.20    3.87
   3  -4   4  167.87    1.58
   3  -4   4  179.57    3.02
  -3   4  -4  184.16    3.98
  -3   4  -4  173.24    3.66
  -3   4  -4  176.04    4.00
  -5   2  -1   15.01    0.78
  -5   2  -1   14.09    1.00
  -5   2  -1   13.47    0.76
  -5   2  -1   15.59    0.93
   5  -2   1   16.00    0.88
   5  -2   1   15.80    1.65
   5  -2   1   16.46    1.48
   5  -2   1   14.85    0.85
  -2   4   2  558.09    9.90
  -2   4   2  533.27    7.46
  -2   4   2  558.67    9.70
  -2   4   2  618.79   10.40
  -2   4   2  579.91    9.84
   2  -4  -2  544.44    9.61
   2  -4  -2  568.38    8.99
   2  -4  -2  552.34    9.66
   2  -4  -2  578.91    8.02
  -5   2   0    7.80    1.43
  -5   2   0   12.42    0.82
  -5   2   0   10.46    0.71
  -5   2   0    9.17    0.70
   5  -2   0    9.31    0.56
   5  -2   0    4.90    1.33
   5  -2   0    8.91    0.87
   5  -2   0   13.90    1.48
  -4  -2   4  460.07    7.14
  -4  -2   4  445.43    6.63
  -4  -2   4  495.83    7.66
  -4  -2   4  460.85    6.66
   4   2  -4  460.80    6.79
   4   2  -4  434.86    6.14
   4   2  -4  529.06    9.34
   4   2  -4  473.29    8.61
   4   2  -4  448.74    6.66
   5   1  -2  390.58    6.13
   5   1  -2  388.11    5.77
   5   1  -2  379.76    4.43
   5   1  -2  391.38    6.05
   5   1  -2  405.02    7.39
  -5  -1   2  392.21    6.10
  -5  -1   2  389.38    4.46
  -5  -1   2  381.05    5.68
   1   1  -6  340.34    6.26
   1   1  -6  331.46    5.34
   1   1  -6  329.92    4.99
  -1  -1   6  329.94    5.17
  -1  -1   6  338.18    6.07
  -1  -1   6  326.70    4.92
  -1  -1   6  312.42    3.18
  -2   4  -5  292.89    5.24
  -2   4  -5  302.45    5.82
  -2   4  -5  294.89    4.67
  -2   4  -5  292.72    3.96
   2  -4   5  289.24    5.04
   2  -4   5  303.62    5.64
   2  -4   5  301.23    4.73
   2  -4   5  304.51    3.86
   4   2   2  778.38   12.60
   4   2   2  757.23   12.07
   4   2   2  762.99   11.22
   4   2   2  767.68   12.36
  -4  -2  -2  776.69   13.72
  -4  -2  -2  773.29   11.60
  -4  -2  -2  799.83   12.46
  -4  -2  -2  787.79   14.13
  -2  -5   3  707.06   10.76
  -2  -5   3  718.57   11.91
  -2  -5   3  726.67   11.52
  -2  -5   3  721.27   11.49
   2   5  -3  725.12   11.10
   2   5  -3  717.19   11.00
   2   5  -3  726.79   11.54
   2   5  -3  700.92   10.53
   4   0  -4 2854.52   57.95
   4   0  -4 2742.99   58.04
   4   0  -4 2809.83   57.51
   4   0  -4 2941.61   57.23
  -4   0   4 2794.99   56.40
  -4   0   4 2817.06   58.97
  -4   0   4 2916.43   57.93
  -4   0   4 2861.77   56.21
  -4   0   4 2782.53   56.88
   3  -2   5  838.86   13.49
   3  -2   5  842.95   13.30
   3  -2   5  836.36   13.18
   3  -2   5  862.16   14.35
  -3   2  -5  839.31   13.16
  -3   2  -5  866.69   15.06
  -3   2  -5  864.25   14.73
  -3   2  -5  836.88   13.03
  -2  -4   5  884.89   13.93
  -2  -4   5  894.76   13.49
  -2  -4   5  909.35   15.84
   2   4  -5  917.25   15.59
   2   4  -5  917.99   13.87
   2   4  -5  915.05   15.33
   2   4  -5  918.72   16.16
   2   4  -5  905.82   15.12
  -2  -2  -4  847.94   13.57
  -2  -2  -4  825.38   12.10
  -2  -2  -4  875.51   15.48
   2   2   4  885.97   15.89
   2   2   4  849.11   12.52
   2   2   4  863.11   14.30
   2   2   4  867.74   14.60
  -2  -3  -3 1059.31   15.17
  -2  -3  -3  994.57   16.73
  -2  -3  -3 1007.95   17.44
   2   3   3 1021.40   18.62
   2   3   3  998.15   16.37
   2   3   3  998.16   16.11
   2   3   3 1040.65   18.03
   2   3   3 1045.60   15.10
  -4  -1  -3  722.46   12.72
  -4  -1  -3  701.26   12.14
  -4  -1  -3  690.09   10.55
  -4  -1  -3  687.86   10.30
   4   1   3  716.05   12.32
   4   1   3  724.60   12.45
   4   1   3  703.82   10.52
   4   1   3  713.84   11.63
  -2   1   5  481.34    7.61
  -2   1   5  492.69    8.45
  -2   1   5  484.31    7.83
  -2   1   5  476.99    6.41
   2  -1  -5  482.25    7.75
   2  -1  -5  473.50    6.35
   2  -1  -5  471.40    7.43
   1   3  -6  323.27    5.65
   1   3  -6  315.82    3.83
   1   3  -6  316.59    6.17
   1   3  -6  314.44    6.05
  -1  -3   6  307.19    4.99
  -1  -3   6  317.57    5.49
  -1  -3   6  323.76    5.91
  -1  -3   6  305.26    3.66
  -5   1  -2   41.39    1.46
  -5   1  -2   49.29    2.01
  -5   1  -2   48.12    2.11
  -5   1  -2   44.36    1.28
   5  -1   2   43.18    1.47
   5  -1   2   47.95    1.51
   5  -1   2   46.74    1.02
   5  -1   2   48.61    1.40
   2   5  -1  225.09    4.23
   2   5  -1  211.80    3.00
   2   5  -1  215.93    3.76
   2   5  -1  213.50    4.51
  -2  -5   1  207.19    2.91
  -2  -5   1  208.71    3.50
  -2  -5   1  216.25    3.87
  -2  -5   1  214.76    4.14
   2  -5   0  187.73    3.60
   2  -5   0  189.47    3.19
   2  -5   0  180.99    2.84
   2  -5   0  191.16    4.19
   2  -5   0  181.18    3.27
  -2   5   0  192.92    3.66
  -2   5   0  187.07    2.84
  -2   5   0  190.87    3.38
  -2   5   0  188.67    3.20
  -2   5   0  191.35    4.37
  -1   3  -6   14.65    1.41
  -1   3  -6   10.99    1.06
  -1   3  -6   12.02    0.79
  -1   3  -6   10.04    1.44
   1  -3   6   10.39    0.77
   1  -3   6   13.54    0.95
   1  -3   6   11.20    0.89
   1  -3   6   12.20    0.89
  -4   2  -4 2464.77   50.60
  -4   2  -4 2536.91   50.05
  -4   2  -4 2451.76   49.95
  -4   2  -4 2589.26   48.74
   4  -2   4 2651.82   49.92
   4  -2   4 2433.01   49.63
   4  -2   4 2377.08   47.20
   4  -2   4 2569.61   50.37
  -3  -4   4  211.96    3.38
  -3  -4   4  213.35    3.43
   3   4  -4  216.35    4.30
   3   4  -4  222.36    3.69
   3   4  -4  217.31    4.20
   3   4  -4  212.31    3.40
   3   4  -4  212.25    3.50
   3   4  -4  216.00    3.60
  -5  -1  -1  203.95    3.46
  -5  -1  -1  202.91    2.33
  -5  -1  -1  194.93    3.18
  -5  -1  -1  199.85    3.91
   5   1   1  202.59    2.47
   5   1   1  205.71    4.38
   5   1   1  200.09    4.11
   5   1   1  201.18    3.21
   3   0  -5  149.05    2.53
   3   0  -5  153.29    3.99
   3   0  -5  155.86    3.44
   3   0  -5  146.92    1.96
  -3   0   5  154.47    3.79
  -3   0   5  154.14    3.42
  -3   0   5  155.15    2.28
  -3   0   5  153.11    3.20
   3  -1   5   95.05    2.45
   3  -1   5   98.03    1.91
   3  -1   5  101.13    2.52
   3  -1   5  100.77    2.38
  -3   1  -5  100.79    2.37
  -3   1  -5  100.45    2.67
  -3   1  -5  101.43    2.54
  -3   1  -5   98.23    2.37
   1  -1   6   44.56    1.03
   1  -1   6   49.95    2.15
   1  -1   6   43.41    1.20
   1  -1   6   47.98    2.01
  -1   1  -6   44.57    1.78
  -1   1  -6   42.16    2.09
  -1   1  -6   42.43    1.05
  -1   1  -6   42.89    1.36
  -4   1  -4   99.51    2.76
  -4   1  -4  102.11    2.22
  -4   1  -4   98.50    2.74
  -4   1  -4  103.40    2.26
   4  -1   4  101.96    2.76
   4  -1   4  102.22    2.81
   4  -1   4  104.35    2.27
   4  -1   4  103.42    2.22
   4  -4   1   92.17    2.50
   4  -4   1   88.88    1.50
   4  -4   1   93.34    2.10
  -4   4  -1   91.90    3.11
  -4   4  -1   90.01    2.33
  -4   4  -1   90.76    2.45
  -4   4  -1   89.52    2.30
  -4   4  -1   89.74    1.42
  -3  -3   5  627.40    9.95
  -3  -3   5  639.78   10.03
  -3  -3   5  633.28   10.05
  -3  -3   5  615.73    8.89
   3   3  -5  646.29    9.45
   3   3  -5  644.36   11.07
   3   3  -5  626.85    9.36
   3   3  -5  626.07    8.72
   3   3  -5  660.26   11.53
  -4   4  -2  551.92   10.29
  -4   4  -2  535.10    7.97
  -4   4  -2  523.03    7.80
  -4   4  -2  548.09    9.33
   4  -4   2  530.35    6.76
   4  -4   2  536.91    9.40
   4  -4   2  538.34    8.63
   4  -4   2  528.07    6.65
   2  -5   4  493.50    8.36
   2  -5   4  488.27    8.30
   2  -5   4  475.03    7.34
  -2   5  -4  479.79    8.43
  -2   5  -4  484.83    8.36
  -2   5  -4  473.79    5.32
  -2   5  -4  453.25    5.16
  -2   5  -4  485.06    8.61
  -5   1   2   50.41    1.29
  -5   1   2   55.26    2.12
  -5   1   2   52.10    1.16
  -5   1   2   52.14    1.86
   5  -1  -2   52.45    1.90
   5  -1  -2   52.94    2.06
   5  -1  -2   50.71    1.48
   5  -1  -2   51.10    1.21
   5  -1  -2   50.77    2.00
  -5   0  -2  220.81    3.36
  -5   0  -2  222.23    2.87
  -5   0  -2  224.61    3.79
  -5   0  -2  231.69    4.42
   5   0   2  222.71    2.88
   5   0   2  229.48    4.78
   5   0   2  226.00    4.47
   5   0   2  232.08    4.21
   5  -2   2  226.12    3.38
   5  -2   2  217.85    3.27
   5  -2   2  233.03    5.03
   5  -2   2  229.10    4.77
  -5   2  -2  225.13    3.40
  -5   2  -2  230.30    4.63
  -5   2  -2  224.17    3.31
  -5   2  -2  227.49    3.88
   3  -3   5  317.13    4.43
   3  -3   5  325.64    5.82
   3  -3   5  322.59    6.10
   3  -3   5  316.37    4.79
  -3   3  -5  316.41    5.68
  -3   3  -5  302.84    4.15
  -3   3  -5  317.32    5.77
  -3   3  -5  324.42    6.22
  -5  -2   1  793.62   13.69
  -5  -2   1  813.77   14.26
  -5  -2   1  807.99   14.24
   5   2  -1  798.31   14.05
   5   2  -1  811.72   14.07
   5   2  -1  827.01   14.58
  -5   2   1  795.22   12.92
  -5   2   1  784.67   12.50
  -5   2   1  780.93   13.81
  -5   2   1  785.05   11.89
   5  -2  -1  785.71   12.68
   5  -2  -1  786.35   13.72
   5  -2  -1  764.17   12.36
   5  -2  -1  794.54   14.06
   5  -2  -1  759.02   11.82
  -4   2   3 1324.91   22.20
  -4   2   3 1354.26   24.61
  -4   2   3 1352.77   23.73
  -4   2   3 1364.11   23.74
  -4   2   3 1361.52   24.22
   4  -2  -3 1360.31   24.54
   4  -2  -3 1358.67   23.80
   4  -2  -3 1356.55   24.22
   4  -2  -3 1379.08   25.45
   4  -2  -3 1347.98   23.30
  -2  -2   6 3096.60   64.93
  -2  -2   6 3205.49   68.79
  -2  -2   6 3160.00   65.52
   2   2  -6 3116.31   65.50
   2   2  -6 3225.57   69.68
   2   2  -6 3092.21   66.44
   3  -3  -3  656.01   11.39
   3  -3  -3  631.16    9.59
   3  -3  -3  631.83   11.44
   3  -3  -3  629.50    9.94
  -3   3   3  632.59    9.85
  -3   3   3  639.23   10.14
  -3   3   3  663.91   11.55
  -3   3   3  639.07   10.63
  -3   3   3  654.14   11.09
   0   5   1  194.10    3.98
   0   5   1  191.57    4.25
   0   5   1  184.87    3.14
   0   5   1  182.72    1.87
   0  -5  -1  189.23    4.17
   0  -5  -1  175.11    3.11
   0  -5  -1  187.74    3.01
  -3   5  -2   90.39    1.86
  -3   5  -2   87.18    1.25
  -3   5  -2   89.97    2.33
  -3   5  -2   87.83    1.84
  -3   5  -2   89.63    2.12
   3  -5   2   85.27    1.19
   3  -5   2   89.10    2.38
   3  -5   2   91.57    2.90
   0  -5   5   35.92    1.39
   0  -5   5   32.96    1.20
   0   5  -5   33.61    1.19
   0   5  -5   33.29    1.06
   0   5  -5   32.61    1.07
   0   5  -5   38.37    1.78
   0   5  -5   33.29    1.19
   0   5  -5   34.68    0.94
  -4  -3  -1  279.69    3.82
  -4  -3  -1  279.11    5.64
  -4  -3  -1  270.73    4.23
  -4  -3  -1  269.25    4.44
   4   3   1  278.03    4.53
   4   3   1  272.03    4.26
   4   3   1  279.54    5.71
   4   3   1  271.23    4.19
   3  -2  -4   85.76    1.60
   3  -2  -4   85.87    2.13
   3  -2  -4   88.78    2.58
   3  -2  -4   87.22    1.97
  -3   2   4   83.43    2.46
  -3   2   4   84.54    1.95
  -3   2   4   85.42    2.16
  -3   2   4   84.07    1.99
  -3   2   4   85.61    1.94
   1  -5  -1  239.78    4.50
   1  -5  -1  249.08    3.24
   1  -5  -1  259.99    5.24
   1  -5  -1  238.55    4.08
  -1   5   1  250.11    3.17
  -1   5   1  264.18    5.34
  -1   5   1  246.45    4.80
  -1   5   1  258.14    5.13
  -1   5   1  261.23    4.60
  -5  -2   2  464.31    8.13
  -5  -2   2  450.77    7.75
  -5  -2   2  449.92    7.04
  -5  -2   2  432.76    4.85
   5   2  -2  462.42    8.41
   5   2  -2  451.16    7.09
   5   2  -2  448.15    7.72
   5   2  -2  446.84    5.01
   0   0  -6 1651.64   30.03
   0   0  -6 1663.57   32.35
   0   0  -6 1648.48   30.39
   0   0  -6 1624.76   28.78
   0   0   6 1681.52   31.74
   0   0   6 1659.83   30.68
   0   0   6 1701.27   27.59
   0   0   6 1778.85   28.97
  -2  -5   4  481.86    7.68
  -2  -5   4  470.42    7.01
  -2  -5   4  464.99    6.81
  -2  -5   4  480.65    7.60
   2   5  -4  473.31    7.87
   2   5  -4  484.67    7.23
   2   5  -4  481.98    7.67
   2   5  -4  458.50    6.82
  -4   3   2   41.06    1.17
  -4   3   2   41.15    1.33
  -4   3   2   43.10    1.16
  -4   3   2   47.62    2.16
  -4   3   2   40.23    1.68
   4  -3  -2   43.26    1.87
   4  -3  -2   43.67    1.69
   4  -3  -2   46.90    1.45
   4  -3  -2   43.51    1.21
   4  -3  -2   40.26    1.27
   4  -4   0   25.62    1.67
   4  -4   0   25.03    1.19
   4  -4   0   22.78    1.49
   4  -4   0   24.31    1.44
   4  -4   0   27.00    1.14
  -4   4   0   24.29    1.42
  -4   4   0   21.70    1.96
  -4   4   0   24.33    1.44
  -4   4   0   22.61    0.99
   5   2   0  395.61    6.25
   5   2   0  388.96    4.20
   5   2   0  394.38    5.95
   5   2   0  392.44    7.30
  -5  -2   0  409.74    7.34
  -5  -2   0  391.11    5.82
  -5  -2   0  396.32    7.44
  -5  -2   0  386.70    4.23
   2   1  -6  118.83    3.03
   2   1  -6  116.50    2.25
   2   1  -6  120.34    3.50
  -2  -1   6  120.85    2.97
  -2  -1   6  117.38    2.40
  -2  -1   6  123.78    2.98
  -3   5  -1  703.22   11.09
  -3   5  -1  718.52   11.39
  -3   5  -1  706.24   11.13
  -3   5  -1  713.20   11.66
  -3   5  -1  704.18   10.03
   3  -5   1  698.88   11.42
   3  -5   1  694.07    9.81
   3  -5   1  703.20   11.72
   3  -5   1  702.42   12.64
  -4   3  -4  267.88    3.71
  -4   3  -4  262.05    4.36
  -4   3  -4  271.17    4.79
  -4   3  -4  268.16    4.44
   4  -3   4  282.18    5.60
   4  -3   4  265.82    4.00
   4  -3   4  285.27    5.67
   4  -3   4  250.33    3.30
  -2  -1  -5  105.43    2.13
  -2  -1  -5  104.97    2.40
  -2  -1  -5   94.50    2.13
  -2  -1  -5  101.13    2.01
   2   1   5  100.34    1.57
   2   1   5  101.06    3.14
   2   1   5  104.12    2.74
   2   1   5  104.42    2.28
   0  -4   6  934.84   14.23
   0  -4   6  965.41   16.96
   0  -4   6  937.49   14.16
   0   4  -6  964.12   17.29
   0   4  -6  936.09   15.06
   0   4  -6  938.61   14.42
   0   4  -6  920.84   15.28
   0   4  -6  947.68   17.02
  -2  -4  -2  869.25   11.25
  -2  -4  -2  797.35   13.75
  -2  -4  -2  847.96   15.20
   2   4   2  857.87   15.29
   2   4   2  846.38   14.26
   2   4   2  858.02   15.43
   2   4   2  859.70   11.34
   2   4   2  856.33   15.05
   1   0  -6  768.50   13.73
   1   0  -6  748.80   11.70
   1   0  -6  773.66   14.40
  -1   0   6  756.83   10.21
  -1   0   6  756.23   12.54
  -1   0   6  766.47   10.23
  -1   0   6  785.64   13.68
  -1   0   6  778.04   14.17
   1  -5   5  180.65    2.81
   1  -5   5  196.56    4.11
   1  -5   5  190.95    4.02
  -1   5  -5  183.58    2.45
  -1   5  -5  194.41    4.08
  -1   5  -5  186.17    2.75
  -1   5  -5  186.37    4.12
  -1   5  -5  187.04    2.97
   4   3  -4  468.27    7.27
   4   3  -4  461.02    7.01
   4   3  -4  464.09    6.78
   4   3  -4  466.12    7.57
   4   3  -4  455.47    7.32
   4   3  -4  469.52    7.55
  -4  -3   4  465.81    6.68
  -4  -3   4  458.85    7.33
  -4  -3   4  475.55    7.31
   0   3   4  124.14    2.06
   0   3   4  124.03    3.14
   0   3   4  123.37    3.77
   0  -3  -4  120.12    2.39
   0  -3  -4  119.20    1.78
   0  -3  -4  121.08    2.59
   0  -3  -4  119.40    1.77
  -3  -4  -1   38.18    1.35
  -3  -4  -1   39.08    1.35
  -3  -4  -1   39.70    0.90
   3   4   1   39.96    2.10
   3   4   1   39.50    1.13
   3   4   1   40.71    2.15
   3   4   1   37.77    1.35
   3   4   1   38.35    1.38
   5   1  -3  101.51    2.41
   5   1  -3   99.79    2.33
   5   1  -3  102.41    2.95
   5   1  -3   97.40    2.85
   5   1  -3   93.73    2.14
   5   1  -3   97.90    1.76
  -5  -1   3  103.60    2.31
  -5  -1   3   96.88    1.43
  -5  -1   3   95.10    2.95
  -2   2  -6  182.01    4.08
  -2   2  -6  174.99    3.06
  -2   2  -6  179.92    3.51
  -2   2  -6  178.01    3.08
   2  -2   6  184.51    3.70
   2  -2   6  183.54    3.95
   2  -2   6  187.94    3.18
   2  -2   6  185.03    3.97
   4   0   4 7268.12  195.45
   4   0   4 7190.02  191.51
   4   0   4 7345.67  191.64
   4   0   4 7281.43  193.36
  -4   0  -4 7272.29  193.30
  -4   0  -4 7114.16  193.71
  -4   0  -4 7302.35  195.07
  -4   0  -4 7394.33  197.48
  -4   4  -3  723.31   12.76
  -4   4  -3  733.66   12.12
  -4   4  -3  720.96   12.10
   4  -4   3  731.85    9.07
   4  -4   3  722.88   12.94
   4  -4   3  728.35   11.97
   4  -4   3  732.04    9.10
  -1   3   4  440.82    7.88
  -1   3   4  434.82    7.32
  -1   3   4  437.96    7.02
  -1   3   4  421.56    5.61
   1  -3  -4  430.98    6.21
   1  -3  -4  426.08    7.03
   1  -3  -4  425.94    6.94
   1  -3  -4  435.76    8.05
   2   5   0   14.96    1.61
   2   5   0   15.67    1.18
   2   5   0   14.74    0.92
   2   5   0   15.05    0.70
  -2  -5   0   14.86    1.41
  -2  -5   0   13.03    0.98
  -2  -5   0   12.87    0.67
  -2  -5   0   12.52    0.74
  -3   5  -3   12.74    0.86
  -3   5  -3   12.31    1.34
  -3   5  -3   14.25    1.63
   3  -5   3   15.49    1.56
   3  -5   3   14.50    1.31
   3  -5   3   11.08    0.86
   2   3  -6  405.85    4.95
   2   3  -6  417.99    7.84
   2   3  -6  413.45    4.99
   2   3  -6  413.65    7.35
   2   3  -6  408.11    6.35
  -2  -3   6  415.06    6.33
  -2  -3   6  404.10    6.47
  -2  -3   6  415.91    7.15
  -1  -5   5  301.73    4.79
  -1  -5   5  303.17    5.49
   1   5  -5  300.76    4.86
   1   5  -5  294.87    4.81
   1   5  -5  294.24    4.84
   1   5  -5  307.22    5.74
   1   5  -5  298.57    5.60
   1   5  -5  299.71    4.65
   4  -1  -4  209.69    4.25
   4  -1  -4  202.72    3.54
   4  -1  -4  196.66    3.72
   4  -1  -4  201.10    3.33
  -4   1   4  194.42    3.36
  -4   1   4  201.46    3.47
  -4   1   4  211.36    4.18
  -4   1   4  202.56    3.68
  -4   1   4  196.81    3.32
  -5   0   3  507.77    9.00
  -5   0   3  489.62    7.78
  -5   0   3  502.45    8.06
  -5   0   3  494.57    6.87
   5   0  -3  489.88    7.03
   5   0  -3  497.28    8.53
   5   0  -3  505.09    8.92
   5   0  -3  499.64    8.19
   5   0  -3  501.78    8.02
   3   0   5  609.76   10.19
   3   0   5  599.73    9.98
   3   0   5  599.12   10.54
   3   0   5  595.41    8.97
  -3   0  -5  593.57   10.22
  -3   0  -5  605.01    9.98
  -3   0  -5  601.81   10.42
  -3   0  -5  597.55   10.17
   5  -3   1  389.70    5.47
   5  -3   1  389.17    5.50
   5  -3   1  396.27    6.20
   5  -3   1  400.76    7.76
  -5   3  -1  385.39    6.08
  -5   3  -1  396.45    7.68
  -5   3  -1  392.82    5.96
  -5   3  -1  398.17    6.06
   1   4  -6  104.33    1.70
   1   4  -6  100.94    1.75
   1   4  -6  103.77    2.89
   1   4  -6  103.80    2.20
  -1  -4   6   99.18    2.31
  -1  -4   6  101.26    2.13
  -1  -4   6  101.59    2.03
  -1  -4   6   99.00    1.55
   1  -4   6  259.24    5.29
   1  -4   6  262.72    5.22
   1  -4   6  252.86    3.71
   1  -4   6  249.34    3.97
  -1   4  -6  249.49    4.39
  -1   4  -6  255.01    4.25
  -1   4  -6  257.65    5.30
  -1   4  -6  250.66    4.13
  -1  -5  -1   17.67    1.62
  -1  -5  -1   18.02    1.47
  -1  -5  -1   17.94    1.48
   1   5   1   18.80    1.58
   1   5   1   16.01    1.68
   1   5   1   19.70    1.41
  -2   3  -6  908.63   16.27
  -2   3  -6  892.59   14.60
  -2   3  -6  886.30   14.68
  -2   3  -6  886.39   14.07
   2  -3   6  905.21   14.68
   2  -3   6  905.25   16.02
   2  -3   6  884.12   14.09
   2  -3   6  885.43   14.56
  -4  -4   2  158.67    3.72
  -4  -4   2  158.76    2.49
   4   4  -2  144.50    2.18
   4   4  -2  152.75    2.43
   4   4  -2  157.34    3.79
   4   4  -2  149.93    2.58
  -1   0  -6  270.90    4.51
  -1   0  -6  267.90    4.59
  -1   0  -6  260.72    4.36
  -1   0  -6  266.85    4.64
  -1   0  -6  263.31    4.49
   1   0   6  274.50    5.89
   1   0   6  264.50    3.78
   1   0   6  270.93    4.37
   0   2   5  416.09    8.56
   0   2   5  398.39    7.33
   0   2   5  401.44    6.11
   0  -2  -5  422.66    8.23
   0  -2  -5  405.75    7.59
   0  -2  -5  400.81    5.69
   0  -2  -5  399.16    5.64
   3  -4  -2 5674.73  140.29
   3  -4  -2 5674.22  145.62
   3  -4  -2 5634.36  143.07
   3  -4  -2 5936.50  149.88
  -3   4   2 5770.59  143.04
  -3   4   2 5792.31  144.15
  -3   4   2 5836.62  147.85
  -3   4   2 5720.26  145.18
  -3   4   2 5838.71  142.01
   0   4   3  280.21    5.34
   0   4   3  269.57    4.20
   0   4   3  279.06    5.87
   0  -4  -3  263.05    4.15
   0  -4  -3  270.59    5.36
   0  -4  -3  262.37    2.79
   0  -4  -3  261.19    2.77
   0  -4  -3  273.36    4.50
   2  -1   6  149.59    2.50
   2  -1   6  147.67    2.60
   2  -1   6  148.53    3.46
   2  -1   6  146.99    3.64
  -2   1  -6  153.42    3.34
  -2   1  -6  148.96    2.67
  -2   1  -6  145.22    2.69
  -2   1  -6  146.99    3.42
  -1   2   5   14.11    0.92
  -1   2   5   12.25    0.84
  -1   2   5   12.58    0.81
  -1   2   5   10.59    1.94
   1  -2  -5   13.09    1.83
   1  -2  -5    9.02    0.96
   1  -2  -5    9.79    0.85
   1  -2  -5    9.71    0.79
  -5   3   0   47.12    1.35
  -5   3   0   46.94    2.35
  -5   3   0   47.35    1.46
  -5   3   0   49.16    1.36
   5  -3   0   44.02    1.07
   5  -3   0   45.84    2.34
   5  -3   0   48.68    2.06
   5  -3   0   45.86    1.39
   5  -1   3  434.94    7.02
   5  -1   3  442.73    6.40
   5  -1   3  433.32    6.90
   5  -1   3  436.24    7.00
  -5   1  -3  439.24    7.03
  -5   1  -3  452.09    7.99
  -5   1  -3  424.63    6.30
  -5   1  -3  453.13    8.32
   1  -4  -3  106.25    3.06
   1  -4  -3  109.45    2.74
   1  -4  -3  104.45    1.56
   1  -4  -3  106.65    3.21
  -1   4   3  104.92    2.43
  -1   4   3  104.14    1.55
  -1   4   3  107.55    3.04
  -1   4   3  105.34    2.74
   5   1   2  304.18    5.50
   5   1   2  329.17    5.99
   5   1   2  306.44    4.26
   5   1   2  313.55    6.14
  -5  -1  -2  311.80    5.81
  -5  -1  -2  300.34    4.29
  -5  -1  -2  318.54    5.53
  -5  -1  -2  302.04    5.06
   0  -6   2 1126.99   20.62
   0  -6   2 1097.37   18.04
   0   6  -2 1092.99   17.51
   0   6  -2 1128.95   20.66
   0   6  -2 1097.10   17.95
   0   6  -2 1117.61   17.13
   0   6  -2 1142.78   18.72
   0   6  -2 1114.74   19.84
   4   4  -1  399.55    5.45
   4   4  -1  413.78    6.65
   4   4  -1  424.27    6.61
   4   4  -1  404.51    7.52
   4   4  -1  391.43    5.46
  -4  -4   1  397.44    6.41
  -4  -4   1  416.55    6.59
  -2   5   1 1361.80   21.89
  -2   5   1 1386.40   25.11
  -2   5   1 1398.56   25.90
  -2   5   1 1411.48   24.87
  -2   5   1 1395.43   25.30
   2  -5  -1 1390.00   24.84
   2  -5  -1 1361.46   25.78
   2  -5  -1 1346.31   22.07
   2  -5  -1 1436.26   26.73
   0   6  -3  701.07   12.35
   0   6  -3  647.40   10.48
   0   6  -3  670.76   11.77
   0   6  -3  672.10   10.75
   0   6  -3  662.98   10.53
   0   6  -3  697.57   10.54
   0  -6   3  686.63   10.96
   0  -6   3  665.71    9.91
   0  -6   3  666.43    8.95
   5  -3   2    4.99    0.75
   5  -3   2    3.06    0.51
   5  -3   2    4.53    1.21
   5  -3   2    2.91    1.38
   5  -3   2    4.38    0.50
  -5   3  -2    3.48    0.74
  -5   3  -2    2.46    1.18
  -5   3  -2    2.96    1.34
   1   3   4  315.79    5.55
   1   3   4  310.73    5.35
   1   3   4  315.88    5.44
   1   3   4  303.31    4.84
  -1  -3  -4  305.15    3.95
  -1  -3  -4  311.64    5.20
  -1  -3  -4  307.09    5.96
  -1  -3  -4  307.86    3.98
  -5  -2   3  254.50    4.51
  -5  -2   3  254.87    3.32
  -5  -2   3  262.75    5.37
   5   2  -3  261.34    5.35
   5   2  -3  253.10    4.23
   5   2  -3  260.90    5.50
   5   2  -3  267.69    5.50
   5   2  -3  255.09    4.57
   5   2  -3  259.48    3.44
   3  -1  -5  340.79    6.27
   3  -1  -5  351.11    7.19
   3  -1  -5  342.03    4.78
   3  -1  -5  346.55    6.11
  -3   1   5  335.66    4.74
  -3   1   5  335.05    5.17
  -3   1   5  342.83    6.89
  -3   1   5  347.07    6.01
   5  -2   3  221.25    3.82
   5  -2   3  229.29    3.96
   5  -2   3  226.70    3.46
   5  -2   3  218.75    3.52
  -5   2  -3  224.14    3.88
  -5   2  -3  222.82    3.55
  -5   2  -3  220.31    3.70
  -5   2  -3  220.01    3.38
  -1   6  -2  421.76    6.71
  -1   6  -2  430.20    8.24
  -1   6  -2  412.73    6.56
  -1   6  -2  419.28    6.38
  -1   6  -2  413.87    6.03
   1  -6   2  427.27    7.95
   1  -6   2  428.14    6.22
   1  -6   2  414.09    6.38
   1  -6   2  412.34    5.88
   3  -5   0  283.07    5.55
   3  -5   0  278.13    4.32
   3  -5   0  277.97    5.71
   3  -5   0  270.53    4.37
   3  -5   0  283.11    4.62
  -3   5   0  276.67    5.87
  -3   5   0  281.54    4.42
  -3   5   0  277.53    4.43
  -3   5   0  273.43    4.43
  -3   5   0  274.99    4.39
   3   5  -2    7.61    1.18
   3   5  -2    6.16    0.74
   3   5  -2    5.81    0.79
   3   5  -2    6.19    0.75
   3   5  -2    5.25    0.78
   3   5  -2    7.32    0.84
  -3  -5   2    7.23    1.17
  -3  -5   2    5.93    0.82
   3  -4   5    6.36    1.19
   3  -4   5    5.24    1.19
   3  -4   5    4.14    0.83
   3  -4   5    6.21    0.52
  -3   4  -5    4.58    0.84
  -3   4  -5    5.35    0.47
  -3   4  -5    5.24    1.23
  -3   4  -5    4.35    0.76
   5  -2  -2  555.85    9.76
   5  -2  -2  556.33    9.97
   5  -2  -2  537.60    8.50
   5  -2  -2  558.41    9.32
   5  -2  -2  560.22    9.74
  -5   2   2  551.43    8.41
  -5   2   2  565.37    9.79
  -5   2   2  545.54    8.31
  -5   2   2  550.85    8.65
   4   4  -3  276.09    5.58
   4   4  -3  283.61    5.37
   4   4  -3  264.80    4.36
   4   4  -3  263.43    5.01
   4   4  -3  266.75    4.91
  -4  -4   3  273.09    3.90
  -4  -4   3  273.69    4.59
  -4  -4   3  281.75    5.44
  -1   6  -3  327.82    4.47
  -1   6  -3  332.28    6.35
  -1   6  -3  333.93    6.52
  -1   6  -3  333.86    5.59
   1  -6   3  326.57    5.31
   1  -6   3  317.55    4.22
   1  -6   3  337.89    5.53
   1  -6   3  337.72    4.73
  -5  -2  -1  190.04    3.39
  -5  -2  -1  194.49    4.28
  -5  -2  -1  191.93    2.51
  -5  -2  -1  188.45    2.95
   5   2   1  191.24    2.99
   5   2   1  194.91    2.50
   5   2   1  190.45    3.38
   5   2   1  191.90    3.41
  -2   0   6  171.45    2.11
  -2   0   6  179.13    2.89
  -2   0   6  184.97    3.97
  -2   0   6  179.56    4.38
   2   0  -6  183.81    3.20
   2   0  -6  185.50    3.75
   2   0  -6  186.06    4.69
   2   0  -6  175.86    2.14
   3   4  -5   31.01    1.09
   3   4  -5   30.21    1.10
   3   4  -5   28.05    1.41
   3   4  -5   26.64    1.09
   3   4  -5   30.72    1.10
   3   4  -5   29.63    1.83
  -3  -4   5   30.19    1.82
  -3  -4   5   30.44    0.89
  -3  -4   5   30.44    1.34
  -2   3   4  575.45   10.10
  -2   3   4  552.16    8.97
  -2   3   4  551.05    8.04
  -2   3   4  567.29   10.84
   2  -3  -4  537.63    8.06
   2  -3  -4  555.73    9.04
   2  -3  -4  561.38   10.38
   2  -3  -4  531.87    9.01
   3   5  -3  334.07    5.83
   3   5  -3  338.09    5.13
   3   5  -3  337.70    5.54
   3   5  -3  324.40    5.06
   3   5  -3  336.47    6.08
  -3  -5   3  331.05    5.57
  -3  -5   3  342.70    6.07
  -3  -5   3  335.60    5.21
  -4  -1   5  308.71    5.01
  -4  -1   5  307.28    4.44
  -4  -1   5  305.86    4.58
  -4  -1   5  310.44    6.20
  -4  -1   5  318.84    6.12
   4   1  -5  310.46    6.25
   4   1  -5  304.35    4.17
   4   1  -5  296.10    4.38
   4   1  -5  311.64    5.16
   4  -4  -1  478.95    7.69
   4  -4  -1  480.77    8.92
   4  -4  -1  465.07    7.84
   4  -4  -1  476.95    8.39
   4  -4  -1  476.75    7.96
  -4   4   1  468.44    7.62
  -4   4   1  478.11    7.77
  -4   4   1  494.74    8.07
  -4   4   1  494.50    7.85
  -4   4   1  485.95    8.28
  -2   5  -5  612.71    7.77
  -2   5  -5  643.17   11.42
  -2   5  -5  633.53    8.11
  -2   5  -5  637.51   10.01
  -2   5  -5  613.66    9.93
   2  -5   5  627.40   10.69
   2  -5   5  637.58   11.21
   2  -5   5  619.92    9.91
  -5   1   3   20.99    1.62
  -5   1   3   22.93    1.34
  -5   1   3   20.78    1.03
  -5   1   3   23.35    1.67
  -5   1   3   21.28    1.10
   5  -1  -3   21.07    1.63
   5  -1  -3   22.22    1.10
   5  -1  -3   22.81    1.04
   5  -1  -3   24.45    1.63
   5  -1  -3   23.61    1.44
   1   2   5  124.05    2.49
   1   2   5  119.81    2.71
   1   2   5  124.64    3.19
   1   2   5  127.20    2.56
  -1  -2  -5  122.09    3.24
  -1  -2  -5  118.20    1.95
  -1  -2  -5  119.52    1.97
  -1  -2  -5  119.69    2.62
  -4  -2   5 5193.44  119.51
  -4  -2   5 5165.30  121.87
  -4  -2   5 5066.05  120.12
  -4  -2   5 5143.94  126.89
  -4  -2   5 5107.74  126.16
   4   2  -5 4900.75  118.87
   4   2  -5 5165.90  118.32
   4   2  -5 5206.06  128.78
   4   2  -5 5160.27  127.32
  -3  -2  -4  672.62   12.03
  -3  -2  -4  645.44   10.99
  -3  -2  -4  642.22   10.34
  -3  -2  -4  644.64    9.63
   3   2   4  635.01   10.01
   3   2   4  651.85   10.81
   3   2   4  673.52   10.98
   3   2   4  628.26    9.49
   0  -6   1   36.57    1.00
   0  -6   1   34.59    1.44
   0  -6   1   33.03    1.34
   0   6  -1   40.61    1.20
   0   6  -1   43.74    1.21
   0   6  -1   45.01    1.50
   0   6  -1   42.37    2.22
   0   6  -1   39.91    1.27
  -3   5  -4   73.53    2.59
  -3   5  -4   72.19    2.42
  -3   5  -4   74.75    2.78
   3  -5   4   75.91    1.79
   3  -5   4   68.74    1.80
   3  -5   4   78.60    2.44
   4   2   3 2128.92   42.48
   4   2   3 2152.41   39.67
   4   2   3 2059.08   38.96
   4   2   3 2039.93   39.16
  -4  -2  -3 2053.48   39.49
  -4  -2  -3 2089.35   42.10
  -4  -2  -3 2083.28   38.91
  -4  -2  -3 2087.13   39.56
  -3  -3  -3  918.12   15.44
  -3  -3  -3  898.89   13.77
  -3  -3  -3  918.33   15.58
   3   3   3  917.08   15.34
   3   3   3  905.27   14.98
   3   3   3  908.33   14.11
   3   3   3  924.29   15.67
  -1  -4  -3  369.55    5.97
  -1  -4  -3  360.69    5.76
  -1  -4  -3  356.60    5.63
   1   4   3  374.25    5.84
   1   4   3  374.94    6.73
   1   4   3  369.05    6.18
  -3  -5   1  907.82   16.20
  -3  -5   1  873.92   13.59
  -3  -5   1  903.32   14.07
   3   5  -1  900.97   15.13
   3   5  -1  936.82   16.67
   3   5  -1  919.44   14.75
   3   5  -1  902.66   14.17
   3   5  -1  911.26   16.61
   5   0   3  376.16    5.80
   5   0   3  381.19    6.56
   5   0   3  372.33    5.96
   5   0   3  370.56    6.84
  -5   0  -3  367.76    7.18
  -5   0  -3  364.09    5.32
  -5   0  -3  364.56    5.66
  -5   0  -3  370.09    6.47
   1   6  -2   30.09    1.41
   1   6  -2   31.59    1.09
   1   6  -2   28.99    1.22
   1   6  -2   29.61    1.04
   1   6  -2   30.05    0.86
   1   6  -2   28.54    1.01
   1   6  -2   29.29    1.07
  -1  -6   2   29.25    1.39
  -1  -6   2   29.27    1.76
   1   6  -3    0.67    0.68
   1   6  -3    0.78    0.62
   1   6  -3    0.70    0.53
   1   6  -3    1.29    0.51
   1   6  -3   -0.13    0.88
   1   6  -3    0.46    0.58
  -1  -6   3    0.18    0.87
  -1  -6   3    0.32    0.64
  -1   6  -1  946.14   15.58
  -1   6  -1  966.35   15.46
  -1   6  -1  976.35   15.73
  -1   6  -1  975.07   16.55
  -1   6  -1  990.78   17.56
   1  -6   1  946.67   15.33
   1  -6   1  948.11   16.20
   1  -6   1  978.58   17.92
   1  -6   1  951.60   14.78
  -2  -5   5   32.01    1.55
  -2  -5   5   31.76    1.16
  -2  -5   5   31.88    1.22
   2   5  -5   30.77    1.28
   2   5  -5   31.82    1.04
   2   5  -5   30.81    1.49
   2   5  -5   31.66    1.17
   2   5  -5   31.81    1.54
   0  -6   4   86.52    1.79
   0  -6   4   85.20    1.62
   0  -6   4   82.60    1.84
   0   6  -4   87.72    2.28
   0   6  -4   89.74    2.61
   0   6  -4   89.19    2.29
   0   6  -4   88.27    1.71
   0   6  -4   94.44    2.61
  -2   2   5 1760.65   33.81
  -2   2   5 1745.62   31.43
  -2   2   5 1737.00   32.77
  -2   2   5 1754.14   30.97
   2  -2  -5 1761.44   31.10
   2  -2  -5 1731.07   34.28
   2  -2  -5 1709.02   32.39
   2  -2  -5 1754.40   32.12
   3   2  -6  120.32    2.99
   3   2  -6  126.92    3.51
   3   2  -6  123.64    3.43
   3   2  -6  118.55    1.46
  -3  -2   6  125.26    3.40
  -3  -2   6  122.22    2.82
  -3  -2   6  125.24    3.39
  -2   4   3 1015.72   18.28
  -2   4   3 1024.02   17.90
  -2   4   3  988.77   16.56
  -2   4   3 1008.34   15.22
  -2   4   3 1002.47   17.13
   2  -4  -3  983.74   16.35
   2  -4  -3 1000.07   17.01
   2  -4  -3  977.54   15.09
   2  -4  -3  974.61   18.20
  -4   4  -4    2.23    1.13
  -4   4  -4    1.87    1.18
  -4   4  -4    2.08    0.30
  -4   4  -4    1.99    0.92
   4  -4   4    0.51    1.19
   4  -4   4    1.37    0.32
   4  -4   4    1.93    1.17
   4  -4   4    1.24    0.92
   4   4   0 3291.90   73.45
   4   4   0 3431.61   72.15
   4   4   0 3416.07   69.79
   4   4   0 3259.16   72.79
  -4  -4   0 3408.09   71.58
  -4  -4   0 3255.30   72.50
  -4  -4   0 3387.27   69.83
   2   4  -6  136.66    3.07
   2   4  -6  135.96    2.38
   2   4  -6  138.00    3.27
   2   4  -6  132.42    2.68
  -2  -4   6  137.81    2.28
  -2  -4   6  141.07    3.17
  -2  -4   6  140.61    3.57
  -2  -4   6  140.41    2.43
   5   3  -1   11.90    0.47
   5   3  -1   13.30    0.92
   5   3  -1   14.12    1.24
   5   3  -1   11.00    0.44
   5   3  -1   12.38    1.55
  -5  -3   1   12.98    1.52
  -5  -3   1   10.27    1.22
  -5  -3   1   11.03    1.46
   5   3  -2  488.65    8.66
   5   3  -2  471.59    8.35
   5   3  -2  478.84    5.97
   5   3  -2  491.25    9.09
   5   3  -2  480.17    6.03
  -5  -3   2  475.56    7.65
  -5  -3   2  484.81    8.51
  -5  -3   2  492.76    8.66
   2  -4   6 3394.48   68.65
   2  -4   6 3411.04   72.40
   2  -4   6 3309.98   72.86
   2  -4   6 3319.43   72.87
  -2   4  -6 3313.82   71.52
  -2   4  -6 3190.78   69.28
  -2   4  -6 3288.34   70.65
  -2   4  -6 3315.23   66.94
  -5   3   1  212.28    3.78
  -5   3   1  215.15    3.54
  -5   3   1  216.24    3.77
  -5   3   1  212.32    3.79
   5  -3  -1  213.25    3.82
   5  -3  -1  209.61    3.66
   5  -3  -1  210.14    3.81
   5  -3  -1  215.68    4.69
   5  -3  -1  211.64    3.51
   1  -6   4    1.08    0.83
   1  -6   4    1.23    0.46
   1  -6   4    0.94    0.93
   1  -6   4    0.73    1.01
  -1   6  -4    0.59    1.01
  -1   6  -4    1.55    0.51
  -1   6  -4    0.13    0.62
  -1   6  -4    0.86    0.86
   4   3   2  300.71    6.14
   4   3   2  276.58    4.28
   4   3   2  280.01    4.69
   4   3   2  279.36    4.29
  -4  -3  -2  284.17    4.85
  -4  -3  -2  271.39    4.31
  -4  -3  -2  288.06    4.34
  -4  -3  -2  289.00    5.94
   3   1  -6    0.65    0.37
   3   1  -6    2.13    1.25
   3   1  -6    0.16    0.59
   3   1  -6    0.68    1.07
  -3  -1   6    0.45    0.69
  -3  -1   6    2.40    0.26
  -3  -1   6    2.64    0.91
  -3  -1   6    2.39    1.05
  -2   6  -2  123.65    2.43
  -2   6  -2  124.01    1.94
  -2   6  -2  126.33    2.49
  -2   6  -2  126.78    2.61
  -2   6  -2  128.40    3.70
   2  -6   2  133.33    2.57
   2  -6   2  130.20    2.64
   2  -6   2  126.06    1.81
   2  -6   2  134.19    2.67
   4   1   4 1262.44   22.24
   4   1   4 1263.00   21.79
   4   1   4 1294.37   23.87
   4   1   4 1274.34   21.82
  -4  -1  -4 1282.15   23.59
  -4  -1  -4 1269.75   22.08
  -4  -1  -4 1252.17   21.98
  -4  -1  -4 1278.85   22.41
   5  -3   3  203.62    3.61
   5  -3   3  206.23    3.77
   5  -3   3  204.56    2.82
   5  -3   3  195.98    3.43
  -5   3  -3  204.16    3.09
  -5   3  -3  208.44    4.77
  -5   3  -3  203.36    4.50
  -5   3  -3  203.57    3.54
   4  -2   5  172.65    3.08
   4  -2   5  170.43    2.81
   4  -2   5  175.20    3.94
   4  -2   5  179.19    4.15
  -4   2  -5  169.45    4.10
  -4   2  -5  167.76    2.96
  -4   2  -5  171.29    3.54
  -4   2  -5  162.29    2.93
   4   0  -5  550.37   10.32
   4   0  -5  524.53    8.97
   4   0  -5  564.63   10.23
   4   0  -5  529.64    7.60
  -4   0   5  536.35    9.47
  -4   0   5  548.52   10.25
  -4   0   5  539.19    7.69
  -4   0   5  532.90    8.81
  -4   0   5  545.47    8.67
   0   1   6  136.41    2.21
   0   1   6  146.18    3.60
   0   1   6  144.54    2.27
   0   1   6  147.45    4.36
   0  -1  -6  142.67    2.68
   0  -1  -6  139.40    2.98
   0  -1  -6  137.01    2.70
   0  -1  -6  134.71    2.09
   2   0   6  127.06    3.21
   2   0   6  128.60    2.75
   2   0   6  131.12    2.45
   2   0   6  126.35    2.58
  -2   0  -6  126.91    3.25
  -2   0  -6  126.45    2.53
  -2   0  -6  122.99    2.46
  -2   0  -6  127.08    2.16
  -2  -5  -1  713.24   12.84
  -2  -5  -1  682.24   11.44
  -2  -5  -1  685.63   11.91
  -2  -5  -1  684.02    8.79
   2   5   1  721.47    9.17
   2   5   1  713.97   13.07
   2   5   1  725.29   11.88
   2   5   1  716.93   12.21
  -2   6  -3  139.93    3.82
  -2   6  -3  137.84    3.41
  -2   6  -3  130.47    1.90
  -2   6  -3  137.14    2.31
  -2   6  -3  137.80    2.65
   2  -6   3  133.29    2.92
   2  -6   3  124.36    1.72
   2  -6   3  128.48    3.55
   2  -6   3  132.82    2.01
   1   6  -1  331.12    5.19
   1   6  -1  329.18    4.37
   1   6  -1  331.29    6.61
   1   6  -1  326.37    4.32
   1   6  -1  336.77    5.07
  -1  -6   1  330.83    6.43
  -1  -6   1  322.96    5.71
  -1  -6   1  329.35    5.24
  -3  -5   4  113.75    2.41
  -3  -5   4  114.70    2.85
  -3  -5   4  113.10    2.80
   3   5  -4  112.60    2.85
   3   5  -4  113.43    2.61
   3   5  -4  113.17    2.79
   3   5  -4  110.67    2.57
   3   5  -4  107.11    2.28
   5   1  -4  140.42    3.07
   5   1  -4  139.74    3.79
   5   1  -4  136.11    2.31
   5   1  -4  138.45    2.67
   5   1  -4  139.90    3.71
  -5  -1   4  136.41    2.76
  -5  -1   4  137.45    2.53
  -5  -1   4  138.72    2.78
  -5  -1   4  139.43    2.26
  -1   1   6  224.17    3.48
  -1   1   6  240.36    5.00
  -1   1   6  236.35    5.70
  -1   1   6  229.39    3.92
   1  -1  -6  225.91    4.34
   1  -1  -6  232.96    4.04
   1  -1  -6  220.25    3.06
   1  -1  -6  228.70    4.00
   1   6  -4   77.34    2.38
   1   6  -4   75.83    1.94
   1   6  -4   80.14    2.06
   1   6  -4   76.15    2.27
   1   6  -4   78.04    1.55
  -1  -6   4   78.86    2.36
  -1  -6   4   76.91    2.28
  -1  -6   4   74.58    1.84
   0  -5  -2   18.10    1.64
   0  -5  -2   20.62    1.61
   0  -5  -2   18.39    1.04
   0   5   2   17.02    1.67
   0   5   2   18.42    1.60
   0   5   2   20.63    1.74
  -4  -4   4 7800.55  208.96
  -4  -4   4 7853.95  216.12
   4   4  -4 7772.58  212.79
   4   4  -4 7936.59  222.50
   4   4  -4 7778.26  204.22
   4   4  -4 7965.20  217.88
   4   4  -4 7967.10  218.69
   4   4  -4 7729.73  212.87
   0   5  -6  132.11    2.54
   0   5  -6  130.86    3.49
   0   5  -6  129.39    2.49
   0   5  -6  131.18    2.60
   0   5  -6  131.09    2.39
   0  -5   6  135.91    3.41
   0  -5   6  127.65    2.48
   0  -5   6  127.50    2.29
   0   2  -7  243.06    4.08
   0   2  -7  244.29    4.14
   0   2  -7  253.94    5.44
   0   2  -7  240.45    3.01
   0   2  -7  247.37    4.04
   0  -2   7  252.02    3.14
   0  -2   7  256.81    5.26
   0  -2   7  254.24    4.08
   1  -5  -2 2423.47   41.96
   1  -5  -2 2248.65   46.41
   1  -5  -2 2161.72   43.59
   1  -5  -2 2225.68   45.53
  -1   5   2 2311.69   47.18
  -1   5   2 2441.61   41.97
  -1   5   2 2257.66   46.29
  -1   5   2 2271.02   46.86
  -4  -3   5  485.19    7.22
  -4  -3   5  478.13    7.40
  -4  -3   5  488.46    7.11
  -4  -3   5  476.31    9.07
   4   3  -5  480.30    7.04
   4   3  -5  480.85    9.12
   4   3  -5  469.74    7.71
   4   3  -5  445.99    7.60
   4   3  -5  463.57    7.46
  -3  -3   6  360.22    6.18
  -3  -3   6  348.93    5.81
  -3  -3   6  352.01    5.77
   3   3  -6  357.28    7.11
   3   3  -6  342.00    5.67
   3   3  -6  344.90    5.37
   3   3  -6  343.97    4.61
   3   3  -6  355.30    4.69
  -6   0   0   45.00    2.10
  -6   0   0   50.73    1.45
  -6   0   0   46.66    1.85
  -6   0   0   44.84    0.63
   6   0   0   47.98    1.29
   6   0   0   44.46    1.51
   6   0   0   49.52    2.15
  -4   1  -5  867.51   14.55
  -4   1  -5  850.90   15.09
  -4   1  -5  863.66   15.20
  -4   1  -5  849.67   14.56
   4  -1   5  863.31   14.51
   4  -1   5  833.65   13.71
   4  -1   5  842.79   13.67
   4  -1   5  871.42   14.70
  -3  -1  -5  592.19   10.29
  -3  -1  -5  590.44    9.37
  -3  -1  -5  601.91   10.85
  -3  -1  -5  595.04   10.29
   3   1   5  593.61    9.92
   3   1   5  591.12   10.02
   3   1   5  572.10    9.16
  -3   2  -6   51.45    1.53
  -3   2  -6   55.09    2.16
  -3   2  -6   51.91    1.79
  -3   2  -6   53.13    1.70
   3  -2   6   52.66    1.86
   3  -2   6   51.18    1.43
   3  -2   6   50.06    1.86
   3  -2   6   50.50    1.52
  -4   3   3  184.86    4.46
  -4   3   3  178.49    3.84
  -4   3   3  170.89    3.57
  -4   3   3  172.12    3.10
  -4   3   3  174.90    3.88
   4  -3  -3  172.70    2.94
   4  -3  -3  176.65    3.96
   4  -3  -3  175.25    4.31
   4  -3  -3  180.18    3.42
   4  -3  -3  173.33    3.59
   6  -1   0   47.54    1.74
   6  -1   0   45.44    1.59
   6  -1   0   44.01    1.48
   6  -1   0   47.46    1.74
  -6   1   0   48.30    2.23
  -6   1   0   44.29    0.84
  -6   1   0   52.33    2.31
  -6   1   0   46.99    1.06
  -5  -3   0  133.32    2.86
  -5  -3   0  133.22    3.59
  -5  -3   0  135.36    2.70
   5   3   0  137.33    3.55
   5   3   0  134.39    2.88
   5   3   0  131.48    2.69
   5   3   0  133.73    1.64
  -6   0   1  191.81    2.15
  -6   0   1  195.30    2.19
  -6   0   1  193.18    4.34
  -6   0   1  202.63    4.29
   6   0  -1  196.54    3.49
   6   0  -1  205.08    4.12
   6   0  -1  199.81    4.06
   6   0  -1  197.19    4.37
  -2  -3  -4  691.36   11.61
  -2  -3  -4  696.09    9.89
  -2  -3  -4  712.32   12.57
   2   3   4  711.93   11.23
   2   3   4  708.17    9.72
   2   3   4  723.65   12.46
   2   3   4  699.12   13.25
   2   3   4  718.32   12.44
   3   4   2  684.05   12.51
   3   4   2  653.13   11.94
   3   4   2  652.87    9.29
   3   4   2  649.89   10.76
   3   4   2  688.86   12.83
  -3  -4  -2  639.95    8.72
  -3  -4  -2  667.96   11.02
  -3  -4  -2  655.32   10.88
   0   3  -7  206.21    2.88
   0   3  -7  205.68    4.58
   0   3  -7  207.16    3.73
   0   3  -7  204.41    4.26
   0   3  -7  209.01    3.69
   0  -3   7  205.20    3.95
   0  -3   7  208.13    4.54
   0  -3   7  200.23    2.74
  -5  -3   3  405.40    7.41
  -5  -3   3  402.73    6.96
  -5  -3   3  376.95    4.71
  -5  -3   3  387.45    6.34
   5   3  -3  409.29    7.60
   5   3  -3  386.72    5.87
   5   3  -3  403.81    7.77
   5   3  -3  401.62    5.41
  -4   2   4 1036.98   17.58
  -4   2   4 1062.06   18.04
  -4   2   4 1000.00   16.60
  -4   2   4 1044.09   18.19
  -4   2   4 1050.73   19.26
   4  -2  -4 1007.07   16.85
   4  -2  -4 1036.80   18.64
   4  -2  -4 1042.65   19.48
   4  -2  -4 1007.82   16.12
   2  -6   1   52.96    1.61
   2  -6   1   54.32    2.44
   2  -6   1   50.93    1.44
   2  -6   1   54.61    1.73
   2  -6   1   49.09    1.29
  -2   6  -1   49.49    1.87
  -2   6  -1   49.44    2.52
  -2   6  -1   55.71    2.28
  -2   6  -1   51.01    1.45
   4  -3   5  891.33   14.79
   4  -3   5  868.75   13.85
   4  -3   5  889.10   15.48
   4  -3   5  877.22   14.86
  -4   3  -5  914.84   16.51
  -4   3  -5  871.99   13.64
  -4   3  -5  895.09   15.63
  -4   3  -5  907.09   16.65
   4  -5   2   69.50    1.71
   4  -5   2   76.14    2.01
   4  -5   2   72.39    1.34
  -4   5  -2   75.29    2.41
  -4   5  -2   72.54    1.16
  -4   5  -2   73.90    2.38
  -4   5  -2   71.54    3.10
  -1  -2   7  122.70    2.42
  -1  -2   7  119.10    2.37
  -1  -2   7  118.67    2.36
   1   2  -7  125.60    3.53
   1   2  -7  119.87    2.37
   1   2  -7  123.73    3.41
   5   0  -4   96.21    3.06
   5   0  -4   85.44    1.90
   5   0  -4   87.21    2.22
   5   0  -4   91.53    3.04
   5   0  -4   87.61    1.98
  -5   0   4   89.88    1.94
  -5   0   4   90.83    3.00
  -5   0   4   94.33    2.98
  -5   0   4   94.21    2.72
  -5   0   4   89.02    2.05
   3  -5  -1   76.54    1.83
   3  -5  -1   85.29    2.35
   3  -5  -1   76.04    1.85
   3  -5  -1   76.77    2.71
   3  -5  -1   84.40    2.05
  -3   5   1   84.68    2.06
  -3   5   1   84.94    2.38
  -3   5   1   81.85    2.74
  -3   5   1   84.75    1.87
  -3   5   1   76.20    1.82
  -5  -2   4   14.50    1.63
  -5  -2   4   11.20    1.03
  -5  -2   4   12.14    0.70
   5   2  -4   10.31    1.64
   5   2  -4   12.76    1.04
   5   2  -4   10.45    1.02
   5   2  -4   12.71    1.07
   5   2  -4   11.59    1.05
   5   2  -4   13.57    0.74
  -3  -5   0  151.91    2.99
  -3  -5   0  137.64    2.12
  -3  -5   0  141.58    3.69
   3   5   0  154.88    3.97
   3   5   0  153.61    2.91
   3   5   0  146.06    2.98
   3   5   0  140.95    3.88
   3   5   0  139.38    2.54
   1  -5   6  760.15   13.69
   1  -5   6  734.55   12.00
   1  -5   6  730.76   10.62
   1  -5   6  739.93   12.17
  -1   5  -6  734.68   12.34
  -1   5  -6  746.93   13.56
  -1   5  -6  745.39   13.50
  -1   5  -6  725.48   10.74
  -3   3  -6  576.84   10.42
  -3   3  -6  563.55    9.65
  -3   3  -6  569.44    8.60
  -3   3  -6  579.25   10.73
   3  -3   6  579.75    9.88
   3  -3   6  570.95    9.30
   3  -3   6  584.64   10.39
   3  -3   6  566.36    8.82
  -4   5  -1  407.57    6.42
  -4   5  -1  422.00    7.49
  -4   5  -1  422.53    7.19
  -4   5  -1  417.28    6.07
  -4   5  -1  419.98    8.52
   4  -5   1  414.07    6.96
   4  -5   1  407.01    6.32
   4  -5   1  402.92    6.40
   4  -5   1  419.16    7.38
   6  -1   1  217.81    4.99
   6  -1   1  221.62    4.78
   6  -1   1  211.34    3.86
  -6   1  -1  215.79    3.89
  -6   1  -1  214.82    2.96
  -6   1  -1  220.90    3.86
  -6   1  -1  209.94    3.66
  -6   1  -1  218.97    3.01
   1   5  -6  117.98    2.32
   1   5  -6  118.79    3.22
   1   5  -6  117.72    2.52
   1   5  -6  114.07    2.22
   1   5  -6  117.75    3.27
   1   5  -6  114.15    2.50
  -1  -5   6  111.49    2.13
  -1  -5   6  115.28    2.26
   1   1   6  348.05    7.52
   1   1   6  343.41    6.53
   1   1   6  342.11    5.25
   1   1   6  348.54    5.23
  -1  -1  -6  345.80    7.13
  -1  -1  -6  336.25    5.35
  -1  -1  -6  336.27    5.55
  -1  -1  -6  345.00    5.51
   0   6   0   51.98    1.02
   0   6   0   48.83    1.64
   0   6   0   54.87    1.54
   0   6   0   51.88    1.52
   0   6   0   53.09    1.04
   0   6   0   50.39    1.91
   0  -6   0   48.07    1.84
   0  -6   0   47.96    2.39
   0  -6   0   51.77    1.53
  -1  -3   7 1451.68   21.17
  -1  -3   7 1346.28   25.67
  -1  -3   7 1367.41   25.22
  -1  -3   7 1362.34   25.66
   1   3  -7 1350.47   24.51
   1   3  -7 1368.11   25.74
   1   3  -7 1344.63   24.34
   1   3  -7 1428.16   20.82
  -6   1   1  698.31   12.49
  -6   1   1  676.76    9.68
  -6   1   1  705.66   12.72
   6  -1  -1  683.32   11.35
   6  -1  -1  681.88   11.59
   6  -1  -1  702.48   11.89
   6  -1  -1  683.17   12.60
   6  -1  -1  692.93   10.22
   1  -6   0  301.53    6.13
   1  -6   0  296.90    6.15
   1  -6   0  298.62    4.26
   1  -6   0  291.40    5.02
  -1   6   0  312.21    6.10
  -1   6   0  306.51    5.13
  -1   6   0  292.28    5.32
  -1   6   0  291.65    6.24
  -1   6   0  294.71    3.87
   1  -2   7  726.49   10.40
   1  -2   7  718.13   12.60
   1  -2   7  716.12   12.85
  -1   2  -7  718.19   13.25
  -1   2  -7  696.70   12.50
  -1   2  -7  713.99   11.65
  -1   2  -7  687.95   11.21
  -1   2  -7  705.47   10.68
  -2  -2  -5  491.51    7.88
  -2  -2  -5  493.45    8.18
  -2  -2  -5  488.79    7.13
   2   2   5  509.88    9.95
   2   2   5  500.27    8.33
   2   2   5  504.80    8.97
   2   2   5  528.23    8.72
   2   2   5  509.17    7.89
  -6   0  -1   94.41    1.27
  -6   0  -1   92.43    1.85
  -6   0  -1   93.26    2.17
  -6   0  -1  103.19    2.91
   6   0   1   99.15    1.30
   6   0   1  104.69    2.96
   6   0   1  106.54    2.63
   6   0   1  106.72    3.14
  -5  -2  -2   47.45    1.53
  -5  -2  -2   41.49    2.17
  -5  -2  -2   42.72    1.65
  -5  -2  -2   44.99    1.31
   5   2   2   46.83    2.20
   5   2   2   43.35    2.21
   5   2   2   43.93    1.15
   5   2   2   45.06    1.30
  -5   4  -1  378.32    5.29
  -5   4  -1  386.92    7.05
  -5   4  -1  380.53    6.35
  -5   4  -1  376.74    7.85
  -5   4  -1  379.92    6.35
   5  -4   1  378.03    6.05
   5  -4   1  380.16    7.69
   5  -4   1  371.72    5.64
   6   1  -1   83.56    2.66
   6   1  -1   81.41    1.91
   6   1  -1   87.37    2.69
  -6  -1   1   87.13    2.64
  -6  -1   1   83.58    1.95
  -6  -1   1   88.45    2.63
  -3   3   4   68.02    1.69
  -3   3   4   62.26    1.77
  -3   3   4   60.52    2.77
  -3   3   4   68.53    1.81
  -3   3   4   64.61    2.03
   3  -3  -4   58.35    1.76
   3  -3  -4   65.76    1.75
   3  -3  -4   63.17    2.05
   3  -3  -4   60.90    2.02
   2  -6   4   46.64    1.44
   2  -6   4   48.55    1.92
   2  -6   4   47.24    2.18
  -2   6  -4   41.72    0.70
  -2   6  -4   40.66    2.26
  -2   6  -4   42.78    1.43
  -2   6  -4   43.10    1.97
   3  -1   6  245.95    4.80
   3  -1   6  247.12    4.86
   3  -1   6  242.20    3.90
   3  -1   6  240.27    4.29
  -3   1  -6  243.37    4.93
  -3   1  -6  241.87    4.41
  -3   1  -6  251.76    4.93
  -3   1  -6  234.54    3.76
  -2  -6   3  104.89    2.33
  -2  -6   3  105.57    2.57
  -2  -6   3   97.90    2.10
   2   6  -3  103.05    2.29
   2   6  -3  102.18    2.93
   2   6  -3  103.95    2.56
   2   6  -3  107.43    2.65
   2   6  -3   97.12    1.92
  -2  -6   2  933.29   14.93
  -2  -6   2  940.19   16.38
   2   6  -2  927.66   14.86
   2   6  -2  948.68   17.42
   2   6  -2  958.71   16.63
   2   6  -2  928.43   15.90
   2   6  -2  915.88   14.91
   0  -1   7   67.82    1.18
   0  -1   7   70.69    2.59
   0  -1   7   74.57    2.71
   0   1  -7   71.00    1.07
   0   1  -7   71.98    2.68
   0   1  -7   71.71    1.99
   0   1  -7   71.28    2.26
   0   1  -7   69.18    2.26
  -1   3  -7   78.19    1.94
  -1   3  -7   73.53    1.48
  -1   3  -7   74.09    2.31
  -1   3  -7   74.51    2.73
   1  -3   7   77.80    2.73
   1  -3   7   77.09    2.15
   1  -3   7   73.64    1.85
  -5  -1  -3  174.58    2.79
  -5  -1  -3  174.59    2.85
  -5  -1  -3  174.46    4.01
  -5  -1  -3  184.75    4.32
   5   1   3  183.25    4.28
   5   1   3  176.07    2.75
   5   1   3  184.37    3.78
   5   1   3  174.46    3.14
   3   0  -6  406.96    7.56
   3   0  -6  405.07    6.97
   3   0  -6  401.11    7.44
   3   0  -6  406.95    5.37
  -3   0   6  414.62    7.49
  -3   0   6  413.38    8.20
  -3   0   6  414.69    5.42
  -3   0   6  409.31    6.39
   1   5   2   47.64    1.54
   1   5   2   49.59    2.06
   1   5   2   43.71    2.38
  -1  -5  -2   44.58    2.13
  -1  -5  -2   46.93    2.19
  -1  -5  -2   50.29    2.04
   4  -5   3  539.20   10.38
   4  -5   3  532.70    5.85
   4  -5   3  545.05    8.72
   4  -5   3  529.82    8.36
  -4   5  -3  536.44    8.52
  -4   5  -3  539.98    9.12
  -4   5  -3  540.59    9.50
   2   4   3 2173.13   44.35
   2   4   3 2350.96   39.86
   2   4   3 2210.90   44.49
   2   4   3 2283.27   47.40
   2   4   3 2273.77   46.23
  -2  -4  -3 2196.82   43.66
  -2  -4  -3 2346.45   39.84
  -2  -4  -3 2202.79   45.01
  -5   2  -4   42.02    1.33
  -5   2  -4   43.42    1.44
  -5   2  -4   41.27    2.18
  -5   2  -4   44.64    1.52
   5  -2   4   41.16    1.49
   5  -2   4   41.47    2.26
   5  -2   4   42.10    1.30
   5  -2   4   43.48    1.50
  -5   4  -2   22.01    1.65
  -5   4  -2   21.11    1.27
  -5   4  -2   18.67    0.84
  -5   4  -2   19.20    0.82
   5  -4   2   21.53    2.00
   5  -4   2   19.22    0.65
   5  -4   2   18.76    0.62
   5  -4   2   20.42    1.74
  -6  -1   0   97.58    2.94
  -6  -1   0   92.67    1.99
  -6  -1   0   95.66    2.81
   6   1   0   98.49    2.99
   6   1   0   95.86    2.04
   6   1   0   99.86    2.86
   0  -6   5    5.78    1.04
   0  -6   5    5.22    0.77
   0   6  -5    5.59    1.24
   0   6  -5    6.12    0.69
   0   6  -5    4.95    1.14
   0   6  -5    6.37    0.67
   0   6  -5    6.72    0.74
   0   6  -5    6.10    0.68
   5  -1   4  394.30    6.18
   5  -1   4  391.93    7.43
   5  -1   4  398.61    5.84
   5  -1   4  393.51    6.39
  -5   1  -4  391.07    6.19
  -5   1  -4  391.38    5.76
  -5   1  -4  394.13    7.24
  -5   1  -4  385.91    6.40
   2  -1  -6  113.63    2.74
   2  -1  -6  112.16    1.99
   2  -1  -6  118.82    3.32
   2  -1  -6  110.30    1.98
  -2   1   6  117.61    3.22
  -2   1   6  112.79    3.77
  -2   1   6  114.24    2.58
  -2   1   6  111.45    1.72
   5  -2  -3  207.79    4.28
   5  -2  -3  211.46    4.54
   5  -2  -3  204.70    3.55
   5  -2  -3  201.62    3.64
   5  -2  -3  200.33    3.12
  -5   2   3  221.85    4.54
  -5   2   3  210.82    4.25
  -5   2   3  214.64    4.43
  -5   2   3  217.71    4.91
  -5   2   3  210.27    3.74
  -1  -1   7  438.00    4.84
  -1  -1   7  449.78    7.92
  -1  -1   7  457.67    8.36
  -1  -1   7  450.02    4.99
  -1  -1   7  464.14    8.70
   1   1  -7  452.72    8.00
   1   1  -7  456.38    8.54
   1   1  -7  442.71    7.48
   2  -5  -2  699.46   11.81
   2  -5  -2  723.46   13.26
   2  -5  -2  713.88   11.56
   2  -5  -2  700.84   10.18
  -2   5   2  735.55   13.39
  -2   5   2  724.60   13.17
  -2   5   2  732.42   13.29
  -2   5   2  717.84   11.58
  -2   5   2  709.10   10.08
  -6   0   2  319.54    6.46
  -6   0   2  334.26    6.17
  -6   0   2  326.54    4.25
   6   0  -2  319.94    4.27
   6   0  -2  327.63    6.23
   6   0  -2  318.30    5.37
   6   0  -2  322.19    6.09
   6   0  -2  320.87    5.21
   6   0  -2  316.22    5.10
   3  -5   5  270.50    5.54
   3  -5   5  267.76    5.39
   3  -5   5  271.13    5.46
  -3   5  -5  266.34    5.70
  -3   5  -5  264.39    4.44
  -3   5  -5  257.25    2.54
  -3   5  -5  273.07    5.70
   4  -4  -2 4255.57   97.73
   4  -4  -2 4135.59   94.01
   4  -4  -2 4229.90   96.25
   4  -4  -2 4103.31   97.18
   4  -4  -2 4145.65   96.40
  -4   4   2 4319.96  101.47
  -4   4   2 4350.26   98.98
  -4   4   2 4194.84   99.24
  -4   4   2 4216.43   95.95
  -4   4   2 4267.14   99.32
  -4  -4  -1 1040.43   18.23
  -4  -4  -1 1075.13   17.66
  -4  -4  -1 1045.27   16.93
   4   4   1 1072.85   17.52
   4   4   1 1078.03   18.78
   4   4   1 1068.08   20.43
   4   4   1 1048.78   16.99
  -6   2   0  191.89    3.41
  -6   2   0  190.73    3.21
  -6   2   0  191.67    3.54
  -6   2   0  182.70    2.75
   6  -2   0  180.03    3.39
   6  -2   0  181.51    3.45
   6  -2   0  183.04    4.38
   6  -2   0  179.74    3.60
   1  -6   5  258.73    5.07
   1  -6   5  248.90    4.86
   1  -6   5  260.20    5.30
  -1   6  -5  262.39    5.20
  -1   6  -5  259.98    3.62
  -1   6  -5  250.86    5.30
  -1   6  -5  260.67    5.16
  -1   6  -5  256.57    3.40
  -6   2  -1    5.64    1.35
  -6   2  -1    6.30    1.44
  -6   2  -1    6.44    0.80
  -6   2  -1    5.74    0.63
   6  -2   1    5.52    1.50
   6  -2   1    5.77    0.83
   6  -2   1    4.22    0.83
   6  -2   1    4.91    0.84
   3  -4  -3  274.75    4.74
   3  -4  -3  272.36    4.87
   3  -4  -3  281.73    4.54
   3  -4  -3  278.58    4.45
  -3   4   3  290.39    5.64
  -3   4   3  272.19    5.79
  -3   4   3  283.76    4.46
  -3   4   3  278.10    4.77
  -3   4   3  267.59    4.58
   3  -2  -5  108.15    3.81
   3  -2  -5  103.26    3.12
   3  -2  -5  102.08    2.16
   3  -2  -5  105.65    2.52
  -3   2   5  102.22    3.52
  -3   2   5  105.48    2.46
  -3   2   5  101.88    2.15
  -3   2   5  105.64    2.97
  -6  -1   2   27.77    0.49
  -6  -1   2   28.21    1.10
  -6  -1   2   25.91    1.23
   6   1  -2   27.03    1.77
   6   1  -2   24.99    1.10
   6   1  -2   21.62    1.92
   6   1  -2   29.18    1.84
   6   1  -2   24.36    0.56
  -5   3   2  424.00    7.03
  -5   3   2  416.89    6.36
  -5   3   2  423.26    8.06
  -5   3   2  430.23    7.65
   5  -3  -2  413.25    6.89
   5  -3  -2  422.06    7.86
   5  -3  -2  418.05    7.57
   5  -3  -2  417.23    7.21
   5  -3  -2  416.67    7.37
  -5   4   0  242.05    4.40
  -5   4   0  236.95    3.88
  -5   4   0  244.67    5.63
  -5   4   0  240.42    3.79
   5  -4   0  237.11    4.89
   5  -4   0  243.74    4.58
   5  -4   0  241.09    3.95
   5  -4   0  238.10    4.12
   5  -4   0  237.01    4.27
   1   6   0  128.29    3.27
   1   6   0  132.82    2.75
   1   6   0  137.25    2.52
   1   6   0  132.00    1.75
  -1  -6   0  123.35    3.28
  -1  -6   0  131.39    3.19
  -1  -6   0  126.63    2.67
   4   0   5  686.07   11.50
   4   0   5  690.03   12.24
   4   0   5  690.48   12.12
   4   0   5  698.77   12.10
  -4   0  -5  703.58   11.95
  -4   0  -5  693.90   12.49
  -4   0  -5  684.28   12.06
  -4   0  -5  684.55   11.72
   0  -4   7  977.39   14.77
   0  -4   7  987.37   16.88
   0  -4   7 1006.76   17.01
   0   4  -7  983.88   16.91
   0   4  -7 1027.24   19.04
   0   4  -7  994.76   15.33
   0   4  -7 1003.79   17.29
   0   4  -7 1017.51   18.89
  -1   1  -7  110.17    3.19
  -1   1  -7  102.03    2.03
  -1   1  -7  110.19    1.83
  -1   1  -7  107.74    2.10
  -1   1  -7  109.48    2.41
   1  -1   7  111.10    2.49
   1  -1   7  105.10    2.06
   1  -1   7  109.92    3.14
  -4   1   5  493.81    8.46
  -4   1   5  491.65    7.90
  -4   1   5  486.76    7.37
  -4   1   5  480.41    7.62
  -4   1   5  491.42    9.42
   4  -1  -5  475.66    7.54
   4  -1  -5  475.78    7.64
   4  -1  -5  487.02    9.64
   4  -1  -5  483.29    7.84
  -4   5   0  622.47    9.95
  -4   5   0  628.72   10.57
  -4   5   0  616.66    9.54
  -4   5   0  614.73    9.42
   4  -5   0  620.49   10.41
   4  -5   0  632.95   11.38
   4  -5   0  632.28   11.40
   4  -5   0  627.58   10.68
   4  -5   0  626.42   10.03
  -2  -2   7  348.62    6.80
  -2  -2   7  349.82    6.68
  -2  -2   7  352.56    6.92
   2   2  -7  363.78    7.07
   2   2  -7  357.58    6.97
   2   2  -7  358.58    7.35
   2   6  -4 1049.21   18.40
   2   6  -4 1045.04   18.12
   2   6  -4 1022.25   17.97
   2   6  -4 1038.96   18.31
  -2  -6   4 1024.61   17.78
  -2  -6   4 1032.67   17.72
  -2  -6   4 1026.19   17.99
  -2  -6   4 1019.44   18.06
  -1  -6   5  181.85    3.15
  -1  -6   5  185.52    3.59
   1   6  -5  186.22    3.88
   1   6  -5  186.90    4.01
   1   6  -5  180.63    3.27
   1   6  -5  199.61    3.74
   1   6  -5  185.21    3.37
   1   6  -5  183.67    4.05
   2   6  -1 1819.68   33.94
   2   6  -1 1835.98   34.80
   2   6  -1 1865.37   32.34
   2   6  -1 1786.54   35.76
  -2  -6   1 1872.05   32.81
  -2  -6   1 1720.74   34.65
  -2  -6   1 1742.09   32.58
  -2  -6   1 1798.10   34.75
   6  -1   2  173.07    3.18
   6  -1   2  162.32    2.29
   6  -1   2  164.93    2.65
   6  -1   2  172.90    4.38
  -6   1  -2  171.19    4.23
  -6   1  -2  163.61    2.58
  -6   1  -2  174.35    2.71
  -6   1  -2  171.33    3.11
  -2   6   0  322.94    5.34
  -2   6   0  327.07    5.66
  -2   6   0  319.96    5.02
  -2   6   0  311.27    5.43
  -2   6   0  319.02    6.66
   2  -6   0  314.53    5.32
   2  -6   0  310.33    6.48
   2  -6   0  305.68    5.09
   2  -6   0  306.60    4.53
  -5   3  -4   56.61    2.57
  -5   3  -4   61.35    2.54
  -5   3  -4   55.01    1.19
  -5   3  -4   58.44    1.85
   5  -3   4   59.51    1.84
   5  -3   4   58.20    2.64
   5  -3   4   54.05    1.83
   5  -3   4   54.03    1.22
  -3   6  -2   28.66    1.01
  -3   6  -2   28.52    2.21
  -3   6  -2   26.92    1.84
  -3   6  -2   31.84    1.89
  -3   6  -2   27.64    1.03
   3  -6   2   32.65    1.55
   3  -6   2   31.66    1.53
   3  -6   2   31.44    1.38
   3  -6   2   28.62    0.68
   5   3   1   26.46    2.03
   5   3   1   30.12    1.06
   5   3   1   29.01    1.36
   5   3   1   29.90    1.43
  -5  -3  -1   31.19    1.02
  -5  -3  -1   27.22    2.05
  -5  -3  -1   31.46    1.41
  -5  -3  -1   30.43    2.09
  -3  -4   6   87.54    2.97
  -3  -4   6   86.39    1.54
  -3  -4   6   82.86    1.93
  -3  -4   6   85.93    2.38
   3   4  -6   86.05    2.74
   3   4  -6   85.43    2.47
   3   4  -6   87.02    1.56
   3   4  -6   82.51    1.56
   3   4  -6   85.22    2.95
  -3  -5   5    8.80    1.35
  -3  -5   5    8.55    0.66
   3   5  -5    8.79    1.22
   3   5  -5    9.59    1.05
   3   5  -5   10.41    0.85
   3   5  -5    9.43    0.96
   3   5  -5    9.52    1.25
   3   5  -5    8.59    0.96
   2  -5   6 1932.40   38.72
   2  -5   6 1903.57   37.16
   2  -5   6 1977.17   39.49
   2  -5   6 2057.74   34.85
  -2   5  -6 1916.93   38.11
  -2   5  -6 2109.94   36.60
  -2   5  -6 1890.31   36.68
  -2   5  -6 2005.44   40.19
   3  -4   6   25.93    2.00
   3  -4   6   28.67    1.83
   3  -4   6   25.47    1.18
   3  -4   6   24.52    1.69
  -3   4  -6   23.99    1.66
  -3   4  -6   23.36    1.21
  -3   4  -6   28.41    2.07
  -3   4  -6   23.40    0.85
  -5   1   4  295.77    6.12
  -5   1   4  300.25    5.14
  -5   1   4  312.37    6.08
  -5   1   4  295.45    5.02
  -5   1   4  302.91    5.07
   5  -1  -4  302.08    6.31
   5  -1  -4  299.70    6.07
   5  -1  -4  291.94    5.11
   5  -1  -4  296.77    5.16
   5  -1  -4  306.82    6.17
   5  -4   3  116.00    3.40
   5  -4   3  110.50    1.45
   5  -4   3  116.17    2.67
   5  -4   3  113.75    2.64
   5  -4   3  110.92    1.69
  -5   4  -3  116.70    2.67
  -5   4  -3  116.93    3.34
  -5   4  -3  112.58    2.61
  -1  -4   7   66.33    2.11
  -1  -4   7   62.87    1.29
  -1  -4   7   67.76    2.52
   1   4  -7   72.24    2.71
   1   4  -7   66.39    1.45
   1   4  -7   67.85    1.86
   1   4  -7   65.00    1.55
   1   4  -7   70.49    1.85
  -4   4  -5 5704.56  148.51
  -4   4  -5 5958.86  138.71
  -4   4  -5 5663.43  142.71
  -4   4  -5 5823.38  149.44
   4  -4   5 5965.79  138.93
   4  -4   5 5487.13  141.60
   4  -4   5 5869.41  150.96
   4  -4   5 5780.62  147.40
  -5  -3   4  168.05    2.47
  -5  -3   4  177.63    2.76
  -5  -3   4  171.82    4.20
   5   3  -4  179.30    4.29
   5   3  -4  175.14    3.26
   5   3  -4  173.57    2.56
   5   3  -4  175.66    2.92
   5   3  -4  177.45    4.35
   5   3  -4  162.33    3.22
   6  -1  -2  524.56    9.82
   6  -1  -2  520.71    9.64
   6  -1  -2  511.92    8.10
   6  -1  -2  530.55    9.40
   6  -1  -2  517.56    7.48
   6  -1  -2  506.76    8.28
  -6   1   2  527.81    9.90
  -6   1   2  531.14    9.54
  -6   1   2  517.55    7.34
  -6  -1  -1   59.57    2.20
  -6  -1  -1   55.88    2.41
  -6  -1  -1   57.86    0.90
  -6  -1  -1   54.56    1.51
   6   1   1   60.23    2.24
   6   1   1   58.63    2.46
   6   1   1   59.68    2.28
   6   1   1   55.80    0.78
  -2  -3   7  196.57    4.30
  -2  -3   7  190.78    4.56
  -2  -3   7  184.84    3.27
   2   3  -7  201.09    4.43
   2   3  -7  194.59    2.06
   2   3  -7  183.67    1.87
   2   3  -7  193.68    4.59
   2   3  -7  199.16    4.56
   3  -6   3  586.39    7.09
   3  -6   3  586.33   11.07
   3  -6   3  581.27    9.12
  -3   6  -3  598.02   11.43
  -3   6  -3  591.46    7.15
  -3   6  -3  588.91   10.22
  -3   6  -3  567.59    9.21
  -3   6  -3  586.25    9.55
   1  -4   7   28.31    1.23
   1  -4   7   28.84    1.12
   1  -4   7   29.94    1.29
   1  -4   7   25.83    1.29
  -1   4  -7   26.15    2.01
  -1   4  -7   28.01    1.18
  -1   4  -7   29.45    1.33
  -1   4  -7   26.71    1.43
  -2  -5   6  279.91    4.46
  -2  -5   6  275.55    4.19
  -2  -5   6  283.95    4.74
   2   5  -6  275.18    4.31
   2   5  -6  279.78    5.13
   2   5  -6  276.05    5.08
   2   5  -6  287.88    5.87
   2   5  -6  284.05    5.46
   6  -2  -1  990.21   16.27
   6  -2  -1 1021.11   17.69
   6  -2  -1 1023.64   17.23
   6  -2  -1  995.91   17.22
   6  -2  -1 1028.56   17.79
   6  -2  -1 1015.15   18.80
  -6   2   1 1060.80   17.32
  -6   2   1 1026.26   18.97
  -6   2   1 1055.46   19.23
   4   5  -2  200.74    4.49
   4   5  -2  199.45    3.61
   4   5  -2  190.57    3.08
   4   5  -2  198.75    3.56
   4   5  -2  193.10    3.43
   4   5  -2  200.96    3.60
  -4  -5   2  198.31    3.68
  -4  -5   2  199.05    4.49
   5   0   4   54.44    2.08
   5   0   4   47.32    2.16
   5   0   4   47.03    2.28
   5   0   4   48.43    1.51
  -5   0  -4   47.20    1.54
  -5   0  -4   48.05    1.48
  -5   0  -4   46.48    1.38
  -5   0  -4   51.71    2.05
  -6   2  -2  155.88    3.90
  -6   2  -2  151.05    2.75
  -6   2  -2  149.66    3.03
  -6   2  -2  150.38    2.43
   6  -2   2  153.40    3.16
   6  -2   2  143.99    2.36
   6  -2   2  150.49    2.93
   6  -2   2  149.46    2.76
  -4  -4   5  295.96    4.86
  -4  -4   5  281.91    6.17
   4   4  -5  265.98    4.91
   4   4  -5  286.72    4.88
   4   4  -5  296.12    4.98
   4   4  -5  283.04    4.91
   4   4  -5  303.30    6.42
   4   4  -5  303.65    4.96
   0  -3  -5   58.98    2.54
   0  -3  -5   55.76    1.28
   0  -3  -5   59.13    1.13
   0  -3  -5   56.33    1.12
   0  -3  -5   61.61    1.97
   0   3   5   60.05    2.42
   0   3   5   59.67    1.33
   0   3   5   58.47    2.06
  -6   0  -2  100.10    1.70
  -6   0  -2  107.16    2.97
  -6   0  -2   98.35    2.23
  -6   0  -2   98.99    2.62
   6   0   2  100.35    2.15
   6   0   2  100.15    2.68
   6   0   2   96.69    1.44
   6   0   2   96.39    3.19
  -1   3   5  181.98    2.72
  -1   3   5  189.74    4.39
  -1   3   5  180.20    3.88
  -1   3   5  183.85    3.50
   1  -3  -5  189.09    4.55
   1  -3  -5  177.04    2.74
   1  -3  -5  179.65    3.75
   1  -3  -5  180.39    3.40
   2   1  -7   44.53    1.49
   2   1  -7   47.63    1.43
   2   1  -7   40.46    1.77
  -2  -1   7   43.18    1.59
  -2  -1   7   42.90    2.15
  -2  -1   7   43.93    2.05
   4  -5   4 1422.52   26.63
   4  -5   4 1395.75   25.19
   4  -5   4 1408.84   25.71
  -4   5  -4 1414.13   25.19
  -4   5  -4 1452.40   27.67
  -4   5  -4 1436.69   28.33
  -6  -2   1   58.83    1.63
  -6  -2   1   62.93    2.49
  -6  -2   1   60.11    2.43
   6   2  -1   62.16    2.38
   6   2  -1   63.97    2.50
   6   2  -1   63.16    1.69
   0   4   4  420.20    8.79
   0   4   4  420.05    7.40
   0   4   4  429.03    8.01
   0  -4  -4  388.96    6.19
   0  -4  -4  412.97    5.03
   0  -4  -4  403.95    5.06
   0  -4  -4  414.33    8.36
   0  -4  -4  406.66    7.90
   2  -2   7  934.58   15.37
   2  -2   7  918.93   15.48
   2  -2   7  937.64   15.04
   2  -2   7  938.40   16.76
  -2   2  -7  905.64   15.24
  -2   2  -7  908.29   15.63
  -2   2  -7  897.05   14.80
  -2   2  -7  901.60   14.67
   2   1   6  221.65    4.69
   2   1   6  229.32    5.54
   2   1   6  220.46    3.90
   2   1   6  218.83    3.78
  -2  -1  -6  214.57    4.74
  -2  -1  -6  221.16    3.85
  -2  -1  -6  220.96    4.08
  -2  -1  -6  223.34    5.17
   3  -6   1   11.09    1.73
   3  -6   1   12.70    0.78
   3  -6   1   12.14    1.27
   3  -6   1   11.80    1.08
  -3   6  -1   12.29    1.11
  -3   6  -1   11.37    1.04
  -3   6  -1    9.30    1.54
  -3   6  -1   10.61    1.16
  -4  -5   3   26.04    1.82
  -4  -5   3   26.30    1.50
   4   5  -3   23.26    1.58
   4   5  -3   27.04    1.22
   4   5  -3   27.51    1.06
   4   5  -3   23.47    1.02
   4   5  -3   28.70    1.46
   4   5  -3   22.91    0.71
   1  -4  -4  463.30    9.01
   1  -4  -4  465.08    7.96
   1  -4  -4  468.33    6.47
   1  -4  -4  451.20    7.09
  -1   4   4  464.47    8.11
  -1   4   4  457.09    6.20
  -1   4   4  476.73   10.03
  -1   4   4  474.15    8.95
   2  -3   7  398.81    5.93
   2  -3   7  402.05    7.70
   2  -3   7  397.88    6.33
   2  -3   7  396.43    6.45
  -2   3  -7  393.28    6.74
  -2   3  -7  390.33    6.21
  -2   3  -7  397.31    6.55
  -2   3  -7  398.57    7.77
  -3   0  -6  129.36    2.49
  -3   0  -6  129.25    2.94
  -3   0  -6  124.60    2.43
  -3   0  -6  129.29    3.02
   3   0   6  131.17    2.87
   3   0   6  136.51    3.70
   3   0   6  127.85    3.26
   3   0   6  126.92    2.92
   5   4  -2  919.78   16.04
   5   4  -2  899.27   16.68
   5   4  -2  865.62   12.47
   5   4  -2  853.06   14.63
   5   4  -2  863.28   12.80
  -5  -4   2  871.49   14.90
  -5  -4   2  902.84   15.83
  -5  -4   2  887.30   16.42
   3   5   1 2044.36   41.61
   3   5   1 1967.29   38.45
   3   5   1 2037.99   41.66
   3   5   1 2107.18   36.26
   3   5   1 1977.60   38.37
  -3  -5  -1 1940.34   38.21
  -3  -5  -1 2135.00   37.10
  -3  -5  -1 1942.17   38.08
   4   2  -6  252.25    3.28
   4   2  -6  268.02    5.83
   4   2  -6  275.26    5.87
   4   2  -6  260.22    4.81
  -4  -2   6  260.99    5.66
  -4  -2   6  262.14    5.71
  -4  -2   6  250.11    3.51
  -4  -2   6  258.63    4.64
  -4  -2   6  262.42    4.64
   0   0   7   29.27    2.34
   0   0   7   24.64    0.98
   0   0   7   24.70    1.23
   0   0   7   24.96    0.94
   0   0  -7   29.15    1.45
   0   0  -7   27.11    1.42
   0   0  -7   28.28    1.92
   0   0  -7   27.88    1.46
   2  -6   5  761.03   13.91
   2  -6   5  764.34   13.70
   2  -6   5  747.24   13.50
  -2   6  -5  754.21    9.88
  -2   6  -5  725.51   12.22
  -2   6  -5  765.70   14.06
  -2   6  -5  774.24   13.97
  -2   6  -5  761.06    9.97
   6   2  -2  636.50   11.71
   6   2  -2  614.00   10.03
   6   2  -2  633.92   11.73
  -6  -2   2  636.24   11.59
  -6  -2   2  635.26   11.23
  -6  -2   2  614.66   10.13
  -4  -2  -4   86.40    2.23
  -4  -2  -4   87.32    2.01
  -4  -2  -4   88.30    2.95
  -4  -2  -4   86.97    2.11
   4   2   4   87.82    3.11
   4   2   4   86.58    2.20
   4   2   4   82.79    1.99
   4   2   4   82.45    2.06
   4   5  -1  138.35    2.63
   4   5  -1  133.82    2.80
   4   5  -1  135.71    2.83
   4   5  -1  130.92    2.40
   4   5  -1  133.43    3.69
   4   5  -1  133.67    2.81
  -4  -5   1  138.22    3.76
  -4  -5   1  134.56    2.63
   2   5   2  340.42    5.40
   2   5   2  352.57    5.92
   2   5   2  358.69    7.30
  -2  -5  -2  339.79    5.76
  -2  -5  -2  342.73    6.46
  -2  -5  -2  350.50    5.88
   4   3   3  150.02    4.14
   4   3   3  148.33    2.31
   4   3   3  154.86    3.88
   4   3   3  148.63    2.63
  -4  -3  -3  147.17    2.56
  -4  -3  -3  151.53    3.04
  -4  -3  -3  150.83    3.01
  -4  -3  -3  149.30    4.10
  -1   0   7   32.28    2.03
  -1   0   7   30.65    1.07
  -1   0   7   31.48    0.79
  -1   0   7   33.42    0.83
  -1   0   7   37.40    2.34
   1   0  -7   29.83    1.59
   1   0  -7   28.52    1.31
   1   0  -7   30.21    1.06
  -4  -1   6  335.88    5.78
  -4  -1   6  335.31    5.65
  -4  -1   6  341.59    5.31
  -4  -1   6  340.55    5.97
  -4  -1   6  350.43    4.66
   4   1  -6  329.22    4.34
   4   1  -6  330.88    5.89
   4   1  -6  331.00    5.19
   4   1  -6  325.79    6.77
  -6  -2   0  109.16    3.21
  -6  -2   0  114.61    3.27
  -6  -2   0  111.83    2.18
   6   2   0  110.53    2.40
   6   2   0  113.71    3.00
   6   2   0  108.71    2.33
  -6  -1   3  816.72   11.66
  -6  -1   3  809.63   14.08
  -6  -1   3  800.77   15.03
   6   1  -3  797.97   11.19
   6   1  -3  813.78   14.18
   6   1  -3  824.84   15.18
   6   1  -3  811.96   14.95
   6   1  -3  812.26   15.32
   6   1  -3  793.50   14.03
   5   4  -1 1185.01   18.11
   5   4  -1 1220.10   23.19
   5   4  -1 1165.22   17.98
   5   4  -1 1233.83   22.00
   5   4  -1 1220.99   23.21
  -5  -4   1 1203.01   21.72
  -5  -4   1 1252.77   22.23
  -5  -4   1 1219.78   23.10
  -5   4   1  135.98    4.02
  -5   4   1  134.67    3.16
  -5   4   1  131.77    2.82
  -5   4   1  135.53    3.28
   5  -4  -1  133.72    3.30
   5  -4  -1  132.68    2.75
   5  -4  -1  137.75    3.83
   5  -4  -1  131.84    3.08
   5  -4  -1  129.54    3.16
   0   6   1  398.79    4.49
   0   6   1  410.58    6.73
   0   6   1  410.37    4.61
   0   6   1  429.69    7.92
   0   6   1  416.05    8.14
   0  -6  -1  417.67    7.54
   0  -6  -1  398.53    7.73
   0  -6  -1  420.31    8.13
  -6   0   3  616.37    9.16
  -6   0   3  619.03   10.62
  -6   0   3  624.59   11.64
   6   0  -3  604.51    8.80
   6   0  -3  612.48   10.28
   6   0  -3  596.94   10.84
   6   0  -3  592.67    9.46
   6   0  -3  610.39   11.16
   6   0  -3  606.38   11.21
   1  -6  -1  398.21    8.02
   1  -6  -1  378.31    5.02
   1  -6  -1  389.35    7.69
   1  -6  -1  392.47    7.03
  -1   6   1  386.68    6.81
  -1   6   1  383.79    4.95
  -1   6   1  390.58    7.92
  -1   6   1  398.46    7.74
  -1   6   1  391.05    7.42
  -3  -3  -4  134.09    2.11
  -3  -3  -4  138.72    3.26
  -3  -3  -4  138.14    3.92
   3   3   4  135.77    4.13
   3   3   4  134.02    2.14
   3   3   4  139.41    3.66
   3   3   4  138.68    3.16
   3   3   4  137.75    3.47
   5   1  -5  219.20    5.27
   5   1  -5  216.95    3.60
   5   1  -5  206.78    5.07
   5   1  -5  216.62    3.84
  -5  -1   5  227.38    4.47
  -5  -1   5  211.84    5.02
  -5  -1   5  216.91    3.72
  -5  -1   5  220.01    3.44
  -5  -1   5  218.40    5.12
  -3   6  -4   95.08    3.00
  -3   6  -4   98.82    2.97
  -3   6  -4   88.45    3.43
   3  -6   4   92.20    2.15
   3  -6   4   87.72    2.24
   3  -6   4   95.33    2.92
  -1  -3  -5  156.30    2.52
  -1  -3  -5  159.26    4.53
  -1  -3  -5  156.57    2.51
  -1  -3  -5  155.65    3.00
   1   3   5  157.34    3.93
   1   3   5  154.43    2.63
   1   3   5  157.96    3.43
   1   3   5  151.50    4.68
   5   4  -3   28.71    1.78
   5   4  -3   28.59    1.64
   5   4  -3   30.95    2.02
   5   4  -3   26.72    0.84
  -5  -4   3   27.09    1.16
  -5  -4   3   27.93    1.01
  -5  -4   3   24.89    1.70
  -5  -4   3   29.68    2.03
   6  -3   1   55.78    1.51
   6  -3   1   57.62    1.96
   6  -3   1   66.46    2.58
   6  -3   1   58.11    1.50
  -6   3  -1   57.64    2.45
  -6   3  -1   58.52    1.84
  -6   3  -1   57.84    1.54
  -6   3  -1   58.00    1.59
   3  -5  -2   55.00    1.64
   3  -5  -2   54.92    1.46
   3  -5  -2   57.29    2.41
   3  -5  -2   55.25    2.42
  -3   5   2   57.48    2.46
  -3   5   2   53.21    1.58
  -3   5   2   50.18    1.44
  -3   5   2   55.82    1.63
  -3   5   2   55.88    2.54
  -3   1   6  259.53    4.93
  -3   1   6  253.25    5.92
  -3   1   6  257.83    4.32
  -3   1   6  255.21    4.01
   3  -1  -6  255.71    4.90
   3  -1  -6  257.98    6.35
   3  -1  -6  249.77    3.52
   3  -1  -6  247.83    4.29
   5   2  -5  184.96    3.15
   5   2  -5  183.20    3.80
   5   2  -5  194.45    4.77
   5   2  -5  187.12    3.63
   5   2  -5  187.22    3.65
  -5  -2   5  190.57    3.19
  -5  -2   5  189.35    3.59
  -5  -2   5  198.99    4.78
  -5  -2   5  190.47    2.99
  -5  -2   5  187.88    3.11
   0   2   6    7.60    1.97
   0   2   6    7.50    0.92
   0   2   6   11.77    0.86
   0   2   6    7.88    0.87
   0  -2  -6    7.51    0.78
   0  -2  -6    7.91    1.79
   0  -2  -6    6.69    0.94
   0  -2  -6    7.90    0.79
  -2   1  -7   81.12    2.81
  -2   1  -7   75.26    1.78
  -2   1  -7   78.74    2.74
  -2   1  -7   77.00    2.49
   2  -1   7   76.71    1.80
   2  -1   7   81.66    2.73
   2  -1   7   80.34    2.45
   2  -1   7   80.43    2.12
   1   4   4  104.87    2.16
   1   4   4  109.62    3.11
   1   4   4  110.29    3.73
  -1  -4  -4  111.04    3.46
  -1  -4  -4  101.68    1.25
  -1  -4  -4  101.47    2.27
  -1  -4  -4  104.79    1.27
  -1  -4  -4  106.00    2.88
  -2  -6   5   66.83    2.16
  -2  -6   5   66.23    1.62
  -2  -6   5   65.53    1.43
   2   6  -5   62.76    1.98
   2   6  -5   61.25    2.08
   2   6  -5   62.21    2.18
   2   6  -5   63.80    2.24
   2   6   0  372.75    6.39
   2   6   0  363.18    5.75
   2   6   0  377.28    6.24
   2   6   0  375.68    5.00
  -2  -6   0  370.15    4.94
  -2  -6   0  356.52    6.68
  -2  -6   0  378.87    7.21
  -2  -6   0  362.02    6.23
   2   4  -7 1219.65   22.77
   2   4  -7 1188.65   21.24
   2   4  -7 1209.18   23.28
   2   4  -7 1308.07   20.15
  -2  -4   7 1212.00   21.11
  -2  -4   7 1250.99   18.78
  -2  -4   7 1213.88   23.18
  -2  -4   7 1207.86   22.42
   1  -2  -6   29.32    1.10
   1  -2  -6   31.48    1.21
   1  -2  -6   29.32    1.35
   1  -2  -6   37.10    2.67
  -1   2   6   28.98    1.34
  -1   2   6   27.93    1.14
  -1   2   6   38.58    2.72
  -1   2   6   27.43    1.21
  -2   3   5  101.10    2.63
  -2   3   5   96.64    1.98
  -2   3   5  102.09    3.18
  -2   3   5   96.64    1.78
   2  -3  -5  102.28    3.94
   2  -3  -5  100.51    2.47
   2  -3  -5   98.65    3.25
   2  -3  -5   98.15    2.36
  -4  -3   6  269.26    4.42
  -4  -3   6  270.41    4.75
  -4  -3   6  266.35    5.85
  -4  -3   6  276.41    6.00
   4   3  -6  269.72    6.01
   4   3  -6  262.74    4.07
   4   3  -6  265.87    4.93
   4   3  -6  262.79    4.70
   1   0   7  216.44    4.88
   1   0   7  213.86    3.19
   1   0   7  224.63    5.72
  -1   0  -7  204.88    3.76
  -1   0  -7  211.99    4.04
  -1   0  -7  216.27    4.11
  -1   0  -7  213.16    3.38
  -1   0  -7  215.49    4.10
   6  -3   0  533.16    8.45
   6  -3   0  533.07   10.49
   6  -3   0  518.42    9.73
   6  -3   0  524.58    8.34
  -6   3   0  513.93    9.97
  -6   3   0  514.09    8.01
  -6   3   0  533.76    8.27
  -6   3   0  515.92    8.44
  -2   4   4  407.78    8.77
  -2   4   4  405.94    7.22
  -2   4   4  399.19    7.78
  -2   4   4  395.93    5.59
   2  -4  -4  379.53    5.54
   2  -4  -4  390.35    7.08
   2  -4  -4  389.09    6.86
   2  -4  -4  381.00    7.84
   4   5  -4   21.68    1.09
   4   5  -4   22.62    1.39
   4   5  -4   19.81    1.57
   4   5  -4   21.26    0.95
   4   5  -4   20.10    1.15
   4   5  -4   20.97    0.60
  -4  -5   4   18.92    1.75
  -4  -5   4   22.44    1.58
  -4  -5   4   24.12    1.08
   4  -5  -1   99.16    2.85
   4  -5  -1  104.09    2.53
   4  -5  -1  106.75    3.16
   4  -5  -1  100.49    2.37
   4  -5  -1  111.05    3.26
  -4   5   1  110.32    3.27
  -4   5   1  102.71    3.47
  -4   5   1   97.86    2.54
  -4   5   1  104.97    3.10
   3   2   5 1090.58   19.56
   3   2   5 1084.04   19.41
   3   2   5 1087.65   20.89
   3   2   5 1044.80   17.31
  -3  -2  -5 1075.81   20.47
  -3  -2  -5 1064.69   19.56
  -3  -2  -5 1097.66   20.13
  -3  -2  -5 1071.09   17.57
   3   6  -3  762.30   13.77
   3   6  -3  741.51   11.53
   3   6  -3  750.16   12.54
   3   6  -3  751.94   12.35
   3   6  -3  764.08   12.46
  -3  -6   3  745.00   12.56
  -3  -6   3  740.27   13.42
  -3  -6   3  760.28   13.37
   2  -4   7  352.75    5.41
   2  -4   7  354.78    5.95
   2  -4   7  352.22    5.87
   2  -4   7  350.66    5.91
  -2   4  -7  344.99    5.93
  -2   4  -7  341.59    5.53
  -2   4  -7  350.24    7.12
  -2   4  -7  346.33    5.95
   0   6  -6   40.97    1.68
   0   6  -6   35.16    1.24
   0   6  -6   39.96    2.10
   0   6  -6   35.90    2.13
   0   6  -6   38.02    1.24
   0   6  -6   38.15    2.11
   0  -6   6   39.74    1.60
   0  -6   6   39.50    2.11
   3   6  -2   98.74    2.15
   3   6  -2   99.87    3.12
   3   6  -2  103.99    2.42
   3   6  -2  101.78    2.15
   3   6  -2  101.65    2.30
  -3  -6   2   95.80    2.13
  -3  -6   2   96.79    2.26
  -3  -6   2   96.95    2.10
  -6   3  -2  178.37    4.28
  -6   3  -2  176.86    4.58
  -6   3  -2  176.65    3.10
   6  -3   2  182.91    4.89
   6  -3   2  184.07    4.47
   6  -3   2  176.70    2.84
   6  -3   2  174.90    2.83
   5  -4   4   95.71    3.44
   5  -4   4   93.56    1.51
   5  -4   4   88.92    2.50
   5  -4   4   94.29    3.30
  -5   4  -4   92.32    1.49
  -5   4  -4   91.04    2.54
  -5   4  -4   92.56    2.36
  -5   4  -4   93.62    2.26
   0   5   3  219.45    4.81
   0   5   3  213.29    4.09
   0   5   3  215.82    3.87
   0  -5  -3  218.12    5.00
   0  -5  -3  213.86    4.70
   0  -5  -3  216.68    4.86
  -5  -2  -3  107.56    2.11
  -5  -2  -3  111.39    3.37
  -5  -2  -3  111.91    2.57
  -5  -2  -3  107.50    2.44
   5   2   3  111.98    2.62
   5   2   3  111.60    2.10
   5   2   3  116.03    3.40
   5   2   3  117.94    3.43
   0  -5   7  376.79    5.72
   0  -5   7  390.10    7.54
   0  -5   7  391.42    6.20
   0   5  -7  387.94    7.71
   0   5  -7  385.83    7.63
   0   5  -7  388.24    5.98
   0   5  -7  374.67    6.14
   0   5  -7  378.77    6.35
   6  -1   3  213.17    4.95
   6  -1   3  204.96    3.14
   6  -1   3  208.13    3.92
   6  -1   3  206.91    4.73
  -6   1  -3  202.72    3.81
  -6   1  -3  201.84    3.60
  -6   1  -3  201.64    3.78
  -6   1  -3  196.58    3.07
   1  -5  -3   11.86    1.05
   1  -5  -3   12.84    1.48
   1  -5  -3   12.51    1.02
   1  -5  -3   10.28    0.49
  -1   5   3   10.77    0.94
  -1   5   3   11.02    1.17
  -1   5   3   13.49    1.03
  -1   5   3   11.64    0.52
  -4   2  -6 4919.46  122.42
  -4   2  -6 5106.08  126.10
  -4   2  -6 4992.27  120.52
  -4   2  -6 5109.63  126.38
   4  -2   6 5166.15  126.79
   4  -2   6 4818.74  120.08
   4  -2   6 5088.38  123.39
   4  -2   6 5128.14  125.97
  -6   2   2   44.58    1.49
  -6   2   2   35.50    2.10
  -6   2   2   36.56    1.29
  -6   2   2   39.75    1.89
   6  -2  -2   41.55    1.90
   6  -2  -2   41.96    2.23
   6  -2  -2   44.25    2.14
   6  -2  -2   34.50    1.33
   6  -2  -2   37.71    2.16
   3   4   3  102.49    1.79
   3   4   3  103.25    2.70
   3   4   3  103.94    2.37
   3   4   3  103.62    2.51
   3   4   3  109.76    3.20
  -3  -4  -3   99.51    1.46
  -3  -4  -3  108.65    3.51
  -3  -4  -3   99.38    2.75
   6   2  -3  387.35    7.67
   6   2  -3  356.70    6.19
   6   2  -3  371.19    6.31
   6   2  -3  371.97    7.48
   6   2  -3  370.13    4.64
   6   2  -3  364.34    6.75
  -6  -2   3  371.65    6.37
  -6  -2   3  355.57    5.74
  -6  -2   3  370.76    4.59
   6   1   2  102.35    3.23
   6   1   2   98.88    1.67
   6   1   2  101.34    2.86
   6   1   2   98.89    3.00
  -6  -1  -2  102.25    2.79
  -6  -1  -2   99.01    3.27
  -6  -1  -2   94.14    2.10
  -6  -1  -2   97.77    1.67
   3  -6   0  112.18    2.97
   3  -6   0  111.48    2.40
   3  -6   0  110.50    3.29
   3  -6   0  105.90    2.34
   3  -6   0  109.67    3.55
  -3   6   0  111.68    2.26
  -3   6   0  114.74    3.71
  -3   6   0  108.59    3.31
  -3   6   0  116.37    3.03
  -3   6   0  111.30    2.60
   6  -2   3  325.28    6.68
   6  -2   3  336.85    5.34
   6  -2   3  308.74    4.77
   6  -2   3  330.99    7.06
  -6   2  -3  318.06    6.61
  -6   2  -3  314.73    4.85
  -6   2  -3  312.16    5.28
  -6   2  -3  308.30    4.94
   4  -3  -4  686.88   12.68
   4  -3  -4  659.93   10.56
   4  -3  -4  679.32   13.39
   4  -3  -4  676.69   11.63
  -4   3   4  686.16   12.90
  -4   3   4  679.14   11.84
  -4   3   4  681.49   11.52
  -4   3   4  679.32   12.17
  -4   3   4  686.19   12.88
  -5   0   5  331.09    5.71
  -5   0   5  335.33    5.49
  -5   0   5  343.59    6.82
  -5   0   5  329.17    5.63
  -5   0   5  335.57    5.19
   5   0  -5  322.65    5.70
   5   0  -5  335.26    7.20
   5   0  -5  331.13    5.71
   5   0  -5  327.60    5.31
   4   1   5  210.06    4.92
   4   1   5  205.81    4.04
   4   1   5  205.51    3.99
   4   1   5  206.42    4.44
  -4  -1  -5  204.77    4.58
  -4  -1  -5  206.58    4.75
  -4  -1  -5  199.25    4.11
  -4  -1  -5  206.85    3.91
  -1  -6  -1   89.37    2.03
  -1  -6  -1   89.25    2.21
  -1  -6  -1   89.95    2.04
   1   6   1   94.36    3.20
   1   6   1   93.06    2.03
   1   6   1   99.65    3.09
  -3  -2   7  722.76   13.38
  -3  -2   7  710.07   11.95
  -3  -2   7  720.03   12.75
   3   2  -7  692.54   11.55
   3   2  -7  727.05   13.90
   3   2  -7  710.39   13.36
   0  -7   3  348.44    5.47
   0  -7   3  351.20    7.05
   0   7  -3  361.39    6.97
   0   7  -3  346.67    5.62
   0   7  -3  340.98    5.07
   0   7  -3  350.61    7.21
   0   7  -3  344.90    5.74
   0   7  -3  356.04    5.75
   1  -6   6  288.35    4.91
   1  -6   6  283.20    5.28
   1  -6   6  290.57    4.87
  -1   6  -6  286.92    6.02
  -1   6  -6  294.79    6.09
  -1   6  -6  280.47    5.47
  -1   6  -6  277.44    3.89
  -1   6  -6  279.13    3.90
   2   0  -7  249.11    4.95
   2   0  -7  243.52    4.33
   2   0  -7  261.00    6.45
  -2   0   7  261.71    5.40
  -2   0   7  247.74    3.04
  -2   0   7  248.43    4.58
  -2   0   7  254.03    4.87
   4   4   2 6004.34  153.82
   4   4   2 5966.06  155.79
   4   4   2 5972.60  147.30
   4   4   2 5991.83  150.75
   4   4   2 6037.74  158.32
  -4  -4  -2 5694.69  145.98
  -4  -4  -2 5858.91  150.57
  -4  -4  -2 5996.56  147.49
  -4   3  -6  498.27    9.12
  -4   3  -6  492.14    8.97
  -4   3  -6  501.04    9.73
  -4   3  -6  488.03    7.41
   4  -3   6  487.74    7.65
   4  -3   6  487.95    9.50
   4  -3   6  499.27    9.05
   4  -3   6  491.00    8.01
   5   4   0  198.78    4.91
   5   4   0  183.81    4.71
   5   4   0  180.72    3.49
   5   4   0  183.40    2.64
  -5  -4   0  174.63    3.52
  -5  -4   0  175.03    2.64
  -5  -4   0  181.55    3.59
  -5  -4   0  182.64    3.64
  -4   0   6 1357.10   25.46
  -4   0   6 1380.41   22.49
  -4   0   6 1302.99   23.81
  -4   0   6 1317.74   24.25
  -4   0   6 1314.81   23.58
   4   0  -6 1288.74   23.48
   4   0  -6 1311.03   24.78
   4   0  -6 1329.86   21.76
   4   0  -6 1328.06   26.37
   2  -6  -1  935.93   14.94
   2  -6  -1  943.03   18.00
   2  -6  -1  941.04   16.68
   2  -6  -1  960.34   18.23
  -2   6   1  968.58   18.27
  -2   6   1  979.75   17.41
  -2   6   1  960.32   16.49
  -2   6   1  966.11   17.60
  -2   6   1  960.48   14.93
  -6   1   3  833.77   14.64
  -6   1   3  810.07   12.60
  -6   1   3  799.72   14.94
  -6   1   3  817.11   14.92
   6  -1  -3  779.06   13.53
   6  -1  -3  818.59   14.91
   6  -1  -3  812.61   14.65
   6  -1  -3  801.77   12.87
   6  -1  -3  821.87   15.14
   1  -7   3  460.47    6.80
   1  -7   3  453.06    7.01
   1  -7   3  442.67    7.47
   1  -7   3  463.37    7.82
  -1   7  -3  442.27    6.61
  -1   7  -3  449.74    9.06
  -1   7  -3  449.68    7.47
  -1   7  -3  441.97    7.40
  -1   7  -3  459.31    8.82
   1   2   6   46.99    2.29
   1   2   6   45.48    1.61
   1   2   6   43.54    1.91
   1   2   6   47.17    1.66
  -1  -2  -6   41.79    2.26
  -1  -2  -6   46.49    2.70
  -1  -2  -6   43.50    1.29
  -1  -2  -6   42.37    1.27
  -4  -5   0  103.96    3.41
  -4  -5   0   95.92    2.19
  -4  -5   0  105.83    2.04
   4   5   0  104.92    2.20
   4   5   0  107.08    2.52
   4   5   0  109.04    2.08
   4   5   0  105.55    3.40
   4   5   0  109.91    3.53
   0  -7   2  521.42    7.79
   0  -7   2  545.26   10.48
   0   7  -2  543.74    8.30
   0   7  -2  537.07    9.13
   0   7  -2  538.26    7.84
   0   7  -2  533.87    8.73
   0   7  -2  555.53    9.08
   0   7  -2  577.24   10.47
   0   7  -2  548.29    8.24
  -1  -6   6  168.68    3.21
  -1  -6   6  169.13    3.95
   1   6  -6  159.01    3.17
   1   6  -6  162.54    4.01
   1   6  -6  162.47    3.94
   1   6  -6  168.88    3.34
   1   6  -6  161.01    3.13
   1   6  -6  166.61    3.98
  -5   2  -5  223.68    3.95
  -5   2  -5  243.22    4.27
  -5   2  -5  233.12    4.15
  -5   2  -5  232.03    4.51
   5  -2   5  235.58    4.19
   5  -2   5  246.22    5.43
   5  -2   5  225.17    4.06
   5  -2   5  235.60    4.43
   1  -5   7  465.19    7.80
   1  -5   7  459.61    7.33
   1  -5   7  469.49    9.00
   1  -5   7  461.74    6.89
  -1   5  -7  472.31    9.12
  -1   5  -7  453.96    7.71
  -1   5  -7  463.06    7.68
  -1   5  -7  460.95    7.15
   6   2   1   89.13    3.15
   6   2   1   90.60    1.27
   6   2   1   92.79    2.66
   6   2   1   92.13    2.17
  -6  -2  -1   92.79    2.64
  -6  -2  -1   95.08    2.99
  -6  -2  -1   89.76    2.20
   1   5  -7  257.19    5.67
   1   5  -7  256.56    5.53
   1   5  -7  255.33    4.65
   1   5  -7  250.71    4.43
   1   5  -7  261.98    4.50
  -1  -5   7  250.70    3.72
  -1  -5   7  255.30    5.39
  -1  -5   7  255.73    4.63
   3  -5   6   33.67    1.97
   3  -5   6   39.21    2.26
   3  -5   6   35.87    0.82
   3  -5   6   39.34    2.17
  -3   5  -6   36.19    1.39
  -3   5  -6   37.95    2.35
  -3   5  -6   36.46    1.45
  -3   5  -6   36.14    0.89
  -5   3   3  762.86   13.92
  -5   3   3  774.19   13.37
  -5   3   3  791.58   13.91
  -5   3   3  767.64   13.97
  -5   3   3  784.46   14.84
   5  -3  -3  763.42   13.81
   5  -3  -3  753.50   13.53
   5  -3  -3  766.06   14.30
   5  -3  -3  786.41   14.98
   5  -3  -3  772.17   13.94
  -5  -3  -2 1012.68   18.13
  -5  -3  -2 1022.58   17.44
  -5  -3  -2 1062.23   20.06
  -5  -3  -2  996.93   16.16
   5   3   2 1038.01   18.32
   5   3   2 1024.67   17.53
   5   3   2 1023.75   18.05
   5   3   2 1046.79   17.20
  -1   7  -2   93.62    2.38
  -1   7  -2   89.02    2.06
  -1   7  -2   93.85    2.08
  -1   7  -2   94.12    3.10
  -1   7  -2   86.43    2.12
   1  -7   2   94.60    3.26
   1  -7   2   85.05    1.98
   1  -7   2   87.95    1.94
  -3  -3   7  301.90    6.19
  -3  -3   7  307.70    5.78
  -3  -3   7  313.73    6.57
   3   3  -7  317.46    6.53
   3   3  -7  311.93    6.04
   3   3  -7  302.72    3.54
   3   3  -7  307.26    6.49
   3   3  -7  298.26    3.54
   3   6  -4   10.44    1.33
   3   6  -4    9.60    1.22
   3   6  -4    9.55    1.06
   3   6  -4    9.88    0.74
  -3  -6   4   12.30    1.09
  -3  -6   4    9.17    0.84
  -3  -6   4    9.00    1.20
  -3  -6   4    9.71    1.29
  -5  -1  -4  626.23   10.18
  -5  -1  -4  626.85   11.84
  -5  -1  -4  650.31   11.80
  -5  -1  -4  625.44    9.76
   5   1   4  627.56    9.94
   5   1   4  621.93    9.85
   5   1   4  633.56   10.48
   5   1   4  660.12   12.00
  -5   2   4  397.63    7.44
  -5   2   4  393.22    6.83
  -5   2   4  395.31    7.74
  -5   2   4  401.07    7.91
  -5   2   4  393.56    6.99
   5  -2  -4  399.74    7.96
   5  -2  -4  390.73    6.80
   5  -2  -4  401.51    7.55
   5  -2  -4  388.89    7.01
   5  -2  -4  404.60    8.05
  -2   2   6 1123.65   21.03
  -2   2   6 1078.18   18.47
  -2   2   6 1104.09   18.05
  -2   2   6 1150.07   22.54
   2  -2  -6 1087.72   17.82
   2  -2  -6 1123.37   19.51
   2  -2  -6 1090.98   21.16
   2  -2  -6 1107.63   20.37
  -4   4   3  541.25   10.12
  -4   4   3  538.85    8.98
  -4   4   3  558.42   10.08
  -4   4   3  539.65    8.87
  -4   4   3  549.02    9.26
   4  -4  -3  522.62    8.93
   4  -4  -3  530.46   10.71
   4  -4  -3  565.74   10.58
   4  -4  -3  540.57   10.02
   5   3  -5  443.99    7.52
   5   3  -5  445.42    6.88
   5   3  -5  442.05    6.95
   5   3  -5  472.17    9.22
   5   3  -5  458.39    9.00
   5   3  -5  439.31    6.98
  -5  -3   5  448.47    6.76
  -5  -3   5  460.51    7.22
  -5  -3   5  464.15    9.00
   3   6  -1  494.74    8.36
   3   6  -1  486.81    8.04
   3   6  -1  492.60    8.18
   3   6  -1  500.77    7.34
  -3  -6   1  478.94    9.02
  -3  -6   1  474.14    7.01
  -3  -6   1  490.40    8.33
   4  -1   6  306.83    5.86
   4  -1   6  296.81    5.87
   4  -1   6  290.90    5.58
   4  -1   6  298.07    5.61
  -4   1  -6  303.03    5.58
  -4   1  -6  295.40    5.74
  -4   1  -6  293.25    5.90
  -4   1  -6  278.71    4.66
  -5   5  -2  226.70    5.83
  -5   5  -2  231.81    4.57
  -5   5  -2  231.46    4.88
  -5   5  -2  229.46    4.54
   5  -5   2  237.91    5.61
   5  -5   2  228.34    3.12
   5  -5   2  219.65    3.89
   5  -5   2  230.77    3.41
  -5  -4   4   40.14    2.16
  -5  -4   4   40.82    1.08
  -5  -4   4   40.75    1.74
   5   4  -4   40.81    1.44
   5   4  -4   37.68    1.07
   5   4  -4   42.24    2.36
   5   4  -4   38.29    1.66
   5   4  -4   39.65    2.16
  -4   2   5 1086.85   18.59
  -4   2   5 1101.84   20.02
  -4   2   5 1075.99   18.27
  -4   2   5 1097.66   20.65
  -4   2   5 1084.44   20.85
   4  -2  -5 1094.53   20.50
   4  -2  -5 1092.52   21.62
   4  -2  -5 1096.39   19.97
   4  -2  -5 1071.14   18.21
  -3  -1   7  796.69   15.17
  -3  -1   7  801.14   14.67
  -3  -1   7  777.53   12.90
  -3  -1   7  829.21   10.11
   3   1  -7  787.86   13.87
   3   1  -7  797.17   14.72
   3   1  -7  779.67    9.75
   3   1  -7  785.73   14.66
   0   7  -4  359.91    7.03
   0   7  -4  360.28    5.58
   0   7  -4  369.80    6.41
   0   7  -4  367.31    6.11
   0   7  -4  364.95    6.31
   0  -7   4  379.98    5.10
   0  -7   4  369.67    5.53
   0  -7   4  377.25    7.20
   0  -7   4  362.21    7.06
  -4   5  -5  238.61    5.67
  -4   5  -5  243.09    5.11
  -4   5  -5  237.81    4.36
   4  -5   5  240.92    5.07
   4  -5   5  242.68    5.54
   4  -5   5  239.38    5.54
  -3  -5   6  150.28    2.98
  -3  -5   6  151.58    1.94
  -3  -5   6  153.61    2.63
   3   5  -6  154.84    2.80
   3   5  -6  153.90    2.83
   3   5  -6  155.88    4.07
   3   5  -6  155.58    3.45
   3   5  -6  150.37    2.75
   3   5  -6  155.16    2.80
  -6   3   1   52.02    2.64
  -6   3   1   64.88    2.44
  -6   3   1   56.73    1.71
  -6   3   1   57.36    1.85
   6  -3  -1   52.83    1.91
   6  -3  -1   54.01    2.70
   6  -3  -1   50.34    1.72
   6  -3  -1   54.95    2.51
   6  -3  -1   52.56    2.37
   6   0   3    2.47    0.66
   6   0   3    2.84    0.83
   6   0   3    2.67    0.73
   6   0   3    1.63    0.75
  -6   0  -3    3.58    1.02
  -6   0  -3    3.42    1.25
  -6   0  -3    3.63    0.54
  -1  -5  -3  155.97    3.02
  -1  -5  -3  159.21    3.03
  -1  -5  -3  162.61    4.28
   1   5   3  163.43    4.58
   1   5   3  160.35    3.09
   1   5   3  159.95    3.06
  -5   1  -5   47.40    1.53
  -5   1  -5   47.80    1.86
  -5   1  -5   45.64    1.54
  -5   1  -5   46.69    1.75
   5  -1   5   50.15    2.30
   5  -1   5   48.82    2.37
   5  -1   5   52.89    1.94
   5  -1   5   48.09    1.77
   5  -5   1  127.18    2.92
   5  -5   1  134.51    2.61
   5  -5   1  137.21    4.13
   5  -5   1  144.98    3.69
  -5   5  -1  141.50    3.45
  -5   5  -1  140.96    2.51
  -5   5  -1  138.12    2.53
  -5   5  -1  136.35    2.52
  -5   5  -1  135.35    3.12
   1  -7   4  600.05   10.44
   1  -7   4  607.89   11.43
   1  -7   4  606.92    8.90
   1  -7   4  603.69    8.95
   1  -7   4  615.68   11.48
  -1   7  -4  587.30    9.91
  -1   7  -4  618.43    8.89
  -1   7  -4  624.98   11.82
  -2   5   3  280.83    4.86
  -2   5   3  286.51    6.12
  -2   5   3  278.00    5.78
  -2   5   3  278.88    6.57
  -2   5   3  281.37    4.18
   2  -5  -3  273.90    4.91
   2  -5  -3  277.28    5.81
   2  -5  -3  273.21    3.79
   2  -5  -3  279.08    6.28
  -5   3  -5  217.04    3.63
  -5   3  -5  232.19    3.57
  -5   3  -5  232.14    5.40
  -5   3  -5  229.07    5.20
   5  -3   5  224.03    4.20
   5  -3   5  224.77    3.66
   5  -3   5  225.65    3.59
   5  -3   5  219.54    5.41
  -1  -7   3  117.45    2.60
  -1  -7   3  113.80    2.42
   1   7  -3  111.10    3.11
   1   7  -3  112.73    2.34
   1   7  -3  114.69    2.41
   1   7  -3  115.48    2.35
   1   7  -3  114.12    2.71
   1   7  -3  107.85    2.41
   6   3  -2   98.57    1.09
   6   3  -2   99.14    3.03
   6   3  -2   97.42    2.34
   6   3  -2  100.24    2.94
  -6  -3   2   99.04    2.15
  -6  -3   2  101.16    3.23
  -6  -3   2  103.11    2.97
   4  -6   2   60.48    2.92
   4  -6   2   60.76    1.57
   4  -6   2   56.38    1.27
   4  -6   2   58.28    1.56
  -4   6  -2   61.77    2.45
  -4   6  -2   62.57    2.21
  -4   6  -2   60.73    3.01
  -4   6  -2   58.51    1.20
  -4   6  -2   59.33    2.41
   3  -6   5   42.77    2.19
   3  -6   5   34.70    2.23
   3  -6   5   37.38    2.11
  -3   6  -5   38.99    2.27
  -3   6  -5   35.81    2.37
  -3   6  -5   37.91    2.16
  -6  -3   1   59.01    2.18
  -6  -3   1   55.72    1.76
  -6  -3   1   53.91    2.38
   6   3  -1   57.14    1.65
   6   3  -1   56.59    0.71
   6   3  -1   55.19    0.71
   6   3  -1   57.96    2.58
   6   3  -1   60.67    2.24
  -6   3  -3   57.22    1.78
  -6   3  -3   59.01    1.39
  -6   3  -3   58.78    1.69
  -6   3  -3   58.35    2.76
   6  -3   3   59.58    2.76
   6  -3   3   56.03    1.65
   6  -3   3   61.10    1.41
   6  -3   3   59.89    2.06
   3  -2   7  263.40    4.74
   3  -2   7  264.66    5.41
   3  -2   7  263.75    5.46
   3  -2   7  250.57    5.55
  -3   2  -7  253.77    4.89
  -3   2  -7  254.34    5.56
  -3   2  -7  262.43    5.58
  -3   2  -7  252.90    4.60
  -2  -3  -5  602.89   11.21
  -2  -3  -5  599.39    8.46
  -2  -3  -5  602.07   11.78
   2   3   5  599.17    9.86
   2   3   5  597.94    9.58
   2   3   5  622.25   10.92
   2   3   5  597.40   10.54
   2   3   5  621.27    9.15
   3  -3   7    7.37    1.40
   3  -3   7    7.16    1.12
   3  -3   7    0.03    1.36
   3  -3   7    7.03    1.38
  -3   3  -7    5.95    0.95
  -3   3  -7    6.13    1.45
  -3   3  -7    5.96    1.01
  -3   3  -7    7.03    1.38
  -1  -7   2  122.54    2.62
  -1  -7   2  122.89    2.88
   1   7  -2  130.84    3.01
   1   7  -2  129.21    3.42
   1   7  -2  124.78    2.69
   1   7  -2  123.24    2.23
   1   7  -2  129.94    2.17
   1   7  -2  124.96    3.28
   1   7  -2  125.28    2.21
   5  -5   3  299.98    5.46
   5  -5   3  304.73    3.87
   5  -5   3  303.49    5.72
   5  -5   3  305.18    6.39
   5  -5   3  294.05    3.54
  -5   5  -3  309.42    6.31
  -5   5  -3  305.35    6.99
  -5   5  -3  307.00    5.71
   3   1   6  238.19    4.06
   3   1   6  234.07    5.69
   3   1   6  241.94    4.57
   3   1   6  236.74    4.21
  -3  -1  -6  239.88    4.30
  -3  -1  -6  240.29    3.93
  -3  -1  -6  231.82    4.98
  -3  -1  -6  233.18    4.25
   6   1  -4 1236.34   22.31
   6   1  -4 1248.96   21.31
   6   1  -4 1293.30   25.09
   6   1  -4 1267.84   24.41
   6   1  -4 1254.93   24.19
   6   1  -4 1250.15   23.02
  -6  -1   4 1230.36   21.06
  -6  -1   4 1264.65   24.37
  -6  -1   4 1271.59   21.05
   4  -6   3  103.34    1.11
   4  -6   3  103.27    3.63
   4  -6   3  102.44    3.13
  -4   6  -3   98.06    3.81
  -4   6  -3   99.91    3.03
  -4   6  -3  100.89    3.12
  -4   6  -3  100.99    3.02
  -2  -4  -4  166.65    3.99
  -2  -4  -4  168.26    2.16
  -2  -4  -4  163.31    3.37
   2   4   4  159.22    4.79
   2   4   4  164.78    3.92
   2   4   4  164.69    2.12
   2   4   4  170.45    3.96
   2   4   4  163.41    3.12
  -2   0  -7  120.79    3.63
  -2   0  -7  111.79    3.32
  -2   0  -7  113.14    2.84
  -2   0  -7  114.40    2.43
   2   0   7  108.05    2.74
   2   0   7  111.15    2.72
   2   0   7  118.86    2.38
   2   0   7  112.98    3.32
  -4  -4   6 6118.49  154.31
  -4  -4   6 6299.88  162.48
  -4  -4   6 6176.88  161.36
   4   4  -6 6051.71  161.93
   4   4  -6 6377.69  160.18
   4   4  -6 6178.33  164.50
   4   4  -6 6091.16  162.74
   4   4  -6 6342.37  158.57
   4   4  -6 6290.59  165.04
   0   7  -1   91.75    1.97
   0   7  -1   87.54    3.33
   0   7  -1   88.28    2.44
   0   7  -1   89.66    1.55
   0   7  -1   90.82    1.61
   0   7  -1   93.63    3.11
   0  -7   1   92.30    3.07
   0  -7   1   84.03    2.37
   0  -7   1   83.85    3.25
  -2   7  -3   74.47    1.38
  -2   7  -3   78.16    2.26
  -2   7  -3   76.18    3.16
  -2   7  -3   77.71    2.84
  -2   7  -3   75.34    2.87
   2  -7   3   78.18    1.89
   2  -7   3   73.23    1.59
   2  -7   3   73.55    1.25
   2  -7   3   77.46    2.07
  -1  -7   4  150.09    3.57
  -1  -7   4  141.25    2.28
  -1  -7   4  148.67    2.77
   1   7  -4  145.57    2.98
   1   7  -4  144.26    3.64
   1   7  -4  140.60    2.97
   1   7  -4  141.39    2.41
   1   7  -4  142.24    3.52
  -2   6  -6  325.79    4.39
  -2   6  -6  330.36    5.67
  -2   6  -6  322.98    4.22
  -2   6  -6  331.18    6.60
  -2   6  -6  319.33    5.56
   2  -6   6  323.33    6.28
   2  -6   6  335.06    6.93
   2  -6   6  331.93    5.60
   5  -4  -2  698.00   12.67
   5  -4  -2  709.08   13.63
   5  -4  -2  690.84   12.60
   5  -4  -2  685.89   12.23
   5  -4  -2  698.95   13.25
  -5   4   2  712.22   13.55
  -5   4   2  706.02   12.39
  -5   4   2  683.08   11.65
  -5   4   2  689.41   12.23
  -5   4   2  680.29   11.06
   4  -4   6    0.83    0.65
   4  -4   6    0.76    0.68
  -4   4  -6    1.22    0.52
  -4   4  -6    1.18    1.13
   1  -7   1   11.84    1.76
   1  -7   1   11.22    1.72
   1  -7   1    9.89    1.06
   1  -7   1   12.85    1.02
  -1   7  -1    9.39    1.85
  -1   7  -1   10.68    0.79
  -1   7  -1   12.33    1.65
  -1   7  -1   11.63    1.05
  -1   7  -1   12.62    1.15
  -4  -5   5    6.88    0.93
  -4  -5   5    8.80    0.89
   4   5  -5    7.42    1.02
   4   5  -5    8.34    1.41
   4   5  -5    4.20    1.41
   4   5  -5    7.93    0.88
   4   5  -5    6.91    0.94
   4   5  -5    8.87    1.05
   3  -3  -5  111.73    2.47
   3  -3  -5  109.78    2.51
   3  -3  -5  105.24    2.89
   3  -3  -5  104.01    2.39
  -3   3   5  106.62    2.67
  -3   3   5  108.23    2.39
  -3   3   5  100.67    2.44
  -3   3   5  111.90    2.58
  -3   3   5  107.83    2.37
   2  -7   2   36.24    2.31
   2  -7   2   33.46    1.46
   2  -7   2   34.65    1.41
   2  -7   2   33.47    1.04
  -2   7  -2   33.76    1.42
  -2   7  -2   33.22    1.59
  -2   7  -2   33.22    2.15
  -2   7  -2   33.18    1.42
  -2   7  -2   35.59    1.18
   0   1   7   22.38    1.15
   0   1   7   22.09    1.86
   0   1   7   21.02    1.18
   0   1   7   15.15    2.63
   0  -1  -7   18.16    2.33
   0  -1  -7   21.51    0.81
   0  -1  -7   21.58    1.20
   0  -1  -7   20.80    0.80
   0   3  -8   41.41    1.52
   0   3  -8   41.92    2.47
   0   3  -8   38.83    0.97
   0   3  -8   40.53    1.50
   0   3  -8   40.63    2.33
   0  -3   8   42.34    1.01
   0  -3   8   39.62    2.33
   0  -3   8   45.76    2.02
  -3   4   4  421.04    8.24
  -3   4   4  435.61    6.75
  -3   4   4  434.62    7.95
  -3   4   4  405.10    7.01
  -3   4   4  421.80    7.34
   3  -4  -4  414.32    8.46
   3  -4  -4  433.58    6.89
   3  -4  -4  410.54    9.35
   3  -4  -4  422.94    6.75
   4  -6   1  282.16    4.79
   4  -6   1  283.94    6.42
   4  -6   1  273.01    4.57
   4  -6   1  282.03    5.36
  -4   6  -1  291.06    5.83
  -4   6  -1  286.29    5.23
  -4   6  -1  291.27    5.84
  -4   6  -1  286.90    5.28
  -4   6  -1  282.89    4.13
  -1   1   7  281.90    5.96
  -1   1   7  262.64    4.01
  -1   1   7  269.92    5.22
  -1   1   7  266.25    4.14
  -1   1   7  282.33    4.21
   1  -1  -7  266.77    4.80
   1  -1  -7  274.07    4.90
   1  -1  -7  265.61    6.88
   0   2  -8  366.60    7.03
   0   2  -8  370.77    4.72
   0   2  -8  370.05    7.47
   0   2  -8  350.74    5.86
   0   2  -8  364.50    7.68
   0  -2   8  361.56    7.16
   0  -2   8  349.39    6.01
   0  -2   8  364.27    4.75
   6   0  -4  430.57    7.10
   6   0  -4  434.40    7.67
   6   0  -4  440.59    8.90
   6   0  -4  447.52    8.74
   6   0  -4  430.09    6.71
  -6   0   4  440.19    7.40
  -6   0   4  451.51    7.68
  -6   0   4  443.14    6.64
  -6   0   4  431.38    7.37
   3   5   2   95.38    3.44
   3   5   2   90.35    2.24
   3   5   2   92.98    3.27
   3   5   2   91.07    1.46
   3   5   2   98.07    2.57
  -3  -5  -2   92.03    1.42
  -3  -5  -2   91.34    2.29
  -3  -5  -2   92.09    2.53
   2  -5   7  347.95    4.90
   2  -5   7  347.86    6.06
   2  -5   7  341.85    6.05
   2  -5   7  350.14    6.04
  -2   5  -7  349.85    5.85
  -2   5  -7  351.69    7.46
  -2   5  -7  345.85    7.29
  -2   5  -7  351.09    6.39
   5  -5   0   88.50    1.96
   5  -5   0   90.89    2.85
   5  -5   0   91.87    2.47
   5  -5   0   94.27    3.07
   5  -5   0   82.95    2.33
  -5   5   0   85.31    3.51
  -5   5   0   88.09    2.63
  -5   5   0   89.60    1.96
  -5   5   0   91.95    2.70
  -2  -5   7  477.31    7.75
  -2  -5   7  488.29    6.98
  -2  -5   7  489.38    9.43
  -2  -5   7  502.88    8.77
   2   5  -7  483.02    8.18
   2   5  -7  486.30    9.14
   2   5  -7  499.76    7.77
   2   5  -7  474.14    7.57
   5  -1  -5  177.98    3.59
   5  -1  -5  176.10    3.28
   5  -1  -5  177.70    3.35
   5  -1  -5  170.52    3.77
  -5   1   5  174.65    3.27
  -5   1   5  176.42    3.71
  -5   1   5  171.04    3.30
  -5   1   5  169.94    4.55
  -5   1   5  185.33    4.32
   6   3  -3   63.48    2.22
   6   3  -3   60.34    1.04
   6   3  -3   60.16    2.77
   6   3  -3   61.27    2.58
  -6  -3   3   59.64    1.74
  -6  -3   3   62.13    1.57
  -6  -3   3   61.44    1.00
  -6  -3   3   59.28    2.69
   3   4  -7    0.68    0.69
   3   4  -7    0.76    1.00
   3   4  -7    0.04    1.24
   3   4  -7    0.86    0.53
   3   4  -7    1.48    0.51
  -3  -4   7    2.68    0.76
  -3  -4   7    1.56    1.10
  -3  -4   7    1.57    0.61
  -6  -2   4 1739.39   34.86
  -6  -2   4 1732.89   29.04
  -6  -2   4 1692.39   32.19
   6   2  -4 1712.22   32.61
   6   2  -4 1767.83   33.65
   6   2  -4 1664.36   31.82
   6   2  -4 1743.12   29.85
   6   2  -4 1611.89   29.60
   6   2  -4 1715.70   32.60
  -2  -6   6  854.88   15.43
  -2  -6   6  884.66   14.66
  -2  -6   6  865.56   15.97
   2   6  -6  868.09   15.39
   2   6  -6  862.83   14.71
   2   6  -6  862.83   15.68
   2   6  -6  869.86   14.74
   2   6  -6  866.00   15.25
   6   3   0   91.76    3.16
   6   3   0   93.61    3.19
   6   3   0   95.22    2.69
   6   3   0   90.38    1.22
  -6  -3   0   93.85    2.60
  -6  -3   0   94.88    3.15
  -6  -3   0   88.93    1.21
  -6  -3   0   92.95    3.18
   1   3  -8 1820.35   35.21
   1   3  -8 1829.12   37.55
   1   3  -8 1812.82   34.87
   1   3  -8 1847.34   37.75
   1   3  -8 1957.20   30.08
  -1  -3   8 1827.81   36.51
  -1  -3   8 1801.79   28.39
  -1  -3   8 1847.20   37.08
   2   6   1  147.60    4.16
   2   6   1  147.05    1.64
   2   6   1  151.09    4.08
   2   6   1  151.99    3.57
  -2  -6  -1  151.42    2.95
  -2  -6  -1  147.48    2.74
  -2  -6  -1  144.27    3.04
   1   2  -8  162.95    4.64
   1   2  -8  169.68    4.40
   1   2  -8  164.62    4.08
  -1  -2   8  164.93    4.24
  -1  -2   8  159.50    3.09
  -1  -2   8  157.83    3.12
   3   6  -5  280.72    5.15
   3   6  -5  267.40    4.94
   3   6  -5  262.18    5.32
   3   6  -5  282.05    5.52
  -3  -6   5  270.18    5.36
  -3  -6   5  273.93    4.97
  -3  -6   5  272.85    5.26
  -3  -6   5  267.74    4.17
   0  -7   5   16.61    1.66
   0  -7   5   21.55    1.55
   0  -7   5   20.10    1.19
   0   7  -5   20.24    1.46
   0   7  -5   16.99    1.48
   0   7  -5   18.11    1.72
   0   7  -5   17.52    1.24
   0   7  -5   17.66    1.04
   2  -7   4  120.76    3.62
   2  -7   4  115.28    1.68
   2  -7   4  117.89    3.54
   2  -7   4  121.52    3.00
  -2   7  -4  115.17    3.10
  -2   7  -4  113.00    2.53
  -2   7  -4  120.59    3.77
  -2   7  -4  124.23    1.85
   6  -4   1  202.41    3.14
   6  -4   1  205.06    3.25
   6  -4   1  200.16    3.67
   6  -4   1  204.07    5.33
  -6   4  -1  197.38    3.09
  -6   4  -1  197.01    3.61
  -6   4  -1  199.82    3.79
  -6   4  -1  198.51    5.27
  -3   1  -7  112.28    2.63
  -3   1  -7  114.38    3.25
  -3   1  -7  114.15    3.28
  -3   1  -7  114.55    3.13
   3  -1   7  111.64    2.58
   3  -1   7  112.10    2.25
   3  -1   7  116.77    3.26
   3  -1   7  124.71    3.69
   5   4   1  537.86    9.25
   5   4   1  555.03   10.68
   5   4   1  545.99    8.02
   5   4   1  542.97    8.75
  -5  -4  -1  529.98    8.62
  -5  -4  -1  531.91   10.46
  -5  -4  -1  529.14    7.92
  -5  -4  -1  542.68   10.72
  -2  -2  -6  669.24   10.48
  -2  -2  -6  662.70   11.62
  -2  -2  -6  680.98   12.69
   2   2   6  680.02   13.79
   2   2   6  721.95   12.22
   2   2   6  688.00   12.58
   2   2   6  685.69   10.70
   2   2   6  691.14   11.69
  -3   4  -7  184.87    4.73
  -3   4  -7  176.53    3.39
  -3   4  -7  170.88    2.95
  -3   4  -7  163.30    2.89
   3  -4   7  174.67    3.85
   3  -4   7  179.30    4.52
   3  -4   7  176.94    3.05
   3  -4   7  178.74    3.34
  -3   6   1  772.70   12.14
  -3   6   1  785.22   12.85
  -3   6   1  811.95   15.55
  -3   6   1  783.04   14.26
  -3   6   1  805.41   14.94
   3  -6  -1  791.74   13.88
   3  -6  -1  786.34   12.70
   3  -6  -1  771.26   14.86
   3  -6  -1  810.74   15.39
   1  -3   8   95.57    2.31
   1  -3   8  102.26    2.78
   1  -3   8  100.97    1.84
  -1   3  -8   93.66    1.72
  -1   3  -8   99.15    3.19
  -1   3  -8  100.26    3.10
  -1   3  -8   96.04    2.30
  -1   3  -8  103.00    3.38
  -3   0   7   68.07    1.71
  -3   0   7   67.12    1.81
  -3   0   7   71.04    1.23
  -3   0   7   70.03    3.04
   3   0  -7   71.13    1.77
   3   0  -7   70.80    2.61
   3   0  -7   67.65    1.16
   3   0  -7   74.22    3.42
  -5   0  -5  423.77    8.22
  -5   0  -5  416.15    7.16
  -5   0  -5  405.79    6.61
  -5   0  -5  426.28    7.73
   5   0   5  426.55    7.90
   5   0   5  423.50    7.98
   5   0   5  421.36    7.05
   5   0   5  417.91    6.94
  -6   4  -2    3.45    0.87
  -6   4  -2    3.12    0.97
  -6   4  -2    3.08    0.87
  -6   4  -2    2.63    0.79
   6  -4   2    3.04    1.55
   6  -4   2    3.01    0.55
   6  -4   2    2.80    0.69
   6  -4   2    3.73    0.82
   1   7  -1  243.42    5.14
   1   7  -1  241.76    3.94
   1   7  -1  232.14    3.57
   1   7  -1  238.70    3.56
   1   7  -1  238.93    3.58
   1   7  -1  237.97    4.42
  -1  -7   1  232.25    5.04
  -1  -7   1  223.74    4.24
  -1  -7   1  231.69    3.83
   3   6   0  111.15    3.51
   3   6   0  105.77    2.63
   3   6   0  112.08    1.73
   3   6   0  110.87    3.45
   3   6   0   97.87    2.43
  -3  -6   0  105.78    1.95
  -3  -6   0   99.70    2.65
  -3  -6   0  110.00    3.31
  -4   5   2   89.78    3.01
  -4   5   2   89.60    3.15
  -4   5   2   90.50    2.79
  -4   5   2   88.53    3.26
  -4   5   2   86.91    2.22
   4  -5  -2   88.13    2.13
   4  -5  -2   87.15    2.23
   4  -5  -2   89.19    2.24
   4  -5  -2   88.06    3.13
  -1   7  -5  188.95    2.67
  -1   7  -5  193.92    4.61
  -1   7  -5  184.95    2.69
  -1   7  -5  194.51    4.28
  -1   7  -5  184.32    3.52
   1  -7   5  194.32    4.20
   1  -7   5  188.07    4.31
   1  -7   5  190.38    4.60
   0   6   2  191.12    4.54
   0   6   2  189.71    4.75
   0   6   2  183.76    4.60
   0  -6  -2  179.90    4.44
   0  -6  -2  178.39    4.34
   0  -6  -2  182.41    4.49
   4   0   6 1142.71   20.84
   4   0   6 1146.70   20.77
   4   0   6 1095.43   19.45
   4   0   6 1149.75   20.89
  -4   0  -6 1155.80   20.99
  -4   0  -6 1131.61   21.15
  -4   0  -6 1135.54   21.35
  -4   0  -6 1139.26   21.01
  -6   2   3  241.92    5.21
  -6   2   3  235.80    4.94
  -6   2   3  232.45    4.90
  -6   2   3  232.15    4.01
   6  -2  -3  231.57    5.01
   6  -2  -3  233.21    5.18
   6  -2  -3  229.15    4.24
   6  -2  -3  232.59    4.12
   6  -2  -3  225.74    3.95
  -1   6   2  927.76   16.19
  -1   6   2  949.73   13.13
  -1   6   2  952.10   18.20
  -1   6   2  929.57   16.19
   1  -6  -2  946.67   18.04
   1  -6  -2  917.41   17.09
   1  -6  -2  922.90   17.82
   1  -6  -2  939.87   13.44
  -4   1   6  646.56   11.67
  -4   1   6  632.63   10.61
  -4   1   6  647.53   11.65
  -4   1   6  634.56    9.68
  -4   1   6  629.23   10.93
   4  -1  -6  656.48   13.24
   4  -1  -6  639.95   11.93
   4  -1  -6  648.61   11.89
   4  -1  -6  648.19    9.67
   4  -6   4  637.15   11.88
   4  -6   4  658.26   11.37
   4  -6   4  639.82   10.77
  -4   6  -4  667.09   13.39
  -4   6  -4  665.17   12.51
  -4   6  -4  652.52   12.03
  -1   2  -8  102.69    3.40
  -1   2  -8   96.39    2.18
  -1   2  -8  101.15    3.06
  -1   2  -8   98.86    2.37
  -1   2  -8   97.32    1.68
   1  -2   8   99.66    2.36
   1  -2   8  105.75    1.82
   1  -2   8  113.31    3.38
   5  -4   5   23.63    1.66
   5  -4   5   29.63    2.23
   5  -4   5   27.59    1.01
   5  -4   5   26.00    1.38
  -5   4  -5   26.01    1.65
  -5   4  -5   25.84    0.72
  -5   4  -5   27.21    1.34
  -5   4  -5   28.88    2.16
  -1  -1  -7  125.21    2.62
  -1  -1  -7  115.04    2.90
  -1  -1  -7  118.50    2.61
  -1  -1  -7  121.21    2.64
   1   1   7  124.26    3.60
   1   1   7  124.37    2.35
   1   1   7  123.54    2.43
   1   1   7  124.36    3.30
   0  -4   8  391.49    5.31
   0  -4   8  400.35    7.14
   0  -4   8  416.50    8.27
   0   4  -8  394.80    7.53
   0   4  -8  406.85    8.38
   0   4  -8  412.92    8.29
   0   4  -8  405.63    8.35
   0   4  -8  398.12    5.99
  -6   2  -4  305.17    5.06
  -6   2  -4  309.54    6.64
  -6   2  -4  319.01    6.56
  -6   2  -4  310.68    5.17
   6  -2   4  317.28    5.67
   6  -2   4  321.26    6.81
   6  -2   4  323.14    5.32
   6  -2   4  315.10    5.16
   6   2   2 1169.22   20.90
   6   2   2 1191.61   21.73
   6   2   2 1161.99   20.96
   6   2   2 1165.82   17.92
  -6  -2  -2 1168.22   21.25
  -6  -2  -2 1181.22   21.52
  -6  -2  -2 1177.55   18.53
  -6  -2  -2 1184.30   22.55
   2  -7   1  251.07    4.12
   2  -7   1  255.96    4.78
   2  -7   1  262.76    4.75
   2  -7   1  251.41    4.14
   2  -7   1  260.03    5.84
  -2   7  -1  254.62    4.83
  -2   7  -1  257.72    4.60
  -2   7  -1  250.18    4.47
  -2   7  -1  262.13    4.78
  -2   7  -1  253.34    4.09
   4   5   1   20.17    1.94
   4   5   1   13.65    1.18
   4   5   1   16.53    0.80
   4   5   1   14.66    1.14
   4   5   1   16.46    1.22
  -4  -5  -1   12.28    1.87
  -4  -5  -1   17.81    1.14
  -4  -5  -1   17.16    0.81
   7   0   0   11.75    1.67
   7   0   0   17.85    1.47
   7   0   0   12.95    1.73
  -7   0   0   13.95    1.66
  -7   0   0   15.23    1.41
  -7   0   0   12.69    0.36
  -7   0   0   14.33    0.46
  -7   0   0   13.22    1.67
   3  -2  -6  107.96    2.21
   3  -2  -6  110.60    2.80
   3  -2  -6  112.89    3.45
   3  -2  -6  107.37    3.01
  -3   2   6  111.87    2.22
  -3   2   6  111.03    2.79
  -3   2   6  107.58    2.04
  -3   2   6  115.87    3.36
  -6  -1  -3  970.08   15.57
  -6  -1  -3 1004.83   18.27
  -6  -1  -3  978.68   19.04
  -6  -1  -3 1013.83   18.76
   6   1   3  989.99   17.51
   6   1   3 1021.12   18.99
   6   1   3 1009.01   16.22
   6   1   3 1006.71   18.51
  -7   1   0   53.34    2.60
  -7   1   0   55.07    0.94
  -7   1   0   55.37    1.72
  -7   1   0   57.68    1.20
   7  -1   0   54.32    1.44
   7  -1   0   57.52    2.61
   7  -1   0   56.74    1.86
   7  -1   0   55.12    2.06
   2   7  -3   10.61    0.98
   2   7  -3   10.44    0.38
   2   7  -3   11.26    0.96
   2   7  -3   11.44    1.34
   2   7  -3    9.31    0.83
   2   7  -3   15.03    1.28
  -2  -7   3   10.05    1.01
  -2  -7   3   11.67    1.51
  -2  -7   3   10.05    1.25
   6  -3  -2  248.25    4.51
   6  -3  -2  253.42    5.09
   6  -3  -2  261.88    5.78
   6  -3  -2  258.27    5.42
   6  -3  -2  255.97    4.64
  -6   3   2  257.00    4.52
  -6   3   2  248.57    5.29
  -6   3   2  252.12    4.53
  -6   3   2  249.92    4.02
   6  -1   4   38.98    1.74
   6  -1   4   38.78    1.55
   6  -1   4   42.67    1.39
   6  -1   4   46.45    2.46
  -6   1  -4   44.55    2.31
  -6   1  -4   41.78    1.69
  -6   1  -4   43.33    2.20
  -6   1  -4   40.92    1.37
  -7   0   1  206.40    2.34
  -7   0   1  206.07    4.70
  -7   0   1  211.64    4.94
  -7   0   1  198.98    2.26
   7   0  -1  198.60    4.90
   7   0  -1  207.37    4.51
   7   0  -1  201.37    3.81
   7   0  -1  201.67    4.41
   2   5   3   44.62    2.03
   2   5   3   44.01    1.72
   2   5   3   41.25    2.26
   2   5   3   39.16    1.50
  -2  -5  -3   42.59    2.46
  -2  -5  -3   42.69    1.98
   5  -5   4  307.21    5.91
   5  -5   4  308.57    3.43
   5  -5   4  319.19    7.19
   5  -5   4  317.49    3.61
   5  -5   4  315.66    6.76
  -5   5  -4  311.31    6.64
  -5   5  -4  310.83    7.13
  -5   5  -4  317.65    6.08
  -6   4   0    6.22    1.00
  -6   4   0    5.64    1.08
  -6   4   0    5.44    0.84
  -6   4   0    6.21    1.33
   6  -4   0   10.06    1.03
   6  -4   0    4.42    0.86
   6  -4   0    5.89    0.89
   6  -4   0    6.02    0.94
   1   7  -5  231.03    4.64
   1   7  -5  239.96    4.23
   1   7  -5  240.84    4.73
   1   7  -5  251.52    5.04
   1   7  -5  229.39    4.93
  -1  -7   5  232.58    4.93
  -1  -7   5  228.80    4.75
  -1  -7   5  233.17    4.04
  -1  -7   5  232.52    2.46
  -5  -4   5  251.74    5.66
  -5  -4   5  249.82    3.94
  -5  -4   5  253.43    4.48
   5   4  -5  241.05    5.66
   5   4  -5  246.09    4.38
   5   4  -5  245.38    4.03
   5   4  -5  250.05    3.74
   5   4  -5  245.83    5.70
   5   4  -5  252.83    4.62
   2  -1  -7   21.13    2.84
   2  -1  -7   26.77    1.50
   2  -1  -7   27.32    1.32
   2  -1  -7   26.20    1.03
  -2   1   7   27.46    1.29
  -2   1   7   25.98    0.82
  -2   1   7   25.99    1.48
  -2   1   7   28.92    2.37
   0  -1   8   23.91    0.78
   0  -1   8   26.47    2.10
   0  -1   8   25.30    1.91
   0  -1   8   24.02    0.77
   0   1  -8   24.29    1.62
   0   1  -8   22.38    1.05
   0   1  -8   20.88    1.51
   0   1  -8   23.87    1.94
   3  -5  -3  564.13   11.90
   3  -5  -3  562.45    9.69
   3  -5  -3  556.83    9.26
   3  -5  -3  565.13   10.80
  -3   5   3  572.07   10.85
  -3   5   3  553.30    8.43
  -3   5   3  566.52    9.50
  -3   5   3  585.02   11.06
  -3   5   3  559.49    9.60
  -1  -4   8   21.60    1.03
  -1  -4   8   23.79    1.24
  -1  -4   8   19.39    0.68
   1   4  -8   20.11    0.78
   1   4  -8   24.99    1.99
   1   4  -8   23.43    2.02
   1   4  -8   23.38    2.02
   1   4  -8   19.94    1.80
   5   5  -2   63.67    1.49
   5   5  -2   65.00    2.69
   5   5  -2   63.10    1.36
   5   5  -2   65.93    1.79
   5   5  -2   67.23    1.41
   5   5  -2   68.05    2.86
  -5  -5   2   64.73    2.12
  -5  -5   2   71.83    2.78
  -4  -3  -4  185.13    3.61
  -4  -3  -4  185.79    3.09
  -4  -3  -4  194.29    4.63
  -4  -3  -4  183.05    3.82
   4   3   4  178.89    3.06
   4   3   4  180.05    3.40
   4   3   4  187.36    3.75
   4   3   4  188.98    3.76
   2   7  -2   10.64    0.84
   2   7  -2    9.94    0.53
   2   7  -2   11.90    1.30
   2   7  -2   11.61    1.05
   2   7  -2   13.17    1.32
   2   7  -2   12.88    1.07
  -2  -7   2   12.07    1.01
  -2  -7   2   12.14    1.33
  -4   6   0  263.91    6.45
  -4   6   0  258.66    4.47
  -4   6   0  259.01    4.67
  -4   6   0  272.46    5.71
   4  -6   0  267.71    4.77
   4  -6   0  265.85    4.53
   4  -6   0  260.93    4.91
   4  -6   0  255.04    6.09
   4  -6   0  258.07    5.77
  -1  -1   8   13.25    1.15
  -1  -1   8   14.63    1.68
  -1  -1   8   13.34    0.42
  -1  -1   8   13.45    0.37
  -1  -1   8   15.83    1.50
   1   1  -8   11.99    2.07
   1   1  -8   13.62    1.46
   1   1  -8   15.69    1.73
   7  -1   1   15.13    1.27
   7  -1   1   14.00    1.82
   7  -1   1   15.92    1.69
  -7   1  -1   11.03    1.25
  -7   1  -1   10.47    1.69
  -7   1  -1   11.39    0.53
  -7   1  -1   12.64    1.65
  -7   1  -1   11.44    0.68
  -5  -2   6  113.00    2.75
  -5  -2   6  108.17    1.88
  -5  -2   6  111.41    2.47
  -5  -2   6  115.08    3.64
  -5  -2   6  113.67    3.64
   5   2  -6  111.03    3.76
   5   2  -6  112.84    3.64
   5   2  -6  104.69    1.97
   5   2  -6  106.24    2.55
   7  -1  -1   48.68    2.48
   7  -1  -1   47.88    2.59
   7  -1  -1   49.64    2.00
   7  -1  -1   49.06    2.05
  -7   1   1   47.41    0.94
  -7   1   1   51.03    2.48
  -7   1   1   48.65    1.14
  -7   1   1   45.96    1.57
  -1   4  -8  428.26    7.76
  -1   4  -8  428.88    8.88
  -1   4  -8  433.60    8.86
  -1   4  -8  417.39    6.37
  -1   4  -8  441.13    8.77
   1  -4   8  423.87    7.34
   1  -4   8  435.45    7.00
   1  -4   8  440.50    7.36
   0   6  -7   17.67    1.14
   0   6  -7   17.09    1.08
   0   6  -7   21.33    1.80
   0   6  -7   19.82    1.83
   0   6  -7   19.57    1.22
   0   6  -7   17.51    1.35
   0  -6   7   15.87    1.15
   0  -6   7   18.04    1.78
  -5  -5   3  190.71    4.10
  -5  -5   3  185.43    3.54
   5   5  -3  198.12    4.18
   5   5  -3  188.91    3.67
   5   5  -3  185.81    3.24
   5   5  -3  189.35    4.22
   5   5  -3  189.55    2.92
   5   5  -3  188.06    3.42
  -2  -7   4    8.22    1.12
  -2  -7   4    7.50    1.09
  -2  -7   4    7.98    0.85
   2   7  -4    6.79    1.05
   2   7  -4    8.58    1.32
   2   7  -4    9.18    1.18
   2   7  -4    7.14    1.23
  -6   1   4  500.16    8.42
  -6   1   4  515.34    8.64
  -6   1   4  492.03    8.35
  -6   1   4  518.79    8.95
  -6   1   4  513.78    8.19
   6  -1  -4  499.69    8.92
   6  -1  -4  493.22    8.28
   6  -1  -4  513.05    9.76
   6  -1  -4  506.39    9.82
   6  -1  -4  514.42   10.07
   5   1  -6  376.79    6.66
   5   1  -6  373.51    6.67
   5   1  -6  384.93    7.93
   5   1  -6  376.03    5.62
  -5  -1   6  382.61    6.48
  -5  -1   6  386.32    7.84
  -5  -1   6  386.94    7.15
  -5  -1   6  378.45    5.42
  -5  -1   6  371.67    6.53
   2   2  -8  739.97   13.97
   2   2  -8  733.87   12.88
   2   2  -8  724.99   13.79
  -2  -2   8  730.87   13.51
  -2  -2   8  734.69   13.84
  -2  -2   8  710.76   12.12
   2   3  -8  621.72   10.76
   2   3  -8  634.20   12.15
   2   3  -8  627.59   12.19
  -2  -3   8  624.16   12.06
  -2  -3   8  613.95   10.30
  -2  -3   8  619.62   10.33
   0  -7   0  300.15    5.66
   0  -7   0  300.45    5.36
   0  -7   0  305.46    6.31
   0   7   0  290.92    4.32
   0   7   0  288.08    3.80
   0   7   0  300.84    5.39
   0   7   0  303.84    3.97
   0   7   0  302.71    4.95
   0   7   0  313.35    6.33
  -4  -2   7  228.33    5.42
  -4  -2   7  224.47    2.83
  -4  -2   7  227.05    4.45
  -4  -2   7  228.00    4.60
  -4  -2   7  236.86    5.46
   4   2  -7  235.05    5.72
   4   2  -7  229.14    3.03
   4   2  -7  227.34    3.88
   4   2  -7  242.78    5.59
  -6   4  -3  291.72    6.65
  -6   4  -3  289.58    5.17
  -6   4  -3  293.76    6.26
   6  -4   3  283.73    5.05
   6  -4   3  286.36    6.47
   6  -4   3  298.08    6.99
   6  -4   3  290.35    4.26
   6  -4   3  292.96    4.36
  -1  -6  -2   99.91    3.28
  -1  -6  -2   95.52    2.18
  -1  -6  -2  103.19    3.18
   1   6   2  102.81    2.46
   1   6   2  103.20    3.11
   1   6   2  100.45    2.40
  -6   3  -4  208.58    5.01
  -6   3  -4  206.28    3.23
  -6   3  -4  202.25    3.91
  -6   3  -4  209.02    3.80
   6  -3   4  196.25    3.71
   6  -3   4  202.16    4.03
   6  -3   4  201.24    5.20
   6  -3   4  204.54    3.76
   7   0   1   59.37    2.22
   7   0   1   61.27    2.71
   7   0   1   59.45    2.57
  -7   0  -1   57.07    0.90
  -7   0  -1   56.07    0.88
  -7   0  -1   60.02    2.62
  -7   0  -1   59.53    2.20
  -7   0  -1   62.02    2.53
  -7  -1   1  240.25    4.29
  -7  -1   1  238.30    4.17
  -7  -1   1  237.24    4.24
   7   1  -1  245.01    5.22
   7   1  -1  242.41    5.44
   7   1  -1  242.40    5.35
  -1   7   0 1462.80   27.82
  -1   7   0 1459.53   29.16
  -1   7   0 1440.73   23.30
  -1   7   0 1465.85   27.02
  -1   7   0 1472.26   27.15
   1  -7   0 1413.99   26.44
   1  -7   0 1429.85   27.09
   1  -7   0 1465.43   23.95
   1  -7   0 1440.78   27.00
  -2   6   2 1057.29   20.14
  -2   6   2 1061.72   20.31
  -2   6   2 1063.97   20.41
  -2   6   2 1015.88   18.90
  -2   6   2 1055.52   16.42
   2  -6  -2 1034.16   17.99
   2  -6  -2 1026.10   16.40
   2  -6  -2 1009.72   19.93
   2  -6  -2 1054.19   20.29
   4   6  -3  769.59   12.73
   4   6  -3  827.41   14.29
   4   6  -3  803.05   13.79
   4   6  -3  790.98   13.70
   4   6  -3  813.35   13.29
   4   6  -3  831.85   15.27
  -4  -6   3  796.80   13.97
  -4  -6   3  813.79   14.87
   4   2   5  864.24   15.85
   4   2   5  866.52   15.23
   4   2   5  847.08   14.23
   4   2   5  893.96   17.25
  -4  -2  -5  859.07   16.19
  -4  -2  -5  868.21   15.06
  -4  -2  -5  857.70   14.17
  -4  -2  -5  862.20   15.50
  -4  -6   2  219.94    5.11
  -4  -6   2  214.17    4.07
   4   6  -2  225.71    3.92
   4   6  -2  231.08    3.91
   4   6  -2  216.22    4.13
   4   6  -2  217.89    5.29
   4   6  -2  226.48    4.12
   4   6  -2  223.67    4.12
  -6  -3   4   35.38    2.15
  -6  -3   4   33.73    0.81
  -6  -3   4   32.07    1.07
   6   3  -4   33.29    1.60
   6   3  -4   32.40    1.36
   6   3  -4   33.64    1.50
   6   3  -4   36.53    1.48
   6   3  -4   33.93    1.04
   6   3  -4   31.90    1.46
  -1   6  -7   60.48    1.89
  -1   6  -7   54.28    1.89
  -1   6  -7   60.51    1.87
  -1   6  -7   62.08    2.17
   1  -6   7   58.64    1.84
   1  -6   7   58.19    1.87
   1  -6   7   59.49    1.38
   1  -6   7   59.88    1.96
  -3   7  -3   33.02    0.97
  -3   7  -3   34.93    1.20
  -3   7  -3   36.76    2.51
  -3   7  -3   37.94    2.19
  -3   7  -3   35.96    2.19
   3  -7   3   33.60    2.35
   3  -7   3   36.32    1.77
   3  -7   3   34.41    1.09
   3  -7   3   32.67    0.80
   0  -4  -5  212.74    2.70
   0  -4  -5  220.81    3.09
   0  -4  -5  214.02    4.05
   0  -4  -5  226.25    4.38
   0  -4  -5  208.27    3.56
   0   4   5  223.48    4.58
   0   4   5  220.81    5.08
   0   4   5  230.66    4.54
   7   1   0   60.91    2.49
   7   1   0   62.52    2.54
   7   1   0   61.21    2.72
  -7  -1   0   59.87    2.56
  -7  -1   0   58.49    2.62
  -7  -1   0   62.73    2.42
  -1   4   5   20.05    1.49
  -1   4   5   20.96    0.96
  -1   4   5   20.04    1.98
   1  -4  -5   33.87    2.43
   1  -4  -5   19.11    1.45
   1  -4  -5   20.08    0.74
   1  -4  -5   20.66    1.97
   2  -7   5  101.52    2.91
   2  -7   5   93.19    3.14
   2  -7   5   94.29    2.33
  -2   7  -5   95.95    3.33
  -2   7  -5   94.34    1.36
  -2   7  -5   93.24    2.34
  -2   7  -5  100.54    3.10
  -2   7  -5   93.76    1.40
   6   3   1  244.27    4.51
   6   3   1  243.10    3.37
   6   3   1  244.89    4.77
   6   3   1  236.22    4.50
  -6  -3  -1  241.52    3.39
  -6  -3  -1  240.07    4.66
  -6  -3  -1  240.14    4.42
  -6  -3  -1  244.08    4.52
  -5  -5   1   96.94    2.38
  -5  -5   1   92.46    2.35
   5   5  -1   89.99    2.14
   5   5  -1   87.61    1.69
   5   5  -1   95.28    3.32
   5   5  -1   99.39    2.41
   5   5  -1   90.53    3.22
   5   5  -1   96.03    1.76
  -7   0   2  116.80    3.57
  -7   0   2  113.18    1.64
  -7   0   2  110.16    3.12
   7   0  -2  106.70    2.41
   7   0  -2  109.24    3.53
   7   0  -2  108.62    2.34
   7   0  -2  112.18    3.15
   7   0  -2  106.75    1.65
  -5  -2  -4  594.86    9.94
  -5  -2  -4  583.51    9.78
  -5  -2  -4  574.99   10.01
  -5  -2  -4  601.90   11.50
   5   2   4  589.67    9.55
   5   2   4  582.78    9.95
   5   2   4  601.58   10.23
   5   2   4  584.60   11.06
  -1   1  -8   40.08    2.55
  -1   1  -8   25.57    1.70
  -1   1  -8   26.21    1.17
  -1   1  -8   25.26    2.00
  -1   1  -8   25.88    1.67
   1  -1   8   25.51    2.03
   1  -1   8   26.09    1.14
   1  -1   8   26.67    1.59
  -3   7  -2   99.55    2.61
  -3   7  -2   97.38    2.34
  -3   7  -2   96.62    2.28
  -3   7  -2   99.77    1.83
  -3   7  -2   96.81    2.47
   3  -7   2   97.92    1.62
   3  -7   2  102.58    2.55
   3  -7   2   97.78    2.53
   3  -7   2   97.71    2.59
  -5   5   1  385.58    8.27
  -5   5   1  372.44    6.47
  -5   5   1  398.02    7.41
  -5   5   1  378.03    6.91
   5  -5  -1  377.04    6.68
   5  -5  -1  378.24    6.03
   5  -5  -1  383.90    6.41
   5  -5  -1  383.87    7.20
   5  -5  -1  400.74    8.00
  -1  -6   7   25.58    1.22
  -1  -6   7   24.52    1.89
   1   6  -7   23.86    1.39
   1   6  -7   26.88    1.26
   1   6  -7   24.73    1.40
   1   6  -7   24.06    1.29
   1   6  -7   25.72    1.99
   1   6  -7   27.07    1.28
  -5  -3  -3  372.12    6.07
  -5  -3  -3  374.27    7.76
  -5  -3  -3  368.64    6.00
  -5  -3  -3  364.63    6.48
   5   3   3  385.61    8.01
   5   3   3  377.94    6.22
   5   3   3  377.74    5.95
   5   3   3  383.80    7.74
  -7   2   0  707.72   12.26
  -7   2   0  711.09   12.15
  -7   2   0  724.89   10.70
  -7   2   0  723.55   10.68
   7  -2   0  725.88   13.95
   7  -2   0  688.07   11.02
   7  -2   0  722.11   12.43
   7  -2   0  727.06   14.33
   4   4   3   64.09    2.78
   4   4   3   61.93    1.72
   4   4   3   59.31    1.82
   4   4   3   67.35    3.05
   4   4   3   59.73    1.93
  -4  -4  -3   61.74    1.98
  -4  -4  -3   63.89    1.37
  -4  -4  -3   65.79    2.85
  -3   6  -6   14.59    0.35
  -3   6  -6   16.48    1.13
  -3   6  -6   15.52    0.46
  -3   6  -6   13.92    1.85
  -3   6  -6   15.95    1.20
   3  -6   6   14.44    1.79
   3  -6   6   17.36    1.65
   3  -6   6   18.45    1.79
   4  -5   6  315.14    6.42
   4  -5   6  312.93    3.94
   4  -5   6  312.51    6.58
   4  -5   6  311.59    6.76
  -4   5  -6  302.44    5.39
  -4   5  -6  304.46    3.77
  -4   5  -6  307.10    6.37
  -4   5  -6  322.44    7.04
  -4  -3   7  159.92    4.34
  -4  -3   7  158.53    3.46
  -4  -3   7  158.29    3.18
  -4  -3   7  162.43    3.14
   4   3  -7  151.59    4.28
   4   3  -7  157.92    4.35
   4   3  -7  157.16    3.56
   4   3  -7  159.01    2.39
   4   3  -7  157.63    2.34
  -7   2  -1  665.85   12.97
  -7   2  -1  661.43    9.74
  -7   2  -1  687.58   12.99
  -7   2  -1  680.79   10.47
   7  -2   1  664.73   11.77
   7  -2   1  675.08   13.02
   7  -2   1  676.40   11.34
   7  -2   1  671.18   11.26
   4   1  -7   23.14    0.76
   4   1  -7   22.32    1.26
   4   1  -7   25.11    1.71
   4   1  -7   26.51    2.34
  -4  -1   7   25.58    0.67
  -4  -1   7   22.96    1.63
  -4  -1   7   24.68    1.10
  -4  -1   7   25.02    1.92
  -4  -1   7   24.81    2.13
   2  -3   8  134.63    3.38
   2  -3   8  134.72    2.82
   2  -3   8  133.62    2.74
   2  -3   8  137.61    2.72
  -2   3  -8  136.26    3.83
  -2   3  -8  131.11    2.89
  -2   3  -8  134.92    2.56
  -2   3  -8  133.04    2.54
   0   3   6   49.43    1.76
   0   3   6   46.16    2.45
   0  -3  -6   57.12    3.03
   0  -3  -6   48.91    2.50
   0  -3  -6   48.52    1.19
   0  -3  -6   47.35    1.19
  -6   0  -4 1136.77   19.61
  -6   0  -4 1174.07   21.74
  -6   0  -4 1143.74   22.48
  -6   0  -4 1144.18   20.17
   6   0   4 1184.78   22.74
   6   0   4 1167.06   22.14
   6   0   4 1176.63   19.63
   6   0   4 1219.29   22.46
   5   3  -6  294.13    5.35
   5   3  -6  290.36    4.93
   5   3  -6  295.03    6.61
   5   3  -6  286.87    5.02
  -5  -3   6  299.71    5.03
  -5  -3   6  293.40    5.31
  -5  -3   6  293.57    4.90
  -5  -3   6  290.85    4.44
  -7  -1   2  249.16    5.58
  -7  -1   2  236.16    5.01
   7   1  -2  234.22    4.18
   7   1  -2  242.07    5.57
   7   1  -2  240.94    4.27
   7   1  -2  233.31    5.20
   1  -3  -6  231.33    6.41
   1  -3  -6  226.61    5.51
   1  -3  -6  217.14    4.01
   1  -3  -6  216.45    3.52
  -1   3   6  233.36    5.03
  -1   3   6  224.30    4.10
  -1   3   6  223.97    3.53
  -1   3   6  232.47    5.37
   3   3   5   87.40    2.06
   3   3   5   89.71    2.49
   3   3   5   88.85    2.72
   3   3   5   86.39    2.02
   3   3   5   91.04    2.78
  -3  -3  -5   84.44    1.97
  -3  -3  -5   85.49    1.66
  -3  -3  -5   85.88    2.28
  -5   3   4   54.37    1.77
  -5   3   4   50.47    2.20
  -5   3   4   49.81    2.09
  -5   3   4   53.12    2.43
  -5   3   4   52.44    2.09
   5  -3  -4   51.78    2.19
   5  -3  -4   50.72    1.50
   5  -3  -4   51.66    2.70
   5  -3  -4   52.43    2.08
   4   6  -4  249.83    4.99
   4   6  -4  240.34    4.17
   4   6  -4  229.51    2.46
   4   6  -4  245.38    5.36
   4   6  -4  238.45    4.81
   4   6  -4  243.06    4.09
  -4  -6   4  254.59    4.32
  -4  -6   4  250.05    4.91
  -4  -6   4  254.59    5.30
  -2   2  -8  237.29    5.14
  -2   2  -8  236.82    5.34
  -2   2  -8  229.84    3.79
  -2   2  -8  230.14    4.25
   2  -2   8  236.87    3.89
   2  -2   8  223.89    4.38
   2  -2   8  236.82    5.28
   2  -2   8  231.18    4.90
   3   0   7   35.58    2.41
   3   0   7   35.57    1.99
   3   0   7   34.62    1.72
   3   0   7   34.74    1.60
  -3   0  -7   37.51    1.79
  -3   0  -7   38.51    2.14
  -3   0  -7   37.09    1.36
  -3   0  -7   36.10    1.62
   2   7  -1  137.00    3.47
   2   7  -1  134.33    3.93
   2   7  -1  130.01    2.30
   2   7  -1  131.59    3.29
   2   7  -1  131.52    2.02
  -2  -7   1  127.08    3.29
  -2  -7   1  125.98    3.36
  -2  -7   1  128.89    3.79
   5   5  -4  181.92    3.16
   5   5  -4  186.11    3.08
   5   5  -4  195.59    4.15
   5   5  -4  196.28    4.73
   5   5  -4  194.94    3.52
   5   5  -4  180.64    2.48
  -5  -5   4  185.42    2.98
  -5  -5   4  198.96    4.38
  -5  -5   4  185.54    3.54
   6  -4  -1  236.07    5.47
   6  -4  -1  230.08    4.32
   6  -4  -1  232.98    4.58
   6  -4  -1  225.84    5.02
   6  -4  -1  220.20    3.51
  -6   4   1  240.76    4.53
  -6   4   1  231.98    4.05
  -6   4   1  230.27    4.25
  -6   4   1  231.55    5.71
   4   5  -6   87.74    2.24
   4   5  -6   87.88    2.18
   4   5  -6   86.99    2.12
   4   5  -6   92.37    2.12
   4   5  -6   93.57    3.04
   4   5  -6   90.62    2.40
  -4  -5   6   92.59    2.31
  -4  -5   6   90.49    3.17
  -2  -1   8    2.15    0.74
  -2  -1   8    1.72    1.09
  -2  -1   8    2.04    1.28
   2   1  -8    1.62    1.23
   2   1  -8    1.28    1.10
   2   1  -8    2.59    0.98
  -1  -7   0    6.94    1.37
  -1  -7   0    6.73    0.99
  -1  -7   0    6.73    1.26
   1   7   0    6.92    0.48
   1   7   0    6.31    1.00
   1   7   0    6.91    1.35
   1   7   0    6.49    1.31
   1   7   0    7.12    0.48
  -3  -4  -4  254.58    5.18
  -3  -4  -4  253.32    3.62
  -3  -4  -4  259.41    5.99
   3   4   4  264.99    5.47
   3   4   4  255.56    4.22
   3   4   4  251.24    3.62
   3   4   4  265.63    5.63
   3   4   4  267.74    6.33
  -3   5  -7  240.16    3.79
  -3   5  -7  236.58    5.85
  -3   5  -7  232.49    4.03
  -3   5  -7  244.08    5.51
   3  -5   7  237.28    4.88
   3  -5   7  242.92    5.57
   3  -5   7  233.75    4.31
   3  -5   7  239.06    3.62
  -3   7  -4   51.29    2.26
  -3   7  -4   53.09    2.81
  -3   7  -4   46.72    2.48
   3  -7   4   47.95    0.65
   3  -7   4   51.41    1.70
   3  -7   4   52.79    2.17
   3  -7   4   48.02    2.64
  -2  -4   8  517.85   10.28
  -2  -4   8  530.08    9.82
  -2  -4   8  519.43    9.52
   2   4  -8  508.98    6.49
   2   4  -8  514.12   10.39
   2   4  -8  524.11   10.13
   2   4  -8  511.12    6.52
   2   4  -8  495.89    8.40
  -7   1  -2   97.20    3.18
  -7   1  -2   92.20    1.52
  -7   1  -2   96.02    2.48
  -7   1  -2   97.92    3.30
   7  -1   2   98.33    3.50
   7  -1   2   91.39    3.25
   7  -1   2  102.51    2.58
   7  -1   2   87.24    1.72
   0   7  -6  253.71    4.52
   0   7  -6  271.08    5.55
   0   7  -6  263.72    5.27
   0   7  -6  261.43    4.52
   0   7  -6  261.99    4.67
   0   7  -6  260.65    4.09
   0  -7   6  261.77    5.05
   0  -7   6  267.19    5.67
  -3  -5   7   81.12    1.81
  -3  -5   7   81.79    3.11
   3   5  -7   83.44    1.97
   3   5  -7   82.23    2.18
   3   5  -7   89.72    2.71
   3   5  -7   78.77    1.66
   3   5  -7   85.70    2.69
   3   5  -7   84.11    1.69
  -2  -1  -7   93.26    2.40
  -2  -1  -7   94.20    2.35
  -2  -1  -7   92.37    3.07
  -2  -1  -7   97.20    2.35
   2   1   7   91.11    2.21
   2   1   7   93.88    2.22
   2   1   7   95.11    2.26
   2   1   7   92.21    3.79
   6   4  -2  736.94   10.21
   6   4  -2  731.01   10.15
   6   4  -2  762.78   14.79
   6   4  -2  718.20   12.59
   6   4  -2  764.42   13.98
  -6  -4   2  733.62   13.58
  -6  -4   2  723.54   12.61
  -6  -4   2  748.76   14.39
   7  -1  -2   19.09    1.69
   7  -1  -2   17.42    1.52
   7  -1  -2   18.44    1.80
   7  -1  -2   16.13    1.17
   7  -1  -2   17.63    0.74
   7  -1  -2   16.78    1.00
  -7   1   2   13.82    1.14
  -7   1   2   16.80    0.74
  -7   1   2   17.49    1.04
   5   0  -6   13.96    0.89
   5   0  -6   12.82    1.29
   5   0  -6   13.09    1.77
  -5   0   6   18.79    1.60
  -5   0   6   15.13    1.74
  -5   0   6   16.64    1.35
  -5   0   6   15.01    0.87
  -5   0   6   14.11    1.23
  -4   6  -5  232.59    5.86
  -4   6  -5  226.97    5.24
  -4   6  -5  235.57    5.60
   4  -6   5  228.15    5.66
   4  -6   5  224.53    4.14
   4  -6   5  231.79    5.50
  -2   7   0  185.68    3.86
  -2   7   0  176.43    3.81
  -2   7   0  189.70    4.69
  -2   7   0  186.27    4.89
  -2   7   0  180.37    2.82
   2  -7   0  177.75    4.68
   2  -7   0  175.77    2.84
   2  -7   0  184.22    4.80
   2  -7   0  175.48    3.49
   1  -5  -4  257.98    3.36
   1  -5  -4  256.45    4.77
   1  -5  -4  258.44    6.12
   1  -5  -4  257.38    5.39
  -1   5   4  268.19    6.92
  -1   5   4  258.97    4.72
  -1   5   4  256.48    3.32
  -1   5   4  259.94    5.43
   0  -5  -4   84.14    2.73
   0  -5  -4   84.11    3.15
   0  -5  -4   80.16    0.98
   0  -5  -4   79.68    0.91
   0  -5  -4   83.17    3.33
   0   5   4   85.61    2.20
   0   5   4   86.87    2.48
   0   5   4   80.86    1.97
   4   6  -1 2540.99   50.54
   4   6  -1 2446.36   51.01
   4   6  -1 2470.02   49.18
   4   6  -1 2367.84   51.60
   4   6  -1 2474.15   53.04
  -4  -6   1 2380.09   49.25
  -4  -6   1 2478.74   49.01
   0  -5   8  519.46    8.69
   0  -5   8  533.56   10.38
   0  -5   8  518.66    7.64
   0   5  -8  506.75    8.92
   0   5  -8  514.72    8.96
   0   5  -8  521.17    8.94
   0   5  -8  511.57    7.86
   0   5  -8  532.19   10.57
   6   1  -5  191.01    4.98
   6   1  -5  180.77    3.25
   6   1  -5  183.06    3.54
   6   1  -5  179.88    4.13
   6   1  -5  186.14    4.95
  -6  -1   5  174.82    3.31
  -6  -1   5  186.07    4.85
  -6  -1   5  181.28    3.13
  -6  -1   5  185.43    3.70
   5  -2   6   26.45    1.95
   5  -2   6   23.73    2.02
   5  -2   6   24.15    1.58
   5  -2   6   31.19    1.51
  -5   2  -6   22.36    1.30
  -5   2  -6   21.27    1.61
  -5   2  -6   21.54    1.18
  -5   2  -6   22.80    0.88
  -7   2   1   71.71    2.08
  -7   2   1   80.81    1.62
  -7   2   1   83.57    2.20
   7  -2  -1   76.61    1.68
   7  -2  -1   78.32    2.45
   7  -2  -1   75.31    2.15
   7  -2  -1   79.41    2.44
   7  -2  -1   73.68    2.29
  -2  -7   5   15.10    0.92
  -2  -7   5   15.69    1.40
  -2  -7   5   15.69    1.43
  -2  -7   5   14.62    1.27
   2   7  -5   15.84    1.33
   2   7  -5   15.82    0.91
   2   7  -5   16.59    1.34
   2   7  -5   14.53    1.45
  -3  -6   6   35.33    1.17
  -3  -6   6   36.96    1.51
  -3  -6   6   37.72    2.10
   3   6  -6   35.23    1.23
   3   6  -6   35.08    1.56
   3   6  -6   35.24    1.88
   3   6  -6   35.52    1.81
   3   6  -6   36.34    2.07
   1   4   5  211.13    4.87
   1   4   5  217.47    4.60
   1   4   5  215.50    6.00
   1   4   5  204.46    4.39
  -1  -4  -5  204.95    2.75
  -1  -4  -5  207.04    4.96
  -1  -4  -5  218.56    5.51
  -1  -4  -5  207.05    2.80
   4  -3  -5   99.24    2.76
   4  -3  -5  101.59    2.57
   4  -3  -5  101.76    3.20
   4  -3  -5  102.44    2.65
  -4   3   5   98.21    2.47
  -4   3   5  103.00    2.64
  -4   3   5  100.42    3.43
  -4   3   5  101.68    3.11
  -4   3   5  101.45    2.64
   2  -4  -5  765.38   16.20
   2  -4  -5  773.79   15.19
   2  -4  -5  756.29   11.99
   2  -4  -5  769.04   13.73
  -2   4   5  773.24   11.85
  -2   4   5  794.06   16.34
  -2   4   5  795.08   13.97
  -2   4   5  782.03   14.83
   3  -7   1  180.10    3.02
   3  -7   1  194.19    5.05
   3  -7   1  179.59    3.46
   3  -7   1  176.34    3.56
   3  -7   1  188.90    3.98
  -3   7  -1  179.69    3.39
  -3   7  -1  187.83    5.16
  -3   7  -1  181.66    3.34
  -3   7  -1  182.35    3.55
  -5   4   3   66.75    1.92
  -5   4   3   68.24    2.07
  -5   4   3   68.03    2.63
  -5   4   3   71.16    2.52
  -5   4   3   74.90    2.37
   5  -4  -3   66.47    1.80
   5  -4  -3   73.70    2.13
   5  -4  -3   68.43    2.39
   5  -4  -3   69.36    2.02
   5  -4  -3   71.96    2.68
  -1   7  -6   89.88    3.19
  -1   7  -6   88.22    1.58
  -1   7  -6   87.49    2.95
  -1   7  -6   88.45    1.60
  -1   7  -6   91.96    3.07
   1  -7   6   96.24    3.00
   1  -7   6   91.16    2.80
   1  -7   6   94.87    3.28
  -7  -1  -1   24.36    2.04
  -7  -1  -1   26.95    1.83
  -7  -1  -1   25.44    1.88
   7   1   1   31.67    1.90
   7   1   1   26.87    1.83
   7   1   1   28.29    2.13
   4  -4  -4 2229.81   48.60
   4  -4  -4 2345.34   48.34
   4  -4  -4 2264.73   45.89
   4  -4  -4 2155.93   44.49
  -4   4   4 2311.04   45.66
  -4   4   4 2244.87   47.60
  -4   4   4 2265.29   47.98
  -4   4   4 2260.59   46.73
  -4   4   4 2230.81   44.57
  -2   4  -8 1385.45   25.06
  -2   4  -8 1405.92   25.66
  -2   4  -8 1419.09   27.91
  -2   4  -8 1399.34   27.83
   2  -4   8 1415.31   25.36
   2  -4   8 1405.60   27.45
   2  -4   8 1382.39   25.57
   2  -4   8 1400.64   24.96
  -5   3  -6  162.24    3.85
  -5   3  -6  159.73    4.15
  -5   3  -6  162.03    4.49
  -5   3  -6  167.40    2.92
   5  -3   6  158.29    3.29
   5  -3   6  163.52    3.31
   5  -3   6  167.24    3.12
   5  -3   6  161.23    2.95
  -7   2  -2   23.13    1.37
  -7   2  -2   22.36    2.14
  -7   2  -2   22.00    2.23
   7  -2   2   27.60    0.99
   7  -2   2   35.45    2.16
   7  -2   2   27.73    1.37
   7  -2   2   28.42    2.52
   6   4  -1  829.61   16.00
   6   4  -1  820.49   11.66
   6   4  -1  840.63   13.96
   6   4  -1  829.59   11.76
   6   4  -1  831.70   14.62
  -6  -4   1  832.93   14.56
  -6  -4   1  842.06   15.10
  -6  -4   1  821.07   14.55
   5  -2  -5  772.70   13.04
   5  -2  -5  778.58   15.20
   5  -2  -5  763.75   14.16
   5  -2  -5  753.59   13.98
  -5   2   5  791.93   14.30
  -5   2   5  770.27   13.15
  -5   2   5  752.47   13.05
  -5   2   5  760.42   12.49
  -5   2   5  767.54   14.65
  -6  -2   5 1084.24   18.71
  -6  -2   5 1051.43   20.75
  -6  -2   5 1085.33   17.44
   6   2  -5 1067.97   21.01
   6   2  -5 1060.83   18.46
   6   2  -5 1068.26   18.55
   6   2  -5 1063.90   19.23
   6   2  -5 1046.42   17.79
   6   2  -5 1027.68   18.94
   4  -3   7   16.69    1.54
   4  -3   7   23.17    1.71
   4  -3   7   19.58    1.95
   4  -3   7   20.57    1.78
  -4   3  -7   22.99    1.59
  -4   3  -7   23.46    2.05
  -4   3  -7   21.37    1.15
  -4   3  -7   23.71    1.22
   5   1   5   51.57    2.14
   5   1   5   60.68    1.80
   5   1   5   57.20    1.87
   5   1   5   51.42    1.68
  -5  -1  -5   53.64    1.73
  -5  -1  -5   60.89    2.52
  -5  -1  -5   58.63    2.05
  -5  -1  -5   54.49    1.88
   4  -2   7  635.16   11.32
   4  -2   7  640.22   11.87
   4  -2   7  624.69   10.33
   4  -2   7  618.52   11.25
  -4   2  -7  624.09   10.17
  -4   2  -7  604.20   10.54
  -4   2  -7  624.26   11.68
  -4   2  -7  628.82   10.58
  -6  -4   3  956.78   16.99
  -6  -4   3  964.20   18.10
  -6  -4   3  973.86   16.93
   6   4  -3  933.55   16.43
   6   4  -3 1021.41   19.19
   6   4  -3  984.70   14.86
   6   4  -3  983.08   19.21
   6   4  -3  966.67   14.54
   3   6   1  615.37   11.91
   3   6   1  620.46    8.47
   3   6   1  597.12    9.57
   3   6   1  598.60   10.32
   3   6   1  615.04   12.02
  -3  -6  -1  605.37   11.65
  -3  -6  -1  595.56   10.62
  -3  -6  -1  601.84    8.23
   1   3   6   17.88    1.31
   1   3   6   15.61    1.35
   1   3   6   16.96    1.76
   1   3   6   15.91    1.47
  -1  -3  -6   16.99    0.99
  -1  -3  -6   17.15    0.80
  -1  -3  -6   14.50    1.32
  -1  -3  -6   13.96    1.16
   1   5  -8  270.99    4.49
   1   5  -8  275.67    4.02
   1   5  -8  281.32    6.33
   1   5  -8  276.68    5.13
   1   5  -8  277.93    6.31
  -1  -5   8  272.47    4.85
  -1  -5   8  282.01    4.27
  -1  -5   8  280.75    5.28
  -7   0  -2  143.30    3.42
  -7   0  -2  141.41    2.81
  -7   0  -2  140.05    2.09
  -7   0  -2  140.18    4.01
   7   0   2  142.25    3.84
   7   0   2  135.48    2.02
   7   0   2  144.93    4.14
   7   0   2  147.98    3.51
  -3   1   7   79.08    2.27
  -3   1   7   73.76    1.42
  -3   1   7   78.26    2.80
  -3   1   7   77.29    2.43
   3  -1  -7   77.79    2.89
   3  -1  -7   78.90    2.49
   3  -1  -7   76.51    1.68
   3  -1  -7   84.01    3.76
   2  -6   7 2761.42   60.82
   2  -6   7 3029.12   58.45
   2  -6   7 2790.12   60.10
   2  -6   7 2724.74   60.00
  -2   6  -7 3014.83   58.74
  -2   6  -7 2747.90   61.07
  -2   6  -7 2762.32   58.97
  -2   6  -7 2752.50   60.50
   1  -5   8  236.15    3.96
   1  -5   8  242.30    4.50
   1  -5   8  241.07    4.09
  -1   5  -8  246.16    4.56
  -1   5  -8  241.85    4.22
  -1   5  -8  244.56    4.60
  -1   5  -8  240.00    4.49
  -1   5  -8  244.62    5.87
   5   4   2  494.83   10.03
   5   4   2  471.19    7.52
   5   4   2  475.18    7.42
   5   4   2  490.96    9.66
  -5  -4  -2  479.61    9.83
  -5  -4  -2  477.33    9.61
  -5  -4  -2  456.16    7.27
  -5  -4  -2  467.25    7.38
  -2   3   6  695.23   14.40
  -2   3   6  668.05   10.64
  -2   3   6  698.36   11.46
  -2   3   6  683.62   11.70
   2  -3  -6  674.00   11.13
   2  -3  -6  653.56   12.31
   2  -3  -6  692.01   13.55
   2  -3  -6  667.54   11.08
  -7  -2   1   72.94    2.78
  -7  -2   1   79.56    2.74
  -7  -2   1   76.68    2.89
   7   2  -1   81.71    2.78
   7   2  -1   77.84    2.92
   7   2  -1   76.10    2.85
   1   7  -6   92.52    2.83
   1   7  -6   92.33    2.57
   1   7  -6   89.16    2.21
   1   7  -6   94.22    2.84
   1   7  -6   87.79    2.16
   1   7  -6   89.62    2.87
  -1  -7   6   90.99    2.90
  -1  -7   6   90.80    2.53
   0   0  -8   54.45    1.97
   0   0  -8   52.05    2.57
   0   0  -8   63.72    3.54
   0   0  -8   53.33    1.99
   0   0   8   49.56    1.06
   0   0   8   48.51    2.52
   0   0   8   49.48    2.94
   0   0   8   50.27    1.04
  -3  -2  -6  404.37    6.49
  -3  -2  -6  395.46    7.70
  -3  -2  -6  416.91    8.54
  -3  -2  -6  410.44    7.71
   3   2   6  410.49    7.44
   3   2   6  417.63    8.94
   3   2   6  407.82    7.77
   3   2   6  399.90    6.36
   5  -5   5  149.77    4.25
   5  -5   5  150.18    1.87
   5  -5   5  151.50    4.40
   5  -5   5  145.14    2.81
  -5   5  -5  153.61    4.45
  -5   5  -5  154.98    4.28
  -5   5  -5  146.29    1.68
  -5   5  -5  146.35    3.65
   5   5   0   58.42    1.44
   5   5   0   60.04    1.66
   5   5   0   59.27    2.78
   5   5   0   55.28    1.83
   5   5   0   61.18    2.89
  -5  -5   0   60.70    2.79
  -5  -5   0   56.08    1.44
  -5  -5   0   60.95    1.69
   4   1   6  428.35    7.44
   4   1   6  438.11    8.04
   4   1   6  430.87    6.93
   4   1   6  448.99    9.04
  -4  -1  -6  438.49    7.42
  -4  -1  -6  436.90    8.27
  -4  -1  -6  434.20    7.49
  -4  -1  -6  436.05    8.13
   1   0  -8   16.44    1.44
   1   0  -8   17.56    1.79
  -1   0   8   17.27    1.18
  -1   0   8   14.93    0.69
  -1   0   8   18.31    2.04
  -1   0   8   15.94    0.64
  -1   0   8   21.02    1.46
   6  -4   4  541.83   11.19
   6  -4   4  516.59    9.05
   6  -4   4  549.02    7.67
   6  -4   4  530.19   10.73
  -6   4  -4  537.07    7.45
  -6   4  -4  525.59    8.27
  -6   4  -4  525.46    9.05
  -6   4  -4  531.61   10.75
   5  -6   2  142.17    3.26
   5  -6   2  141.04    2.51
   5  -6   2  128.96    2.72
   5  -6   2  138.12    3.73
  -5   6  -2  140.51    3.51
  -5   6  -2  142.97    3.63
  -5   6  -2  141.95    2.15
  -5   6  -2  144.98    3.40
  -5   6  -2  142.55    3.61
   6   0  -5  828.45   14.23
   6   0  -5  846.88   16.48
   6   0  -5  867.94   16.87
   6   0  -5  819.36   15.52
   6   0  -5  813.77   14.09
  -6   0   5  850.24   15.82
  -6   0   5  840.27   16.24
  -6   0   5  849.71   14.32
  -6   0   5  842.59   14.78
  -6   0   5  832.70   13.86
   2   6  -7 1104.04   21.29
   2   6  -7 1092.91   19.89
   2   6  -7 1082.88   18.59
   2   6  -7 1099.08   20.13
   2   6  -7 1068.77   18.98
  -2  -6   7 1073.07   19.18
  -2  -6   7 1102.17   20.48
  -2  -6   7 1107.25   19.22
  -7  -2   2  163.16    3.21
  -7  -2   2  163.80    3.95
  -7  -2   2  164.73    4.17
   7   2  -2  161.78    4.35
   7   2  -2  163.67    3.12
   7   2  -2  167.62    4.28
   5  -1   6  143.43    2.84
   5  -1   6  140.11    3.53
   5  -1   6  144.07    2.61
   5  -1   6  148.56    3.86
  -5   1  -6  141.27    2.81
  -5   1  -6  145.73    3.37
  -5   1  -6  143.53    3.72
  -5   1  -6  147.38    3.41
  -4   6   1 1205.49   23.02
  -4   6   1 1174.68   21.49
  -4   6   1 1211.31   21.10
  -4   6   1 1207.83   23.14
  -4   6   1 1199.27   23.92
   4  -6  -1 1215.40   23.42
   4  -6  -1 1188.88   21.86
   4  -6  -1 1171.37   21.07
   4  -6  -1 1179.96   21.90
   4  -6  -1 1157.59   22.88
  -2  -6  -2  474.41    8.85
  -2  -6  -2  480.59    9.37
  -2  -6  -2  466.18    8.14
   2   6   2  483.26    7.89
   2   6   2  488.51    8.50
   2   6   2  505.73    9.83
  -4  -4   7 1594.02   31.83
  -4  -4   7 1602.15   28.66
  -4  -4   7 1596.38   30.28
  -4  -4   7 1604.20   32.12
   4   4  -7 1577.93   32.10
   4   4  -7 1576.17   30.74
   4   4  -7 1568.56   27.39
   4   4  -7 1560.63   31.69
   4   4  -7 1605.81   27.16
   3  -6  -2  437.38    6.79
   3  -6  -2  448.05    9.15
   3  -6  -2  444.25    9.11
   3  -6  -2  443.88    8.63
  -3   6   2  437.62    7.59
  -3   6   2  441.57    7.45
  -3   6   2  446.34    9.19
  -3   6   2  440.43    6.66
  -3   6   2  448.15    8.90
  -2   5   4  430.09    5.92
  -2   5   4  442.11    8.68
  -2   5   4  430.23    8.18
  -2   5   4  427.61    9.44
   2  -5  -4  423.14    7.53
   2  -5  -4  418.26    7.02
   2  -5  -4  401.29    7.21
   2  -5  -4  419.32    5.92
  -7  -1   3  290.02    3.67
  -7  -1   3  291.62    5.61
  -7  -1   3  289.37    6.37
   7   1  -3  292.33    6.11
   7   1  -3  287.92    3.80
   7   1  -3  288.53    5.58
   7   1  -3  280.14    5.22
   7   1  -3  295.00    6.31
   7   1  -3  289.16    4.85
   1   5   4  274.17    6.80
   1   5   4  277.50    4.80
   1   5   4  274.06    4.83
  -1  -5  -4  267.38    5.03
  -1  -5  -4  269.70    5.93
  -1  -5  -4  271.14    5.66
  -7   0   3   78.23    1.36
  -7   0   3   74.69    2.13
  -7   0   3   77.93    1.81
   7   0  -3   75.64    2.67
   7   0  -3   79.11    2.15
   7   0  -3   77.46    1.94
   7   0  -3   76.66    2.80
   7   0  -3   77.85    2.86
   7   0  -3   75.46    1.39
   4   0  -7  162.62    4.13
   4   0  -7  177.61    4.40
   4   0  -7  172.56    2.38
   4   0  -7  174.94    5.26
  -4   0   7  174.79    4.28
  -4   0   7  174.83    4.80
  -4   0   7  172.39    4.13
  -4   0   7  172.83    2.66
  -4   0   7  168.09    4.19
   2  -1   8   38.84    2.25
   2  -1   8   33.58    2.63
   2  -1   8   42.97    1.97
   2  -1   8   41.59    1.35
  -2   1  -8   41.37    2.38
  -2   1  -8   39.52    1.33
  -2   1  -8   39.64    1.72
  -2   1  -8   39.85    1.52
   0  -2  -7  273.89    4.51
   0  -2  -7  273.33    6.22
   0  -2  -7  276.08    4.58
   0  -2  -7  276.79    7.00
   0   2   7  282.13    4.59
   0   2   7  274.92    6.06
   0   2   7  269.76    4.44
   0   2   7  268.95    5.67
   3   2  -8  323.03    7.30
   3   2  -8  303.10    6.50
   3   2  -8  314.74    6.73
  -3  -2   8  312.92    6.24
  -3  -2   8  319.33    6.69
  -3  -2   8  312.10    6.72
  -3  -7   3   87.51    2.02
  -3  -7   3   91.21    3.05
  -3  -7   3   90.66    2.23
   3   7  -3   90.90    2.42
   3   7  -3   93.16    2.52
   3   7  -3   89.21    2.04
   3   7  -3   92.56    2.25
   3   7  -3   92.87    3.10
  -1   2   7  273.64    5.56
  -1   2   7  272.76    4.35
  -1   2   7  272.32    4.64
  -1   2   7  277.15    4.93
   1  -2  -7  269.01    4.29
   1  -2  -7  272.50    4.71
   1  -2  -7  262.31    5.50
   1  -2  -7  277.41    6.31
   6  -3  -3  333.87    6.62
   6  -3  -3  329.53    5.50
   6  -3  -3  322.24    6.99
   6  -3  -3  319.24    5.43
   6  -3  -3  323.34    5.98
  -6   3   3  328.30    5.81
  -6   3   3  335.59    6.60
  -6   3   3  325.51    5.53
  -6   3   3  327.22    6.35
  -5   6  -3   80.86    2.85
  -5   6  -3   83.76    2.74
  -5   6  -3   80.90    3.55
  -5   6  -3   81.06    2.68
   5  -6   3   79.06    3.37
   5  -6   3   83.05    2.03
   5  -6   3   79.62    1.09
   5  -6   3   78.33    1.11
  -6  -2  -3  953.18   16.67
  -6  -2  -3  909.79   17.30
  -6  -2  -3  886.33   17.43
  -6  -2  -3  881.78   14.32
   6   2   3  886.49   17.24
   6   2   3  893.67   15.80
   6   2   3  903.93   14.09
   6   2   3  874.46   14.72
  -7   3  -1  197.08    3.32
  -7   3  -1  197.58    5.05
  -7   3  -1  200.09    3.33
  -7   3  -1  203.78    4.84
   7  -3   1  194.14    3.75
   7  -3   1  200.67    3.58
   7  -3   1  194.40    4.13
   7  -3   1  193.78    3.49
  -7  -2   0  161.26    3.03
  -7  -2   0  162.67    4.26
  -7  -2   0  158.60    3.15
   7   2   0  163.19    3.30
   7   2   0  159.07    3.18
   7   2   0  163.64    4.00
   3   3  -8  423.77    7.51
   3   3  -8  427.30    7.22
   3   3  -8  436.10    8.98
  -3  -3   8  437.27    8.56
  -3  -3   8  435.86    8.78
  -3  -3   8  435.96    8.16
  -4  -5  -2   26.68    1.05
  -4  -5  -2   26.74    1.36
  -4  -5  -2   22.80    1.35
   4   5   2   25.16    2.24
   4   5   2   24.60    0.92
   4   5   2   23.71    1.37
   4   5   2   24.28    0.82
   4   5   2   26.62    2.05
  -3  -5  -3   49.59    1.96
  -3  -5  -3   46.91    0.88
  -3  -5  -3   44.05    1.71
   3   5   3   45.36    0.91
   3   5   3   44.16    2.70
   3   5   3   49.43    1.99
   3   5   3   50.64    1.68
   3   5   3   48.06    2.38
   6  -2  -4  425.15    7.75
   6  -2  -4  418.73    7.50
   6  -2  -4  433.05    8.69
   6  -2  -4  432.02    8.57
   6  -2  -4  431.81    8.46
  -6   2   4  431.30    7.45
  -6   2   4  423.54    7.24
  -6   2   4  423.39    7.12
  -6   2   4  426.42    7.75
  -6   2   4  422.77    7.12
  -4   2   6  275.81    4.99
  -4   2   6  281.83    6.52
  -4   2   6  280.98    5.92
  -4   2   6  280.51    4.65
  -4   2   6  286.81    5.48
   4  -2  -6  275.14    5.58
   4  -2  -6  283.51    5.57
   4  -2  -6  283.59    4.65
   4  -2  -6  267.74    4.84
  -4  -6   5  436.80    8.29
  -4  -6   5  427.96    7.06
  -4  -6   5  425.29    7.13
   4   6  -5  438.75    7.82
   4   6  -5  435.36    7.75
   4   6  -5  447.39    8.36
   4   6  -5  436.81    7.26
   4   6  -5  422.39    7.14
   4  -4   7  539.24   10.60
   4  -4   7  546.46   10.22
   4  -4   7  549.63   10.34
   4  -4   7  563.54    8.74
  -4   4  -7  525.69    9.97
  -4   4  -7  553.36    8.25
  -4   4  -7  536.78    9.38
  -4   4  -7  530.22    9.04
   5  -6   1  754.61   15.03
   5  -6   1  750.11   11.83
   5  -6   1  710.26   11.96
   5  -6   1  732.43   13.84
  -5   6  -1  754.81   13.81
  -5   6  -1  754.51   13.73
  -5   6  -1  757.90   13.55
  -5   6  -1  754.49   15.29
  -5   6  -1  747.37   11.25
  -7   3   0  391.68    8.23
  -7   3   0  396.02    6.17
  -7   3   0  402.78    8.08
  -7   3   0  402.56    6.26
   7  -3   0  401.65    8.67
   7  -3   0  384.85    5.85
   7  -3   0  398.67    8.22
   7  -3   0  412.50    6.92
  -6   5  -2   67.59    2.22
  -6   5  -2   71.15    3.26
  -6   5  -2   70.22    2.73
  -6   5  -2   68.47    2.24
   6  -5   2   67.18    1.54
   6  -5   2   69.55    2.79
   6  -5   2   66.93    1.62
   6  -5   2   66.32    3.24
  -3   7  -5 1013.76   18.16
  -3   7  -5 1032.59   18.23
  -3   7  -5 1042.22   20.80
   3  -7   5 1050.86   19.77
   3  -7   5 1014.47   18.39
   3  -7   5 1037.95   20.04
   5   4  -6   84.99    3.29
   5   4  -6   85.10    3.26
   5   4  -6   89.14    2.03
   5   4  -6   89.10    2.08
   5   4  -6   87.17    2.26
   5   4  -6   87.69    2.20
  -5  -4   6   85.96    3.31
  -5  -4   6   87.95    2.11
  -4   1  -7  930.86   17.47
  -4   1  -7  954.40   17.64
  -4   1  -7  956.49   17.48
  -4   1  -7  937.41   17.27
   4  -1   7  936.52   16.06
   4  -1   7  932.15   16.85
   4  -1   7  957.40   17.78
   4  -1   7  949.27   17.44
  -6   2  -5  212.18    4.04
  -6   2  -5  209.33    3.91
  -6   2  -5  210.04    3.99
  -6   2  -5  218.01    3.89
   6  -2   5  218.45    3.98
   6  -2   5  210.31    5.16
   6  -2   5  208.19    3.96
   6  -2   5  209.88    4.07
  -1   0  -8  183.92    4.66
  -1   0  -8  174.19    5.09
  -1   0  -8  186.92    3.85
  -1   0  -8  178.83    3.08
   1   0   8  179.66    3.53
   1   0   8  181.33    2.88
   1   0   8  186.72    2.97
   1   0   8  181.52    3.96
   3   7  -2  104.64    2.18
   3   7  -2  108.33    3.14
   3   7  -2  106.89    2.65
   3   7  -2  106.14    3.43
   3   7  -2  109.63    2.75
  -3  -7   2  106.92    2.28
  -3  -7   2  104.95    2.44
  -3  -7   2  105.51    2.12
   6   4   0   73.28    1.46
   6   4   0   67.73    1.60
   6   4   0   69.40    3.10
   6   4   0   74.01    3.20
  -6  -4   0   61.56    1.56
  -6  -4   0   67.56    3.04
  -6  -4   0   70.03    1.46
  -6  -4   0   66.68    3.09
  -4   5   3  458.29    8.94
  -4   5   3  458.40    8.98
  -4   5   3  451.38    8.99
  -4   5   3  460.10    7.52
  -4   5   3  461.45    9.26
   4  -5  -3  448.93    9.04
   4  -5  -3  442.04    7.77
   4  -5  -3  459.77    8.98
   4  -5  -3  443.14    7.48
  -2   7  -6 1078.51   19.43
  -2   7  -6 1115.37   16.50
  -2   7  -6 1079.43   21.10
  -2   7  -6 1109.99   16.43
  -2   7  -6 1112.80   21.41
   2  -7   6 1063.56   20.46
   2  -7   6 1079.92   19.38
   2  -7   6 1112.33   21.07
   5  -4   6  570.89   11.27
   5  -4   6  557.00    8.18
   5  -4   6  561.69    9.20
   5  -4   6  574.65   11.28
  -5   4  -6  556.64    9.18
  -5   4  -6  567.00    9.80
  -5   4  -6  563.11   10.87
  -5   4  -6  566.65    8.50
  -3  -7   4  134.16    3.08
  -3  -7   4  130.33    2.54
  -3  -7   4  135.22    3.57
   3   7  -4  140.36    3.25
   3   7  -4  131.68    3.07
   3   7  -4  134.52    3.52
   3   7  -4  130.14    3.07
   3   7  -4  132.47    3.45
   6  -5   1   96.42    2.53
   6  -5   1   92.72    2.33
   6  -5   1   99.07    3.10
   6  -5   1   95.74    2.38
  -6   5  -1   96.47    2.66
  -6   5  -1   97.26    3.05
  -6   5  -1   93.71    3.77
  -6   5  -1   94.61    1.81
  -6   5  -1   93.98    2.65
  -6  -3   5    4.83    0.63
  -6  -3   5    4.29    1.46
  -6  -3   5    4.41    0.88
   6   3  -5    3.48    0.85
   6   3  -5    4.03    1.51
   6   3  -5    5.27    0.62
   6   3  -5    4.90    0.97
   6   3  -5    3.80    0.90
   6   3  -5    4.45    0.93
  -1   7   1   30.94    1.09
  -1   7   1   29.60    1.50
  -1   7   1   32.57    2.16
  -1   7   1   29.84    0.78
  -1   7   1   28.16    2.01
   1  -7  -1   28.82    1.43
   1  -7  -1   28.20    0.82
   1  -7  -1   27.89    1.74
   1  -7  -1   28.62    2.27
   0   7   1   28.74    2.02
   0   7   1   26.11    0.48
   0   7   1   25.92    0.44
   0   7   1   24.93    2.18
   0   7   1   26.46    1.92
   0  -7  -1   30.33    1.99
   0  -7  -1   22.98    1.77
   0  -7  -1   22.68    2.14
  -5  -5   5   79.13    1.84
  -5  -5   5   80.80    2.90
   5   5  -5   82.48    3.03
   5   5  -5   84.29    3.07
   5   5  -5   75.72    2.04
   5   5  -5   83.67    2.35
   5   5  -5   82.18    1.63
   5   5  -5   80.78    1.89
   5   5  -5   82.57    2.38
  -7   2   2  148.21    3.92
  -7   2   2  147.27    2.59
  -7   2   2  149.65    4.06
   7  -2  -2  145.07    2.74
   7  -2  -2  147.24    4.09
   7  -2  -2  147.99    3.06
   7  -2  -2  144.09    4.01
   7  -2  -2  141.89    2.67
  -7   3  -2   58.34    1.56
  -7   3  -2   57.47    2.93
  -7   3  -2   60.68    1.62
  -7   3  -2   60.79    2.73
   7  -3   2   59.88    3.13
   7  -3   2   65.27    2.83
   7  -3   2   58.64    1.61
   7  -3   2   59.99    1.64
   6   3   2  293.40    6.64
   6   3   2  294.61    4.17
   6   3   2  298.48    6.60
   6   3   2  296.09    5.40
  -6  -3  -2  284.35    5.23
  -6  -3  -2  296.46    6.77
  -6  -3  -2  284.98    5.20
  -6  -3  -2  286.87    4.56
   6   4  -4  354.27    6.34
   6   4  -4  351.16    5.98
   6   4  -4  348.55    5.68
   6   4  -4  345.60    6.10
   6   4  -4  355.19    4.93
  -6  -4   4  361.71    6.82
  -6  -4   4  343.98    7.27
  -6  -4   4  349.48    5.11
  -6  -1  -4  459.17    8.90
  -6  -1  -4  437.13    7.04
  -6  -1  -4  457.81    8.35
  -6  -1  -4  429.80    7.63
   6   1   4  440.02    7.74
   6   1   4  451.80    8.44
   6   1   4  447.23    6.96
   6   1   4  469.70    9.09
   4   6   0   19.51    0.92
   4   6   0   24.43    1.33
   4   6   0   15.97    2.02
   4   6   0   19.60    2.14
   4   6   0   17.53    2.09
  -4  -6   0   18.23    0.91
  -4  -6   0   19.65    1.27
  -4  -6   0   20.17    1.28
  -2  -7   0   11.26    1.74
  -2  -7   0   14.12    1.44
  -2  -7   0   13.36    1.54
   2   7   0   12.40    0.60
   2   7   0   13.80    1.44
   2   7   0   13.91    0.61
   2   7   0   13.22    1.60
   2   7   0   14.29    1.84
  -2   0   8   33.44    0.70
  -2   0   8   34.46    0.75
  -2   0   8   32.78    1.20
  -2   0   8   32.30    2.43
  -2   0   8   33.03    2.16
   2   0  -8   34.44    1.86
   2   0  -8   37.02    2.19
   2   0  -8   38.69    1.84
  -2  -5   8  276.97    5.79
  -2  -5   8  273.82    4.57
  -2  -5   8  272.59    3.69
  -2  -5   8  271.72    6.21
   2   5  -8  264.65    5.00
   2   5  -8  270.52    4.16
   2   5  -8  268.46    5.50
   2   5  -8  271.99    5.95
  -6   3  -5 1491.82   25.89
  -6   3  -5 1481.98   29.34
  -6   3  -5 1486.85   27.91
  -6   3  -5 1429.25   27.28
   6  -3   5 1489.29   26.15
   6  -3   5 1477.56   29.67
   6  -3   5 1465.92   27.42
   6  -3   5 1469.34   29.65
   7  -1   3   11.60    0.73
   7  -1   3   10.57    1.16
   7  -1   3   11.16    1.24
   7  -1   3   11.68    1.68
  -7   1  -3   10.06    1.03
  -7   1  -3    9.37    1.20
  -7   1  -3   10.79    0.71
  -7   1  -3   12.48    1.71
  -7  -2   3   94.73    2.31
  -7  -2   3   90.28    1.07
  -7  -2   3   93.90    2.71
   7   2  -3   92.68    3.27
   7   2  -3   98.20    3.29
   7   2  -3   90.13    1.10
   7   2  -3   95.67    3.29
   7   2  -3   90.36    1.84
   7   2  -3   91.28    2.82
   5  -5  -2  434.75    7.29
   5  -5  -2  442.00    9.06
   5  -5  -2  468.37    9.53
   5  -5  -2  449.30    8.80
   5  -5  -2  444.05    7.99
  -5   5   2  452.25    7.86
  -5   5   2  437.08    6.94
  -5   5   2  446.50    8.14
  -5   5   2  458.65    8.64
  -5   5   2  446.95    9.25
   3  -7   0  286.31    4.98
   3  -7   0  284.51    5.34
   3  -7   0  286.66    4.77
   3  -7   0  290.20    5.29
   3  -7   0  288.87    4.87
  -3   7   0  284.59    5.31
  -3   7   0  297.59    5.36
  -3   7   0  296.80    6.93
  -3   7   0  301.22    6.52
  -3   7   0  298.19    5.84
   1  -6  -3  465.65    5.86
   1  -6  -3  463.86    9.50
   1  -6  -3  473.04    9.37
   1  -6  -3  455.49    7.89
  -1   6   3  469.38    5.65
  -1   6   3  475.41    9.42
  -1   6   3  472.48    9.85
  -1   6   3  479.11    9.31
   6  -1   5  300.52    5.39
   6  -1   5  308.48    6.57
   6  -1   5  307.56    5.81
   6  -1   5  311.31    5.33
  -6   1  -5  305.26    5.33
  -6   1  -5  303.29    5.42
  -6   1  -5  306.44    5.69
  -6   1  -5  308.59    6.34
  -1  -2  -7    1.09    0.64
  -1  -2  -7    0.83    0.74
  -1  -2  -7    1.52    0.64
  -1  -2  -7    1.38    0.87
   1   2   7    1.99    0.77
   1   2   7    0.81    1.16
   1   2   7    2.10    0.71
   1   2   7   -0.19    1.61
   3   1  -8  575.02   12.10
   3   1  -8  579.47   11.02
   3   1  -8  556.41    9.61
  -3  -1   8  588.99   10.97
  -3  -1   8  580.76   10.82
  -3  -1   8  584.46   11.53
   0  -6  -3  595.22   11.65
   0  -6  -3  583.50   10.16
   0  -6  -3  605.29   11.68
   0   6   3  600.25   10.25
   0   6   3  609.48   11.64
   0   6   3  602.23   12.14
   7  -2   3  379.82    7.95
   7  -2   3  370.61    8.17
   7  -2   3  366.20    6.22
   7  -2   3  360.48    5.48
  -7   2  -3  370.78    6.19
  -7   2  -3  370.12    6.59
  -7   2  -3  370.27    5.70
  -7   2  -3  370.10    6.41
   7  -1  -3    5.23    1.35
   7  -1  -3    5.91    0.88
   7  -1  -3    6.18    1.33
   7  -1  -3    6.38    1.45
   7  -1  -3    6.42    0.86
  -7   1   3    5.48    0.66
  -7   1   3    3.22    0.80
  -7   1   3    5.35    0.93
  -7   1   3    4.83    1.20
   2  -5   8  862.87   16.49
   2  -5   8  857.26   13.65
   2  -5   8  841.50   14.39
   2  -5   8  841.57   14.75
  -2   5  -8  853.51   16.71
  -2   5  -8  859.23   16.67
  -2   5  -8  857.24   14.11
  -2   5  -8  834.31   14.71
  -6   5  -3   40.46    1.27
  -6   5  -3   38.87    1.57
  -6   5  -3   40.35    1.82
  -6   5  -3   39.58    2.72
   6  -5   3   43.45    2.75
   6  -5   3   45.15    1.66
   6  -5   3   41.72    1.04
   6  -5   3   40.73    1.00
  -2  -4  -5  679.82   11.72
  -2  -4  -5  706.55   13.93
  -2  -4  -5  678.58    9.40
  -2  -4  -5  676.02    9.23
   2   4   5  723.36   13.17
   2   4   5  712.00   13.16
   2   4   5  686.67   11.48
   2   4   5  711.99   14.41
  -7  -1  -2    2.24    1.09
  -7  -1  -2    1.82    0.43
  -7  -1  -2    2.07    1.26
  -7  -1  -2    2.03    1.08
   7   1   2    1.44    0.80
   7   1   2    1.49    0.43
   7   1   2    2.55    1.11
   7   1   2    0.48    0.69
  -6   4   2  295.15    5.98
  -6   4   2  288.68    6.51
  -6   4   2  291.96    5.56
  -6   4   2  298.46    5.59
   6  -4  -2  295.78    5.42
   6  -4  -2  290.50    5.85
   6  -4  -2  289.43    5.73
   6  -4  -2  294.57    5.97
   6  -4  -2  284.55    5.17
  -2   2   7   91.46    3.90
  -2   2   7   87.42    2.25
  -2   2   7   88.48    1.87
  -2   2   7   89.91    2.28
   2  -2  -7   87.25    1.83
   2  -2  -7   86.37    2.77
   2  -2  -7   88.86    2.33
   2  -2  -7   91.35    3.34
   5  -1  -6   84.79    2.68
   5  -1  -6   84.14    1.95
   5  -1  -6   82.06    2.93
   5  -1  -6   83.88    3.60
  -5   1   6   84.82    3.32
  -5   1   6   84.88    1.95
  -5   1   6   86.54    2.68
  -5   1   6   83.78    2.17
  -5   1   6   86.69    2.89
  -3   3  -8   74.96    2.93
  -3   3  -8   76.55    2.09
  -3   3  -8   81.29    3.03
  -3   3  -8   77.49    2.31
   3  -3   8   78.44    2.89
   3  -3   8   78.51    2.55
   3  -3   8   77.45    2.89
   3  -3   8   78.47    2.27
  -3   4   5  163.76    3.29
  -3   4   5  167.19    4.50
  -3   4   5  169.96    3.72
  -3   4   5  160.21    3.61
  -3   4   5  165.61    3.05
   3  -4  -5  165.73    3.08
   3  -4  -5  169.38    3.69
   3  -4  -5  161.78    4.51
   3  -4  -5  162.82    3.75
  -3  -4   8  195.26    4.39
  -3  -4   8  195.75    4.59
  -3  -4   8  197.32    4.95
   3   4  -8  196.13    2.56
   3   4  -8  194.67    3.59
   3   4  -8  200.67    2.53
   3   4  -8  196.00    4.83
   3   4  -8  196.07    5.04
  -2  -7   6   90.86    2.46
  -2  -7   6   93.01    2.76
   2   7  -6   91.89    2.49
   2   7  -6   91.41    1.85
   2   7  -6   89.61    2.03
   2   7  -6   90.42    2.49
   2   7  -6   90.62    2.77
   5  -6   4   50.91    2.77
   5  -6   4   48.81    2.50
   5  -6   4   49.29    2.23
  -5   6  -4   46.47    2.91
  -5   6  -4   48.94    2.47
  -5   6  -4   47.58    2.21
  -4   7  -3  794.49   13.80
  -4   7  -3  818.59   15.01
  -4   7  -3  822.95   15.51
  -4   7  -3  821.21   14.90
  -4   7  -3  816.08   11.14
   4  -7   3  803.97   16.01
   4  -7   3  792.22   14.75
   4  -7   3  820.89   14.82
   4  -7   3  810.33   10.89
   0   8  -3    4.83    1.47
   0   8  -3    4.69    1.38
   0   8  -3    4.43    0.83
   0   8  -3    6.34    1.35
   0   8  -3    5.76    0.91
   0   8  -3    3.25    0.85
   0  -8   3    5.61    0.85
   0  -8   3    4.76    1.45
  -4   7  -2  608.58   11.52
  -4   7  -2  585.74    8.72
  -4   7  -2  591.43   12.43
  -4   7  -2  601.16   11.32
  -4   7  -2  591.02   10.51
   4  -7   2  575.16   10.65
   4  -7   2  571.93    9.33
   4  -7   2  563.62   10.18
   4  -7   2  586.32    8.52
   1  -8   3   73.46    1.69
   1  -8   3   72.82    2.01
   1  -8   3   75.59    1.70
   1  -8   3   75.38    3.10
  -1   8  -3   78.16    2.21
  -1   8  -3   77.43    2.97
  -1   8  -3   78.47    1.84
  -1   8  -3   80.60    3.01
  -1   8  -3   74.41    2.09
   2   3   6    4.84    1.06
   2   3   6    4.02    0.71
   2   3   6    3.88    1.07
   2   3   6    2.99    0.82
  -2  -3  -6    4.20    1.54
  -2  -3  -6    3.61    0.77
  -2  -3  -6    4.62    1.28
  -2  -3  -6    3.88    0.59
   3  -2   8  103.56    2.30
   3  -2   8  106.54    2.51
   3  -2   8  107.11    3.38
   3  -2   8  109.58    3.29
  -3   2  -8   99.68    2.44
  -3   2  -8  102.09    2.35
  -3   2  -8  102.87    3.32
  -3   2  -8  110.56    3.00
  -7   3   1  209.91    3.63
  -7   3   1  210.27    4.98
  -7   3   1  200.22    3.91
   7  -3  -1  205.56    4.07
   7  -3  -1  206.32    3.78
   7  -3  -1  198.24    4.13
   7  -3  -1  197.88    4.94
   7  -3  -1  197.50    5.26
   7  -3  -1  200.10    4.99
   6  -5   0   74.14    2.12
   6  -5   0   76.53    3.12
   6  -5   0   80.16    1.99
   6  -5   0   73.91    1.89
   6  -5   0   71.99    3.44
  -6   5   0   76.48    2.39
  -6   5   0   75.21    1.95
  -6   5   0   80.37    1.86
  -6   5   0   78.73    1.96
   7   2   1   66.54    1.80
   7   2   1   67.37    1.00
   7   2   1   67.94    2.82
   7   2   1   65.47    3.00
  -7  -2  -1   68.62    2.91
  -7  -2  -1   69.29    2.79
  -7  -2  -1   72.16    0.94
  -7  -2  -1   65.99    2.47
   0   8  -4  265.44    4.42
   0   8  -4  255.69    4.05
   0   8  -4  255.49    4.71
   0   8  -4  251.62    4.51
   0   8  -4  264.09    5.86
   0   8  -4  259.38    4.68
   0  -8   4  260.29    4.23
   0  -8   4  268.85    5.86
   3  -3  -6  652.75   10.97
   3  -3  -6  657.14   13.00
   3  -3  -6  647.84   11.97
   3  -3  -6  648.67   11.14
  -3   3   6  659.76   11.06
  -3   3   6  658.48   11.80
  -3   3   6  651.58   10.95
  -3   3   6  662.04   12.62
  -6   1   5   13.53    1.15
  -6   1   5   15.95    1.70
  -6   1   5   11.82    1.07
  -6   1   5   13.87    1.12
  -6   1   5   14.69    1.19
   6  -1  -5    9.25    1.23
   6  -1  -5    9.53    1.16
   6  -1  -5   12.35    1.68
   6  -1  -5   12.42    1.68
   6  -1  -5   14.32    1.20
   2  -7  -1  488.04    9.80
   2  -7  -1  465.35    6.64
   2  -7  -1  491.32    8.59
   2  -7  -1  476.09    7.59
  -2   7   1  482.48    8.80
  -2   7   1  480.85    8.45
  -2   7   1  486.16    9.08
  -2   7   1  481.01    6.66
  -2   7   1  467.75    8.11
   1   7   1    3.43    1.25
   1   7   1    5.47    1.47
   1   7   1    4.29    1.39
  -1  -7  -1    5.28    1.25
  -1  -7  -1    3.56    1.24
  -1  -7  -1    3.84    0.90
   5   0   6  429.65    8.19
   5   0   6  437.01    7.84
   5   0   6  456.39    8.63
   5   0   6  431.76    7.27
  -5   0  -6  444.02    8.45
  -5   0  -6  437.96    8.19
  -5   0  -6  426.40    8.49
  -5   0  -6  432.23    7.93
   3   7  -1   56.36    1.33
   3   7  -1   60.74    1.78
   3   7  -1   62.73    2.14
   3   7  -1   60.63    1.91
  -3  -7   1   60.54    2.10
  -3  -7   1   56.73    2.67
  -3  -7   1   58.12    1.61
  -3  -7   1   59.62    2.49
   5  -6   0  109.08    3.38
   5  -6   0  107.48    2.44
   5  -6   0  104.48    2.92
   5  -6   0   94.81    2.56
   5  -6   0   94.91    3.74
  -5   6   0   94.57    3.94
  -5   6   0   97.17    2.22
  -5   6   0  104.63    2.31
  -5   6   0  100.01    2.81
  -1   8  -4  242.26    5.80
  -1   8  -4  241.06    4.75
  -1   8  -4  238.22    5.55
  -1   8  -4  246.44    4.57
  -1   8  -4  241.49    3.75
   1  -8   4  241.92    3.62
   1  -8   4  247.07    3.76
   1  -8   4  239.34    5.60
   1  -8   4  249.89    4.71
   4  -6   6 2102.98   44.00
   4  -6   6 2080.62   41.49
   4  -6   6 2118.47   44.27
  -4   6  -6 2117.67   44.99
  -4   6  -6 2052.92   41.24
  -4   6  -6 2113.33   44.37
   3   1   7  173.28    4.95
   3   1   7  174.97    4.30
   3   1   7  179.24    3.52
   3   1   7  178.09    3.70
  -3  -1  -7  177.06    3.61
  -3  -1  -7  180.48    3.92
  -3  -1  -7  168.64    3.28
  -3  -1  -7  168.55    4.58
  -3  -7   5   39.43    1.88
  -3  -7   5   38.87    1.78
  -3  -7   5   36.01    1.88
  -3  -7   5   38.26    1.90
   3   7  -5   38.97    1.28
   3   7  -5   40.85    1.94
   3   7  -5   35.48    1.75
   3   7  -5   35.98    1.81
  -3   4  -8  253.43    4.68
  -3   4  -8  262.39    6.06
  -3   4  -8  249.05    4.68
  -3   4  -8  251.81    4.36
   3  -4   8  259.89    4.53
   3  -4   8  253.42    4.63
   3  -4   8  258.56    5.80
   3  -4   8  253.14    4.90
   0   8  -2   17.94    0.93
   0   8  -2   18.38    0.92
   0   8  -2   17.85    1.33
   0   8  -2   20.01    1.76
   0   8  -2   19.52    1.96
   0   8  -2   17.64    0.89
   0   8  -2   18.56    1.82
   0  -8   2   16.54    1.25
   0  -8   2   16.03    1.92
   7   0   3   20.45    1.15
   7   0   3   17.62    1.00
   7   0   3   18.50    0.78
   7   0   3   17.40    1.32
  -7   0  -3   18.28    0.75
  -7   0  -3   19.48    1.01
  -7   0  -3   17.23    1.73
  -7   0  -3   20.25    1.96
   3  -5  -4   43.34    1.44
   3  -5  -4   40.61    1.59
   3  -5  -4   44.51    2.69
   3  -5  -4   42.25    1.61
  -3   5   4   44.14    2.13
  -3   5   4   41.80    1.60
  -3   5   4   41.87    1.31
  -3   5   4   42.96    2.63
  -3   5   4   42.89    2.36
  -3   6  -7   88.03    2.12
  -3   6  -7   83.91    1.49
  -3   6  -7   90.26    3.25
  -3   6  -7   93.26    3.40
   3  -6   7   90.67    2.30
   3  -6   7   85.87    2.80
   3  -6   7   95.51    3.21
   3  -6   7   85.80    1.33
   2  -6  -3  145.54    3.03
   2  -6  -3  147.45    4.07
   2  -6  -3  145.01    2.38
   2  -6  -3  141.25    3.15
  -2   6   3  151.71    4.24
  -2   6   3  149.14    4.51
  -2   6   3  150.67    4.06
  -2   6   3  149.30    2.38
  -2   6   3  146.22    3.88
   1  -8   2  373.26    6.12
   1  -8   2  380.30    6.79
   1  -8   2  376.43    5.92
  -1   8  -2  374.01    5.92
  -1   8  -2  379.31    6.40
  -1   8  -2  381.53    6.91
  -1   8  -2  385.61    6.66
  -1   8  -2  369.19    6.48
   0   6  -8  586.25   10.17
   0   6  -8  602.99    9.85
   0   6  -8  593.11    9.88
   0   6  -8  585.09   10.28
   0   6  -8  595.47   11.73
   0  -6   8  608.61   11.64
   0  -6   8  601.61    9.73
   0  -6   8  596.60    9.46
  -5  -5  -1   37.96    1.35
  -5  -5  -1   43.28    1.64
  -5  -5  -1   41.90    1.33
   5   5   1   44.22    1.74
   5   5   1   40.93    1.33
   5   5   1   41.00    1.77
   5   5   1   36.17    1.63
   5   5   1   43.19    2.57
  -2  -5  -4  128.96    2.98
  -2  -5  -4  126.04    1.32
  -2  -5  -4  133.00    1.42
   2   5   4  136.69    3.67
   2   5   4  133.31    3.58
   2   5   4  136.17    4.39
   2   5   4  139.78    3.77
   0   7  -7  336.96    5.42
   0   7  -7  344.22    6.32
   0   7  -7  331.21    5.79
   0   7  -7  339.29    7.08
   0   7  -7  332.86    7.07
   0   7  -7  340.85    5.95
   0  -7   7  332.95    5.21
   0  -7   7  339.90    7.08
   1   6   3   77.45    2.05
   1   6   3   77.11    3.04
   1   6   3   78.27    3.41
  -1  -6  -3   83.66    2.92
  -1  -6  -3   79.51    3.09
  -1  -6  -3   81.48    2.99
   4  -7   4  573.74   10.21
   4  -7   4  565.14   10.84
  -4   7  -4  574.62   10.35
  -4   7  -4  574.02   10.98
  -4   7  -4  581.99   11.15
   7  -3   3   40.42    2.55
   7  -3   3   41.35    1.36
   7  -3   3   41.44    2.74
   7  -3   3   39.81    1.41
  -7   3  -3   41.38    2.45
  -7   3  -3   42.18    1.36
  -7   3  -3   39.83    1.41
  -7   3  -3   41.87    1.70
  -5  -2   7  516.22    9.06
  -5  -2   7  495.37    8.67
  -5  -2   7  508.30    7.41
  -5  -2   7  504.76   10.23
  -5  -2   7  483.55    8.57
   5   2  -7  487.49    8.85
   5   2  -7  479.38    8.67
   5   2  -7  499.13    7.44
   5   2  -7  498.64   10.36
  -1  -8   3   97.86    2.52
  -1  -8   3  100.46    3.32
   1   8  -3   94.59    2.25
   1   8  -3  103.05    2.67
   1   8  -3   96.11    2.20
   1   8  -3  101.24    3.09
   1   8  -3   94.62    2.16
   1   8  -3   98.76    3.42
  -7  -3   2  105.53    3.28
  -7  -3   2   99.13    2.31
  -7  -3   2  111.17    3.53
   7   3  -2  105.64    3.35
   7   3  -2  108.88    3.61
   7   3  -2   97.33    2.33
   7   1  -4    5.66    1.58
   7   1  -4    7.58    0.81
   7   1  -4    6.89    1.22
  -7  -1   4    7.96    1.01
  -7  -1   4    9.65    0.74
   7   3  -1  245.31    5.74
   7   3  -1  240.24    4.43
   7   3  -1  239.09    5.23
  -7  -3   1  229.99    5.03
  -7  -3   1  233.35    4.37
  -7  -3   1  236.73    5.44
   4  -7   1  902.83   16.32
   4  -7   1  894.61   15.07
   4  -7   1  907.52   16.97
   4  -7   1  904.93   18.33
  -4   7  -1  944.71   19.06
  -4   7  -1  928.94   16.31
  -4   7  -1  908.49   15.93
  -4   7  -1  909.77   14.76
  -4   7  -1  922.52   16.17
   0   3  -9   59.51    2.60
   0   3  -9   57.05    1.06
   0   3  -9   61.68    2.83
   0   3  -9   59.86    2.73
   0   3  -9   56.67    1.79
   0  -3   9   61.52    2.74
   0  -3   9   58.23    2.35
   0  -3   9   56.44    1.10
  -2   0  -8  131.13    2.85
  -2   0  -8  127.84    2.91
  -2   0  -8  133.36    2.76
  -2   0  -8  132.32    3.13
   2   0   8  135.46    4.43
   2   0   8  135.63    2.83
   2   0   8  134.89    2.63
   4  -5   7  219.01    2.99
   4  -5   7  219.19    4.07
   4  -5   7  221.60    5.37
   4  -5   7  215.79    4.95
  -4   5  -7  218.15    4.88
  -4   5  -7  212.16    3.15
  -4   5  -7  221.79    4.28
  -4   5  -7  223.56    5.12
  -1   7  -7  115.71    2.38
  -1   7  -7  116.34    3.17
  -1   7  -7  115.41    2.68
  -1   7  -7  115.44    2.68
  -1   7  -7  112.35    1.98
   1  -7   7  121.15    3.73
   1  -7   7  113.96    2.25
   1   8  -4  413.13    7.16
   1   8  -4  429.18    8.38
   1   8  -4  411.44    7.09
   1   8  -4  400.84    6.99
   1   8  -4  407.61    7.95
   1   8  -4  411.11    7.21
  -1  -8   4  404.00    8.13
  -1  -8   4  400.67    6.10
   3   6  -7   25.59    1.13
   3   6  -7   24.79    1.69
   3   6  -7   26.53    1.12
   3   6  -7   25.18    2.02
   3   6  -7   22.28    1.22
  -3  -6   7   24.47    1.66
  -3  -6   7   27.43    1.98
  -3  -6   7   26.37    0.74
  -4  -5   7  114.20    2.70
  -4  -5   7  119.16    2.90
  -4  -5   7  118.74    2.26
   4   5  -7  115.74    2.29
   4   5  -7  120.91    2.21
   4   5  -7  112.81    2.68
   4   5  -7  120.26    3.51
   4   5  -7  116.90    3.47
   4   5  -7  115.48    2.65
  -1   6  -8    2.06    0.82
  -1   6  -8    0.98    1.33
  -1   6  -8    0.26    1.32
  -1   6  -8    2.06    0.88
  -1   6  -8    1.41    0.95
   1  -6   8    2.03    0.61
   1  -6   8    3.37    0.78
   1  -6   8    0.95    0.83
  -5  -3  -4  390.11    6.77
  -5  -3  -4  381.98    8.12
  -5  -3  -4  381.83    6.26
  -5  -3  -4  388.28    8.02
   5   3   4  396.78    8.33
   5   3   4  380.67    6.45
   5   3   4  386.39    7.89
   5   3   4  385.76    6.39
   6  -4   5   79.54    1.79
   6  -4   5   75.98    2.22
   6  -4   5   79.91    3.36
   6  -4   5   75.03    2.39
  -6   4  -5   72.53    3.18
  -6   4  -5   76.41    1.71
  -6   4  -5   76.63    2.19
  -6   4  -5   78.33    1.74
   1   6  -8   90.93    2.55
   1   6  -8   91.33    2.06
   1   6  -8   95.28    3.38
   1   6  -8   97.99    3.28
   1   6  -8   97.60    3.35
  -1  -6   8   93.04    2.29
  -1  -6   8   96.06    2.46
  -1  -6   8   89.79    1.92
  -6  -4  -1 1744.15   34.12
  -6  -4  -1 1776.44   32.28
  -6  -4  -1 1798.48   37.22
  -6  -4  -1 1787.04   37.44
   6   4   1 1850.61   32.16
   6   4   1 1822.62   35.91
   6   4   1 1826.11   35.40
   6   4   1 1776.95   35.06
  -2   8  -3   36.07    2.28
  -2   8  -3   41.34    2.56
  -2   8  -3   37.93    2.36
  -2   8  -3   38.39    1.44
  -2   8  -3   37.03    1.62
   2  -8   3   36.10    1.00
   2  -8   3   36.76    1.60
   2  -8   3   36.32    1.44
   2  -8   3   33.37    1.59
   6   0   5 1723.31   34.08
   6   0   5 1709.49   31.68
   6   0   5 1660.70   31.71
   6   0   5 1699.44   34.31
  -6   0  -5 1663.51   31.95
  -6   0  -5 1676.89   34.73
  -6   0  -5 1711.46   33.86
  -6   0  -5 1690.17   33.65
   4   0   7   33.93    1.29
   4   0   7   39.47    2.22
   4   0   7   34.03    1.17
   4   0   7   32.76    1.76
  -4   0  -7   31.74    1.35
  -4   0  -7   31.41    1.20
  -4   0  -7   31.82    1.88
  -4   0  -7   29.24    1.77
   4   3   5  646.23   11.52
   4   3   5  654.95   13.22
   4   3   5  638.62   10.06
   4   3   5  651.36   12.19
  -4  -3  -5  636.70   12.74
  -4  -3  -5  632.96   10.55
  -4  -3  -5  651.53   12.56
  -4  -3  -5  634.78    9.95
  -1  -3   9  394.12    6.86
  -1  -3   9  390.03    6.61
   1   3  -9  402.82    8.30
   1   3  -9  411.49    8.29
   1   3  -9  403.55    8.45
   1   3  -9  402.96    8.61
   4  -1  -7  571.21   12.25
   4  -1  -7  557.35    9.67
   4  -1  -7  592.11    9.10
   4  -1  -7  579.96   10.80
  -4   1   7  586.48   11.24
  -4   1   7  577.25   11.64
  -4   1   7  575.40    9.59
  -4   1   7  567.41    8.40
  -4   1   7  575.04    9.54
   7   0  -4  202.30    4.95
   7   0  -4  197.72    4.68
   7   0  -4  200.48    4.04
   7   0  -4  199.03    4.35
   7   0  -4  192.03    3.58
  -7   0   4  197.38    3.94
  -7   0   4  201.89    3.16
  -7   0   4  204.04    4.19
  -6   5  -4  729.91   12.94
  -6   5  -4  726.45   13.99
  -6   5  -4  716.36   12.93
   6  -5   4  714.77    9.86
   6  -5   4  716.49   10.03
   6  -5   4  705.71   12.79
   6  -5   4  726.77   14.39
   6  -5   4  710.26   12.79
   1   7  -7   33.65    1.47
   1   7  -7   32.58    2.12
   1   7  -7   32.96    1.46
   1   7  -7   33.95    2.10
   1   7  -7   31.37    2.07
   1   7  -7   35.80    1.60
  -1  -7   7   31.60    2.07
  -1  -7   7   35.20    1.55
   0  -8   5    4.10    0.70
   0  -8   5    4.36    1.32
   0  -8   5    3.81    1.25
   0  -8   5    3.98    0.54
   0   8  -5    3.68    1.04
   0   8  -5    3.97    0.97
   0   8  -5    2.98    1.32
   0   8  -5    2.07    1.30
   0   8  -5    3.30    1.05
   5   1  -7  722.33   14.57
   5   1  -7  712.10   10.38
   5   1  -7  709.25   13.03
   5   1  -7  739.29   14.35
  -5  -1   7  720.13   14.10
  -5  -1   7  716.16   12.46
  -5  -1   7  711.69   12.59
  -5  -1   7  696.22   10.06
  -5  -1   7  721.26   13.10
   5   6  -3  166.40    3.32
   5   6  -3  171.20    3.03
   5   6  -3  167.97    3.42
   5   6  -3  177.29    3.77
   5   6  -3  173.93    4.36
   5   6  -3  175.75    3.54
  -5  -6   3  177.48    4.53
  -5  -6   3  175.24    3.02
   4   6  -6  849.52   16.12
   4   6  -6  873.80   15.48
   4   6  -6  853.35   14.91
   4   6  -6  855.82   14.94
   4   6  -6  868.82   16.51
   4   6  -6  860.92   15.07
  -4  -6   6  895.95   16.78
  -4  -6   6  880.22   15.12
   5   3  -7   40.49    1.36
   5   3  -7   40.15    1.76
   5   3  -7   47.39    1.75
   5   3  -7   50.65    2.62
  -5  -3   7   42.67    1.65
  -5  -3   7   40.32    1.08
  -5  -3   7   38.28    1.19
  -5  -3   7   45.31    2.51
  -5  -3   7   47.01    1.75
   0   2  -9   23.38    1.77
   0   2  -9   23.20    0.70
   0   2  -9   23.28    2.21
   0   2  -9   24.01    1.80
   0   2  -9   23.53    1.34
   0  -2   9   25.28    1.93
   0  -2   9   22.93    0.74
   0  -2   9   23.13    1.32
   4   4   4  288.35    6.77
   4   4   4  284.61    5.10
   4   4   4  276.71    4.50
   4   4   4  282.14    6.07
   4   4   4  276.16    4.47
  -4  -4  -4  265.31    4.32
  -4  -4  -4  283.29    6.47
  -4  -4  -4  277.17    5.38
   0   1   8  142.13    2.73
   0   1   8  145.14    2.82
   0   1   8  147.10    4.11
   0   1   8  147.03    4.90
   0  -1  -8  140.12    3.03
   0  -1  -8  140.60    3.06
   0  -1  -8  145.64    4.75
   0  -1  -8  135.18    3.06
  -5   5  -6    9.90    1.47
  -5   5  -6   11.75    0.55
  -5   5  -6   11.26    1.81
  -5   5  -6   12.91    1.71
   5  -5   6    8.91    0.71
   5  -5   6   11.80    1.72
   5  -5   6   12.21    1.13
   5  -5   6   11.09    1.48
  -3   1  -8   60.33    2.54
  -3   1  -8   62.61    2.38
  -3   1  -8   56.11    1.83
  -3   1  -8   60.67    1.73
   3  -1   8   57.72    1.73
   3  -1   8   56.05    2.75
   3  -1   8   55.99    2.24
   3  -1   8   58.30    1.82
  -1  -8   2    2.43    0.95
  -1  -8   2    4.25    1.30
   1   8  -2    4.07    1.35
   1   8  -2    3.28    0.73
   1   8  -2    1.46    0.58
   1   8  -2    1.99    0.78
   1   8  -2    2.46    0.76
   1   8  -2    3.63    1.01
   1   8  -2    2.25    0.51
   3  -7   6  310.55    6.76
   3  -7   6  309.86    5.38
   3  -7   6  302.74    5.38
  -3   7  -6  308.55    6.77
  -3   7  -6  313.53    6.90
  -3   7  -6  314.18    6.86
   5   6  -2  188.61    3.67
   5   6  -2  178.19    4.73
   5   6  -2  193.33    3.21
   5   6  -2  179.36    3.69
   5   6  -2  187.67    3.75
   5   6  -2  188.19    4.75
  -5  -6   2  176.16    3.60
  -5  -6   2  176.38    3.68
  -1   8  -5  159.05    4.38
  -1   8  -5  166.97    2.94
  -1   8  -5  160.28    2.98
  -1   8  -5  165.82    4.40
   1  -8   5  161.57    2.58
   1  -8   5  159.30    2.75
   1  -8   5  158.52    3.71
   1  -8   5  163.59    4.24
   1  -8   5  163.45    4.36
   3   6   2   50.33    2.68
   3   6   2   51.68    2.61
   3   6   2   48.96    2.53
   3   6   2   47.53    0.93
   3   6   2   51.45    2.06
  -3  -6  -2   47.17    1.98
  -3  -6  -2   50.22    2.55
  -3  -6  -2   47.31    0.80
   1  -1  -8   37.25    2.80
   1  -1  -8   35.75    1.54
   1  -1  -8   36.21    1.64
  -1   1   8   35.64    1.63
  -1   1   8   36.00    2.71
  -1   1   8   34.33    0.97
  -1   1   8   36.10    1.20
  -1   1   8   35.27    1.53
   2  -8   4   40.05    1.67
   2  -8   4   46.42    1.33
   2  -8   4   49.07    1.49
   2  -8   4   43.02    0.92
  -2   8  -4   51.79    2.02
  -2   8  -4   50.04    2.73
  -2   8  -4   48.36    1.73
  -2   8  -4   44.54    1.26
  -2   8  -4   46.78    1.68
   0   4  -9 2451.27   53.29
   0   4  -9 2434.29   52.61
   0   4  -9 2386.26   51.67
   0   4  -9 2426.78   53.65
   0   4  -9 2477.37   45.80
   0  -4   9 2355.91   49.09
   0  -4   9 2453.29   51.85
   0  -4   9 2585.80   47.57
   5   2   5  464.02    8.05
   5   2   5  464.94    9.63
   5   2   5  469.09    8.07
   5   2   5  463.88    9.09
  -5  -2  -5  456.46    8.28
  -5  -2  -5  471.43    8.01
  -5  -2  -5  450.43    8.07
  -5  -2  -5  461.72    9.38
  -6  -4   5 1599.31   28.05
  -6  -4   5 1590.84   31.90
  -6  -4   5 1591.93   30.13
   6   4  -5 1568.57   28.51
   6   4  -5 1524.99   29.29
   6   4  -5 1598.57   32.39
   6   4  -5 1534.07   27.45
   6   4  -5 1599.59   30.63
   6   4  -5 1506.97   28.99
   7   2  -4    1.27    1.32
   7   2  -4    2.33    0.50
   7   2  -4    2.67    1.35
   7   2  -4    1.94    1.00
   7   2  -4    3.29    1.36
   7   2  -4    1.60    0.92
  -7  -2   4    2.33    0.49
  -7  -2   4    3.03    1.33
  -7  -2   4    2.21    0.96
   7  -4   1  154.64    3.45
   7  -4   1  153.95    2.80
   7  -4   1  150.69    2.79
   7  -4   1  151.59    4.17
  -7   4  -1  155.22    3.07
  -7   4  -1  151.17    4.10
  -7   4  -1  151.92    3.38
  -7   4  -1  153.22    3.05
  -2  -2  -7   75.64    1.86
  -2  -2  -7   75.81    1.89
  -2  -2  -7   73.89    2.88
  -2  -2  -7   76.25    3.33
   2   2   7   85.22    2.29
   2   2   7   81.83    2.25
   2   2   7   81.56    3.62
   2   2   7   77.31    2.03
  -4   6   2  591.63   11.88
  -4   6   2  594.70   10.14
  -4   6   2  586.69   10.89
  -4   6   2  598.06   10.24
  -4   6   2  580.70    9.53
   4  -6  -2  581.20   11.03
   4  -6  -2  588.33   11.70
   4  -6  -2  572.63   10.11
   4  -6  -2  577.68    9.64
   1   2  -9   17.47    1.24
   1   2  -9   20.27    1.75
   1   2  -9   17.55    2.17
   1   2  -9   18.03    1.70
  -1  -2   9   18.55    1.22
  -1  -2   9   19.02    1.81
   7   3  -3  408.37    8.31
   7   3  -3  388.06    6.60
   7   3  -3  400.71    8.40
   7   3  -3  392.68    4.58
  -7  -3   3  386.20    7.37
  -7  -3   3  403.91    8.10
  -7  -3   3  389.26    8.07
  -6  -2   6 2786.32   56.76
  -6  -2   6 2705.05   60.47
  -6  -2   6 2716.77   60.82
  -6  -2   6 2687.39   57.91
  -6  -2   6 2785.29   56.76
   6   2  -6 2744.75   55.73
   6   2  -6 2758.76   62.22
   6   2  -6 2684.77   56.92
   6   2  -6 2704.08   60.46
   3   0  -8  108.16    3.45
   3   0  -8  107.59    3.15
   3   0  -8  104.57    1.47
   3   0  -8  110.84    2.93
  -3   0   8  108.91    2.73
  -3   0   8  110.86    3.38
  -3   0   8  114.52    3.17
  -3   0   8  110.73    1.55
   1  -3   9   24.18    1.20
   1  -3   9   26.57    1.77
   1  -3   9   29.87    2.08
  -1   3  -9   27.72    1.96
  -1   3  -9   27.90    2.01
  -1   3  -9   27.76    2.02
  -1   3  -9   28.67    2.17
  -1   3  -9   26.72    0.85
  -2   8  -2   91.27    3.55
  -2   8  -2   83.04    3.26
  -2   8  -2   85.36    2.12
  -2   8  -2   83.23    2.22
  -2   8  -2   91.21    2.01
   2  -8   2   81.25    2.22
   2  -8   2   78.48    1.99
   2  -8   2   83.99    3.36
   2  -8   2   83.75    1.83
   6   1  -6  346.46    7.79
   6   1  -6  340.67    5.63
   6   1  -6  344.06    7.71
   6   1  -6  335.75    6.00
  -6  -1   6  345.55    7.51
  -6  -1   6  349.79    7.67
  -6  -1   6  341.59    5.80
  -6  -1   6  340.19    5.36
  -6  -1   6  352.19    6.81
  -7   2   3  114.71    3.19
  -7   2   3  113.73    2.34
  -7   2   3  110.13    2.33
  -7   2   3  113.38    2.59
   7  -2  -3  115.75    3.45
   7  -2  -3  109.26    3.50
   7  -2  -3  110.76    2.41
   7  -2  -3  112.64    2.42
   7  -2  -3  112.66    3.51
   7   3   0   57.11    2.70
   7   3   0   56.47    2.31
   7   3   0   53.17    0.69
   7   3   0   55.34    1.84
  -7  -3   0   55.68    2.65
  -7  -3   0   55.24    1.83
  -7  -3   0   54.27    2.28
   7  -4   2  237.38    3.73
   7  -4   2  235.08    3.72
   7  -4   2  239.91    6.21
   7  -4   2  231.80    4.42
  -7   4  -2  239.78    4.28
  -7   4  -2  237.60    4.25
  -7   4  -2  233.04    4.39
  -7   4  -2  237.25    5.98
  -3   2   7  561.00   10.89
  -3   2   7  561.52    9.20
  -3   2   7  554.71    9.92
  -3   2   7  559.13    9.70
   3  -2  -7  550.23   11.10
   3  -2  -7  558.06    9.97
   3  -2  -7  563.31    9.21
   3  -2  -7  539.29   10.07
  -5  -4  -3  117.42    3.87
  -5  -4  -3  121.45    3.87
  -5  -4  -3  116.36    2.57
  -5  -4  -3  116.98    2.28
   5   4   3  118.28    3.73
   5   4   3  118.15    2.36
   5   4   3  120.11    2.60
   5   4   3  129.83    4.10
   5  -3  -5  181.53    4.33
   5  -3  -5  186.87    5.16
   5  -3  -5  183.62    3.82
   5  -3  -5  182.12    4.04
  -5   3   5  178.91    4.67
  -5   3   5  183.25    4.20
  -5   3   5  183.92    3.70
  -5   3   5  182.97    4.05
  -5   3   5  177.93    3.84
   1   4  -9   96.17    1.34
   1   4  -9   97.09    2.40
   1   4  -9  101.90    2.58
   1   4  -9  108.52    3.70
   1   4  -9   98.66    2.56
  -1  -4   9   99.26    1.43
  -1  -4   9  105.20    3.56
  -1  -4   9  102.01    3.04
   5  -4  -4  111.19    3.53
   5  -4  -4  133.53    4.20
   5  -4  -4  129.28    3.13
   5  -4  -4  127.13    2.61
  -5   4   4  122.50    2.56
  -5   4   4  139.28    3.23
  -5   4   4  118.29    2.55
  -5   4   4  125.99    3.64
  -5   4   4  115.89    3.92
  -6  -5   2   37.35    2.27
  -6  -5   2   38.55    1.27
  -6  -5   2   43.28    2.43
   6   5  -2   39.93    2.26
   6   5  -2   39.77    1.16
   6   5  -2   41.39    2.53
   6   5  -2   37.16    1.27
   6   5  -2   41.12    0.96
   5  -6   5   70.09    3.04
   5  -6   5   63.05    1.80
   5  -6   5   63.39    2.87
  -5   6  -5   67.03    1.79
  -5   6  -5   67.44    2.16
  -5   6  -5   67.76    2.91
   0   8  -1  171.47    3.38
   0   8  -1  168.76    2.52
   0   8  -1  165.53    4.76
   0   8  -1  171.45    3.08
   0   8  -1  168.25    2.82
   0   8  -1  173.63    3.84
   0  -8   1  167.12    4.48
   0  -8   1  159.68    3.57
   0  -8   1  164.01    4.63
   1  -8   1  383.24    7.02
   1  -8   1  385.88    6.71
   1  -8   1  406.23    8.39
   1  -8   1  390.43    5.71
  -1   8  -1  391.46    7.15
  -1   8  -1  394.84    7.07
  -1   8  -1  408.41    8.34
  -1   8  -1  398.61    6.31
  -1   8  -1  402.52    6.70
   4   2  -8  180.40    3.89
   4   2  -8  179.08    3.31
   4   2  -8  179.02    2.04
   4   2  -8  177.63    3.60
  -4  -2   8  194.49    4.72
  -4  -2   8  185.68    4.16
  -4  -2   8  189.24    3.73
  -5  -5   6  103.45    2.32
  -5  -5   6  101.26    2.45
   5   5  -6  105.80    2.48
   5   5  -6  103.34    2.40
   5   5  -6  104.68    3.51
   5   5  -6  111.37    3.53
   5   5  -6  100.86    2.40
   5   5  -6  102.68    3.47
  -6   5   1 1491.31   27.37
  -6   5   1 1554.98   29.92
  -6   5   1 1496.04   27.98
  -6   5   1 1467.03   28.22
   6  -5  -1 1515.07   30.52
   6  -5  -1 1507.01   30.82
   6  -5  -1 1473.94   29.19
   6  -5  -1 1490.56   28.26
   6  -5  -1 1488.28   29.45
  -4  -6  -1  914.99   14.51
  -4  -6  -1  917.48   17.86
  -4  -6  -1  926.48   16.39
   4   6   1  901.49   14.91
   4   6   1  933.84   16.76
   4   6   1  942.64   18.48
   4   6   1  900.15   17.61
   4   6   1  903.30   13.83
   3   5  -8  116.52    2.11
   3   5  -8  115.12    3.72
   3   5  -8  113.59    2.45
   3   5  -8  115.15    3.34
   3   5  -8  116.63    1.86
  -3  -5   8  114.02    2.42
  -3  -5   8  113.72    3.16
  -3  -5   8  113.63    3.77
   5   6  -4    0.95    0.43
   5   6  -4    2.62    1.03
   5   6  -4    2.35    0.67
   5   6  -4    2.21    1.05
   5   6  -4    2.11    1.04
   5   6  -4    2.96    1.25
   5   6  -4    2.39    0.41
  -5  -6   4    5.27    1.07
  -5  -6   4    2.26    0.78
   6   5  -3  180.17    4.33
   6   5  -3  184.78    3.01
   6   5  -3  179.87    3.73
   6   5  -3  178.60    2.60
   6   5  -3  181.07    3.36
  -6  -5   3  176.58    3.61
  -6  -5   3  174.81    3.37
  -6  -5   3  177.09    4.21
  -1  -8   5  171.74    3.28
  -1  -8   5  167.29    3.28
  -1  -8   5  167.34    3.23
   1   8  -5  168.05    3.40
   1   8  -5  159.61    3.16
   1   8  -5  168.62    3.74
   1   8  -5  165.81    2.94
   1   8  -5  176.27    4.24
   7  -3  -2   77.40    2.99
   7  -3  -2   71.51    2.09
   7  -3  -2   72.29    2.05
   7  -3  -2   79.49    2.53
   7  -3  -2   73.21    2.90
  -7   3   2   71.94    2.03
  -7   3   2   74.41    1.96
  -7   3   2   75.78    2.41
  -7   3   2   81.74    2.91
  -4  -3   8  477.42    8.75
  -4  -3   8  476.35    9.50
  -4  -3   8  473.92    9.53
  -4  -3   8  480.91    8.19
   4   3  -8  478.75    8.43
   4   3  -8  461.76    5.71
   4   3  -8  482.24    9.83
   4   3  -8  461.43    5.77
   4   3  -8  462.11    8.78
  -1   4  -9   38.42    2.35
  -1   4  -9   37.53    2.35
  -1   4  -9   33.62    1.06
  -1   4  -9   36.80    1.64
  -1   4  -9   34.65    1.97
   1  -4   9   36.43    1.71
   1  -4   9   34.00    1.09
   1  -4   9   31.53    1.54
  -4  -2  -6  459.19    7.52
  -4  -2  -6  446.25    7.46
  -4  -2  -6  480.47    9.63
  -4  -2  -6  451.08    7.73
   4   2   6  469.73    9.79
   4   2   6  455.23    7.56
   4   2   6  451.24    7.54
   4   2   6  462.56    8.55
   1  -2   9   12.32    0.94
   1  -2   9   10.87    1.73
   1  -2   9   10.51    1.63
  -1   2  -9   11.66    1.74
  -1   2  -9   11.60    1.55
  -1   2  -9   12.19    0.65
  -1   2  -9   10.88    1.78
  -1   2  -9   11.99    1.00
  -7   4   0   12.72    1.21
  -7   4   0   13.61    1.08
  -7   4   0   11.86    1.65
  -7   4   0   14.42    1.10
   7  -4   0   11.26    1.03
   7  -4   0    9.80    1.07
   7  -4   0   10.28    1.04
   7  -4   0    8.17    1.75
   7  -4   0    8.33    1.92
  -3   5  -8  410.48    8.63
  -3   5  -8  402.78    6.74
  -3   5  -8  390.20    6.33
  -3   5  -8  408.54    8.43
   3  -5   8  400.00    7.31
   3  -5   8  414.80    8.27
   3  -5   8  410.47    8.35
   3  -5   8  400.56    5.97
   7  -2   4   31.92    1.46
   7  -2   4   34.22    2.32
   7  -2   4   33.24    1.59
   7  -2   4   34.06    1.28
  -7   2  -4   33.99    1.46
  -7   2  -4   31.73    1.26
  -7   2  -4   34.44    2.27
  -7   2  -4   31.07    1.42
  -3   7   1  425.38    7.42
  -3   7   1  420.51    7.96
  -3   7   1  434.38    9.28
  -3   7   1  429.39    7.06
  -3   7   1  437.23    8.30
   3  -7  -1  415.67    6.51
   3  -7  -1  416.87    7.57
   3  -7  -1  423.65    9.02
   3  -7  -1  417.36    7.55
   2   7   1   33.09    2.12
   2   7   1   29.01    0.44
   2   7   1   28.97    2.30
   2   7   1   31.46    1.87
  -2  -7  -1   28.60    1.80
  -2  -7  -1   28.89    2.20
  -2  -7  -1   29.20    2.04
  -4   7  -5 1053.45   20.40
  -4   7  -5 1048.99   20.20
  -4   7  -5 1044.69   21.10
   4  -7   5 1008.51   18.55
   4  -7   5 1023.53   18.42
   4  -7   5 1049.62   20.09
  -1  -1  -8  195.72    3.79
  -1  -1  -8  198.14    5.04
  -1  -1  -8  198.40    3.83
  -1  -1  -8  195.51    4.11
   1   1   8  200.43    3.37
   1   1   8  201.73    4.97
   1   1   8  209.85    3.57
   1   1   8  195.28    6.03
  -2   7  -7  679.59    9.73
  -2   7  -7  697.76   13.50
  -2   7  -7  663.40   11.73
  -2   7  -7  676.35    9.82
  -2   7  -7  679.21   12.88
   2  -7   7  674.35   12.39
   2  -7   7  686.36   11.71
   2  -7   7  678.52   11.87
  -3  -7   0  149.76    2.36
  -3  -7   0  146.08    2.70
  -3  -7   0  152.40    4.07
   3   7   0  149.93    2.74
   3   7   0  161.74    4.26
   3   7   0  154.11    4.45
   3   7   0  153.10    2.15
   6  -3  -4   45.26    2.12
   6  -3  -4   43.37    1.67
   6  -3  -4   41.60    1.94
   6  -3  -4   44.09    2.45
   6  -3  -4   42.43    2.03
  -6   3   4   42.51    1.29
  -6   3   4   41.93    2.23
  -6   3   4   44.31    1.71
  -6   3   4   44.00    2.09
  -6   3   4   43.37    2.13
  -7  -2  -2  425.18    7.96
  -7  -2  -2  412.74    5.74
  -7  -2  -2  417.94    8.41
  -7  -2  -2  403.90    8.59
   7   2   2  408.84    8.65
   7   2   2  408.72    5.59
   7   2   2  404.65    7.79
   7   2   2  431.00    8.64
   5   6  -1  223.69    4.37
   5   6  -1  237.79    5.79
   5   6  -1  227.55    3.77
   5   6  -1  237.06    5.80
   5   6  -1  234.10    4.20
   5   6  -1  226.50    3.84
  -5  -6   1  225.04    4.37
  -5  -6   1  230.67    4.15
   2   3  -9   29.29    2.17
   2   3  -9   31.15    2.15
   2   3  -9   34.08    2.32
  -2  -3   9   26.77    2.03
  -2  -3   9   27.45    1.98
  -2  -3   9   25.96    1.39
   7  -1   4  102.42    3.41
   7  -1   4  102.13    2.04
   7  -1   4  103.95    2.76
   7  -1   4   99.75    2.57
  -7   1  -4  100.47    2.42
  -7   1  -4  102.97    2.76
  -7   1  -4  102.80    2.54
  -7   1  -4   97.32    2.03
   7   1   3  231.11    3.28
   7   1   3  233.16    5.68
   7   1   3  226.76    5.20
   7   1   3  230.20    5.11
  -7  -1  -3  227.54    5.05
  -7  -1  -3  230.77    4.15
  -7  -1  -3  228.74    5.65
  -7  -1  -3  221.56    3.28
   4   7  -3   22.45    1.30
   4   7  -3   19.70    1.91
   4   7  -3   22.19    1.22
   4   7  -3   21.71    0.89
   4   7  -3   21.81    1.29
   4   7  -3   21.01    1.86
  -4  -7   3   18.24    1.31
  -4  -7   3   21.63    1.19
   5  -6  -1  601.17   12.11
   5  -6  -1  602.67   11.87
   5  -6  -1  592.65   11.68
   5  -6  -1  585.76   10.72
   5  -6  -1  594.36   10.69
  -5   6   1  609.26   10.67
  -5   6   1  601.87   12.41
  -5   6   1  598.89   11.45
  -5   6   1  591.81   10.27
  -2   6  -8  211.00    5.38
  -2   6  -8  212.00    4.46
  -2   6  -8  212.46    3.45
  -2   6  -8  213.82    5.38
   2  -6   8  213.75    4.22
   2  -6   8  214.08    5.23
   2  -6   8  210.65    3.14
   2  -6   8  203.10    5.18
   3  -6  -3  634.71    9.91
   3  -6  -3  666.31   12.93
   3  -6  -3  663.03   12.83
   3  -6  -3  617.48   11.11
  -3   6   3  679.79   10.75
  -3   6   3  657.72   12.96
  -3   6   3  646.39   12.46
  -3   6   3  649.30   11.21
  -3   6   3  662.96   12.85
  -2   1   8   18.58    2.13
  -2   1   8   15.21    1.81
  -2   1   8   16.85    0.88
  -2   1   8   14.03    0.87
   2  -1  -8   13.84    2.36
   2  -1  -8   16.59    1.17
   2  -1  -8   15.63    0.64
   2  -1  -8   18.09    1.37
  -6  -3   6   88.75    2.42
  -6  -3   6   92.15    2.11
  -6  -3   6   90.28    2.00
   6   3  -6   87.89    2.10
   6   3  -6   91.37    3.60
   6   3  -6   91.10    3.52
   6   3  -6   92.45    2.62
   6   3  -6   94.73    3.51
  -5   3  -7 1310.55   23.39
  -5   3  -7 1342.57   25.93
  -5   3  -7 1303.18   25.76
  -5   3  -7 1322.27   24.62
   5  -3   7 1353.87   26.75
   5  -3   7 1331.82   24.06
   5  -3   7 1355.07   25.91
   5  -3   7 1349.86   26.42
  -3  -7   6  284.95    5.35
  -3  -7   6  281.17    4.64
  -3  -7   6  283.92    5.86
   3   7  -6  285.64    5.95
   3   7  -6  282.99    5.35
   3   7  -6  276.69    5.59
   3   7  -6  278.57    5.46
   3   7  -6  285.64    5.69
   6   5  -1   67.54    1.31
   6   5  -1   70.06    3.10
   6   5  -1   73.45    2.23
   6   5  -1   72.61    2.07
   6   5  -1   71.36    1.32
  -6  -5   1   72.99    2.94
  -6  -5   1   66.45    2.20
  -6  -5   1   66.55    3.04
  -7   1   4  234.38    4.69
  -7   1   4  223.99    4.14
  -7   1   4  228.44    3.84
  -7   1   4  215.95    4.20
   7  -1  -4  228.59    4.85
   7  -1  -4  235.10    5.28
   7  -1  -4  227.44    4.23
   7  -1  -4  225.29    3.96
   7  -1  -4  225.68    5.50
   4  -7   0  186.26    3.75
   4  -7   0  186.47    4.47
   4  -7   0  180.16    3.70
   4  -7   0  185.23    3.90
   4  -7   0  182.75    3.55
  -4   7   0  185.65    3.61
  -4   7   0  196.74    4.85
  -4   7   0  182.53    3.59
  -4   7   0  187.36    5.35
   6   2   4 2467.52   48.79
   6   2   4 2497.12   54.31
   6   2   4 2479.50   52.24
   6   2   4 2450.50   53.39
  -6  -2  -4 2453.72   50.41
  -6  -2  -4 2472.29   51.90
  -6  -2  -4 2457.93   54.51
  -6  -2  -4 2454.44   53.56
   2   6  -8    2.68    1.28
   2   6  -8    4.29    1.44
   2   6  -8    4.63    0.93
   2   6  -8    3.39    1.07
   2   6  -8    3.14    1.08
  -2  -6   8    2.46    0.79
  -2  -6   8    4.14    1.43
  -2  -6   8    4.62    0.63
   2  -8   5  516.76   10.34
   2  -8   5  515.67    6.70
   2  -8   5  521.12    9.50
   2  -8   5  516.25    8.97
  -2   8  -5  512.10   10.27
  -2   8  -5  511.45    8.52
  -2   8  -5  511.77    9.14
  -2   8  -5  507.95    6.71
   5  -2   7   47.16    2.11
   5  -2   7   45.96    2.46
   5  -2   7   46.76    2.28
   5  -2   7   49.70    2.02
  -5   2  -7   45.01    2.21
  -5   2  -7   51.14    1.86
  -5   2  -7   47.36    2.47
  -5   2  -7   47.83    2.14
  -1   4   6  177.19    2.75
  -1   4   6  186.61    4.89
  -1   4   6  184.05    3.95
  -1   4   6  182.88    5.92
   1  -4  -6  183.64    2.89
   1  -4  -6  191.92    5.08
   1  -4  -6  175.59    3.86
   1  -4  -6  183.89    5.55
  -2  -6  -3  167.10    4.58
  -2  -6  -3  158.74    3.10
  -2  -6  -3  158.68    3.35
   2   6   3  173.55    4.91
   2   6   3  167.13    4.16
   2   6   3  173.14    4.57
  -2  -8   3  780.14   15.27
  -2  -8   3  796.16   14.24
   2   8  -3  776.22   13.12
   2   8  -3  782.41   13.15
   2   8  -3  771.61   10.69
   2   8  -3  819.36   14.76
   2   8  -3  773.50   15.40
   2   8  -3  782.82   13.35
   2   8  -3  788.19   13.36
   0  -4  -6 1361.79   26.36
   0  -4  -6 1420.89   29.14
   0  -4  -6 1448.57   29.94
   0  -4  -6 1397.55   24.05
   0  -4  -6 1391.41   22.89
   0   4   6 1426.17   28.41
   0   4   6 1448.52   27.28
   0   4   6 1451.19   30.61
  -3  -4  -5  309.39    4.51
  -3  -4  -5  318.17    7.08
  -3  -4  -5  297.23    6.20
   3   4   5  300.15    6.25
   3   4   5  321.30    7.49
   3   4   5  301.97    4.45
   3   4   5  319.38    6.49
   3   4   5  307.00    6.16
  -6  -3  -3   25.80    2.07
  -6  -3  -3   26.32    1.41
  -6  -3  -3   24.94    2.17
  -6  -3  -3   23.47    1.06
   6   3   3   23.42    1.06
   6   3   3   25.64    1.42
   6   3   3   23.86    2.12
   6   3   3   26.17    1.46
   4  -4  -5   39.38    3.00
   4  -4  -5   42.99    1.71
   4  -4  -5   47.34    1.67
   4  -4  -5   44.77    1.98
  -4   4   5   47.79    1.19
  -4   4   5   46.16    1.78
  -4   4   5   51.42    1.76
  -4   4   5   55.42    2.41
  -4   4   5   46.72    2.02
   6   0  -6  303.53    5.73
   6   0  -6  297.36    5.61
   6   0  -6  296.16    5.07
   6   0  -6  300.10    7.14
  -6   0   6  310.55    5.57
  -6   0   6  318.96    5.71
  -6   0   6  322.09    6.48
  -6   0   6  302.80    6.78
  -6   0   6  303.83    5.60
  -5   0   7   80.83    2.62
  -5   0   7   80.48    2.90
  -5   0   7   79.34    3.33
  -5   0   7   79.93    2.11
  -5   0   7   82.29    1.55
   5   0  -7   74.76    2.64
   5   0  -7   74.20    3.50
   5   0  -7   76.59    1.54
   5   0  -7   74.95    2.10
  -2  -2   9  300.93    6.43
  -2  -2   9  300.68    6.37
  -2  -2   9  305.82    6.61
   2   2  -9  295.34    5.65
   2   2  -9  299.56    5.42
   2   2  -9  304.61    6.53
   1  -7  -2   28.55    1.38
   1  -7  -2   25.49    1.87
   1  -7  -2   26.30    0.60
   1  -7  -2   25.31    2.15
  -1   7   2   31.08    2.18
  -1   7   2   27.15    2.14
  -1   7   2   27.76    0.69
  -1   7   2   27.55    1.74
  -1   7   2   26.95    1.42
  -4  -5  -3   74.47    3.11
  -4  -5  -3   74.97    2.21
  -4  -5  -3   72.04    1.27
   4   5   3   73.16    1.32
   4   5   3   73.72    2.10
   4   5   3   76.15    3.08
   4   5   3   76.75    3.28
   4   5   3   74.84    2.25
   4   1  -8  274.13    5.86
   4   1  -8  267.29    3.17
   4   1  -8  273.11    6.09
   4   1  -8  277.05    6.90
  -4  -1   8  267.42    4.61
  -4  -1   8  279.18    6.37
  -4  -1   8  277.47    6.10
  -4  -1   8  278.14    3.16
   0  -1   9  450.35    9.03
   0  -1   9  465.57    6.30
   0  -1   9  449.15    7.92
   0  -1   9  441.86    6.02
   0   1  -9  439.96    8.33
   0   1  -9  440.72    7.33
   0   1  -9  431.76    7.95
   0   1  -9  454.76    9.39
   2   8  -4  756.64   14.94
   2   8  -4  770.32   12.64
   2   8  -4  796.96   13.92
   2   8  -4  780.58   14.19
   2   8  -4  783.01   13.47
   2   8  -4  786.24   14.52
  -2  -8   4  785.89   15.12
  -2  -8   4  792.11   14.02
   7  -4   3  105.24    1.91
   7  -4   3   99.86    1.87
   7  -4   3   99.32    2.45
   7  -4   3  102.20    3.71
   7  -4   3  100.84    3.97
  -7   4  -3   99.38    3.55
  -7   4  -3  102.00    2.42
  -7   4  -3   97.79    3.77
   0   7   2  274.70    6.31
   0   7   2  269.73    6.15
   0   7   2  268.73    5.00
   0  -7  -2  263.94    6.18
   0  -7  -2  253.87    4.82
   0  -7  -2  267.74    5.81
  -1  -8   1   98.84    2.48
  -1  -8   1  101.70    3.21
  -1  -8   1   97.98    2.82
   1   8  -1   95.76    2.53
   1   8  -1   98.60    1.59
   1   8  -1   98.79    1.98
   1   8  -1   98.90    2.85
   1   8  -1   97.40    3.17
   1   8  -1   96.80    1.85
   2   7  -7   62.06    2.57
   2   7  -7   61.48    2.04
   2   7  -7   66.90    1.97
   2   7  -7   57.58    1.68
   2   7  -7   51.85    1.72
   2   7  -7   64.78    2.11
  -2  -7   7   61.99    1.87
  -2  -7   7   61.73    2.39
   4   7  -4  162.11    3.56
   4   7  -4  152.93    3.89
   4   7  -4  157.23    3.25
   4   7  -4  163.82    4.13
   4   7  -4  160.41    3.38
   4   7  -4  160.86    4.01
  -4  -7   4  160.65    4.08
  -4  -7   4  158.63    3.54
   6  -4  -3  282.24    6.11
   6  -4  -3  274.35    5.68
   6  -4  -3  267.95    4.66
   6  -4  -3  290.86    6.13
   6  -4  -3  280.15    6.58
  -6   4   3  276.08    6.09
  -6   4   3  278.03    4.61
  -6   4   3  283.59    5.74
  -6   4   3  288.05    6.61
  -6   4   3  290.72    5.82
   5   4  -7  111.75    3.61
   5   4  -7  106.18    2.66
   5   4  -7  105.24    2.59
   5   4  -7  105.48    2.63
   5   4  -7  106.53    2.03
   5   4  -7  107.72    2.40
  -5  -4   7  110.18    2.23
  -5  -4   7  109.36    2.58
  -5  -4   7  109.83    3.68
  -4  -7   2   85.92    2.04
  -4  -7   2   88.08    3.05
   4   7  -2   94.58    2.15
   4   7  -2   92.74    3.22
   4   7  -2   85.82    3.13
   4   7  -2   88.77    3.23
   4   7  -2   86.58    2.26
   4   7  -2   87.85    2.30
   2  -8   1  322.56    5.90
   2  -8   1  313.92    5.00
   2  -8   1  319.22    5.41
   2  -8   1  324.38    7.32
  -2   8  -1  319.75    5.68
  -2   8  -1  317.70    5.00
  -2   8  -1  320.41    5.76
  -2   8  -1  339.64    6.02
  -2   8  -1  331.23    7.46
   5  -2  -6    5.16    1.32
   5  -2  -6    6.95    0.92
   5  -2  -6    6.34    1.31
   5  -2  -6    7.04    1.79
  -5   2   6    7.47    0.97
  -5   2   6    7.00    1.00
  -5   2   6    9.49    1.56
  -5   2   6    7.20    0.82
  -5   2   6    7.99    1.31
   7  -3   4   76.12    3.35
   7  -3   4   71.88    1.93
   7  -3   4   75.69    2.21
   7  -3   4   72.11    1.79
  -7   3  -4   81.49    3.17
  -7   3  -4   74.91    1.97
  -7   3  -4   74.61    2.21
  -7   3  -4   75.63    2.11
   1  -5  -5  316.04    7.42
   1  -5  -5  332.04    7.35
   1  -5  -5  311.91    6.26
   1  -5  -5  310.45    4.42
  -1   5   5  322.37    5.77
  -1   5   5  321.22    4.40
  -1   5   5  326.40    8.13
  -1   5   5  322.55    6.34
  -1  -1   9   40.16    0.65
  -1  -1   9   44.63    2.42
  -1  -1   9   42.48    1.71
  -1  -1   9   43.56    0.77
   1   1  -9   41.23    1.43
   1   1  -9   45.28    1.43
   1   1  -9   46.68    2.52
   1   1  -9   41.53    2.84
   3   3   6   25.00    1.72
   3   3   6   24.53    1.79
   3   3   6   24.48    2.41
   3   3   6   24.68    0.99
   3   3   6   22.97    1.13
  -3  -3  -6   23.82    0.98
  -3  -3  -6   20.85    2.15
  -3  -3  -6   23.32    1.80
   6   5  -4  107.39    3.39
   6   5  -4  112.48    3.08
   6   5  -4  111.60    2.30
   6   5  -4  109.49    2.67
   6   5  -4  110.37    1.94
  -6  -5   4  107.48    3.33
  -6  -5   4  110.92    3.64
  -6  -5   4  106.13    2.28
  -6  -5   4  111.69    1.87
   6  -2  -5   69.46    3.10
   6  -2  -5   65.16    2.14
   6  -2  -5   70.80    2.30
   6  -2  -5   63.99    2.64
  -6   2   5   80.67    2.98
  -6   2   5   62.38    1.84
  -6   2   5   71.81    2.23
  -6   2   5   73.24    2.25
  -6   2   5   68.60    2.85
   0  -5  -5  121.83    3.28
   0  -5  -5  127.17    3.91
   0  -5  -5  121.85    1.64
   0  -5  -5  117.65    1.55
   0  -5  -5  122.93    3.00
   0   5   5  124.45    3.79
   0   5   5  121.83    4.51
   0   5   5  125.05    2.53
   0   5  -9  608.85    9.14
   0   5  -9  610.63   10.91
   0   5  -9  609.53   11.15
   0   5  -9  619.79   12.31
   0   5  -9  627.07   12.55
   0  -5   9  604.00    9.38
   0  -5   9  611.27   10.64
   0  -5   9  611.60    9.74
  -5   5   3 1224.07   22.18
  -5   5   3 1221.13   24.23
  -5   5   3 1206.13   23.04
  -5   5   3 1189.28   22.69
  -5   5   3 1198.67   23.51
   5  -5  -3 1205.77   23.54
   5  -5  -3 1166.82   21.58
   5  -5  -3 1173.83   21.92
   5  -5  -3 1186.61   23.61
  -5  -1  -6  216.86    4.54
  -5  -1  -6  218.03    4.39
  -5  -1  -6  214.44    5.04
  -5  -1  -6  223.19    5.20
   5   1   6  219.36    4.43
   5   1   6  217.31    5.00
   5   1   6  216.94    3.60
   5   1   6  220.47    4.19
  -2  -4   9  987.57   18.91
  -2  -4   9 1000.46   18.80
  -2  -4   9  985.28   19.33
   2   4  -9  999.07   19.49
   2   4  -9 1009.00   19.83
   2   4  -9  921.19   12.23
   2   4  -9  998.69   13.04
   2   4  -9  996.19   19.53
   0   8  -6   43.74    1.60
   0   8  -6   45.12    2.13
   0   8  -6   47.37    2.13
   0   8  -6   42.08    2.21
   0   8  -6   46.83    1.42
   0   8  -6   45.21    1.36
   0  -8   6   46.95    2.41
   0  -8   6   44.90    1.46
  -7  -3   4   20.88    1.49
  -7  -3   4   21.55    0.71
  -7  -3   4   23.88    1.32
   7   3  -4   22.09    1.57
   7   3  -4   20.20    1.35
   7   3  -4   21.52    0.74
   7   3  -4   26.20    2.06
   7   3  -4   24.23    2.10
   7   3  -4   23.35    1.30
  -4   3   6  137.72    2.94
  -4   3   6  143.22    3.15
  -4   3   6  142.07    4.28
  -4   3   6  133.09    3.06
  -4   3   6  135.01    2.83
   4  -3  -6  141.03    3.20
   4  -3  -6  139.99    2.94
   4  -3  -6  135.24    2.95
   4  -3  -6  134.59    3.37
  -3   8  -3   39.05    2.65
  -3   8  -3   35.48    1.25
  -3   8  -3   40.83    2.34
  -3   8  -3   36.81    2.40
  -3   8  -3   37.84    1.83
   3  -8   3   38.70    1.69
   3  -8   3   41.04    1.68
   3  -8   3   36.25    0.84
   3  -8   3   37.93    1.74
   8  -1   0  182.76    4.12
   8  -1   0  182.95    4.09
   8  -1   0  182.70    3.74
   8  -1   0  175.13    5.07
  -8   1   0  178.34    3.70
  -8   1   0  184.17    4.78
  -8   1   0  182.06    2.53
  -8   1   0  187.53    2.62
   4   4  -8  176.41    4.14
   4   4  -8  178.58    2.60
   4   4  -8  172.85    2.59
   4   4  -8  178.80    4.83
   4   4  -8  172.11    3.71
  -4  -4   8  184.69    4.68
  -4  -4   8  187.08    4.07
  -4  -4   8  188.48    4.90
  -4  -4   8  188.29    3.36
   8   0   0  355.02    7.65
   8   0   0  347.86    6.17
   8   0   0  361.75    6.97
  -8   0   0  336.16    3.69
  -8   0   0  339.73    7.30
  -8   0   0  331.80    3.62
  -8   0   0  337.27    6.10
  -8   0   0  344.80    6.78
   6  -2   6  168.37    3.62
   6  -2   6  171.94    4.54
   6  -2   6  164.58    3.50
   6  -2   6  168.99    4.48
  -6   2  -6  168.36    4.41
  -6   2  -6  161.76    3.59
  -6   2  -6  167.54    4.36
  -6   2  -6  169.36    3.44
   8   0  -1   34.60    2.54
   8   0  -1   40.02    1.47
   8   0  -1   42.52    2.60
   8   0  -1   38.43    1.48
  -8   0   1   42.27    0.66
  -8   0   1   43.98    1.64
  -8   0   1   49.11    2.40
  -8   0   1   42.58    0.69
   2  -3   9   19.02    1.79
   2  -3   9   21.75    1.87
   2  -3   9   20.55    1.43
   2  -3   9   16.83    1.06
  -2   3  -9   16.67    0.97
  -2   3  -9   17.23    1.84
  -2   3  -9   18.97    1.66
  -2   3  -9   18.47    1.23
  -2  -8   2   91.46    2.77
  -2  -8   2   84.66    2.38
   2   8  -2   86.44    1.84
   2   8  -2   90.94    2.05
   2   8  -2   95.29    2.83
   2   8  -2   84.53    1.76
   2   8  -2   99.07    2.92
   2   8  -2   88.53    3.42
   2   8  -2   87.57    1.74
   4  -3   8   60.62    2.28
   4  -3   8   55.48    2.58
   4  -3   8   52.24    2.45
   4  -3   8   56.62    2.20
  -4   3  -8   54.77    1.83
  -4   3  -8   51.47    2.53
  -4   3  -8   52.56    2.06
  -4   3  -8   58.04    2.74
   1  -8   6   51.68    1.62
   1  -8   6   47.23    1.53
   1  -8   6   50.09    2.55
  -1   8  -6   51.30    2.60
  -1   8  -6   50.92    2.32
  -1   8  -6   53.40    1.22
  -1   8  -6   51.28    1.17
  -1   8  -6   54.79    2.48
  -6   3  -6 1093.73   21.39
  -6   3  -6 1056.78   19.61
  -6   3  -6 1062.96   18.07
  -6   3  -6 1072.27   21.11
   6  -3   6 1079.29   18.49
   6  -3   6 1061.53   19.34
   6  -3   6 1086.62   19.87
   6  -3   6 1086.03   21.38
  -5   4  -7  100.06    3.59
  -5   4  -7   98.96    3.06
  -5   4  -7   99.68    3.04
  -5   4  -7   92.47    1.83
   5  -4   7   98.21    3.36
   5  -4   7  103.12    3.08
   5  -4   7  102.32    2.49
   5  -4   7  100.21    2.57
   1   5  -9   51.49    1.86
   1   5  -9   49.17    1.59
   1   5  -9   54.16    2.88
   1   5  -9   51.05    1.35
   1   5  -9   51.26    1.86
  -1  -5   9   50.66    0.99
  -1  -5   9   52.90    2.64
  -1  -5   9   49.09    2.07
   7   3   1  361.57    4.63
   7   3   1  362.63    6.52
   7   3   1  375.39    7.02
   7   3   1  377.55    8.03
  -7  -3  -1  358.04    6.37
  -7  -3  -1  363.23    4.67
  -7  -3  -1  354.69    6.85
  -7  -3  -1  365.52    6.63
  -4   5   4  167.09    4.48
  -4   5   4  168.70    3.21
  -4   5   4  168.62    4.58
  -4   5   4  174.31    4.42
  -4   5   4  163.26    4.12
   4  -5  -4  164.07    3.20
   4  -5  -4  164.01    3.43
   4  -5  -4  160.92    4.03
   4  -5  -4  168.19    4.97
   1  -3  -7  424.51    6.96
   1  -3  -7  448.19    9.36
   1  -3  -7  423.87    7.17
   1  -3  -7  443.18   10.10
  -1   3   7  442.17   10.59
  -1   3   7  431.98    7.35
  -1   3   7  435.73    6.86
  -1   3   7  445.38    9.09
  -5  -6   5   47.30    2.25
  -5  -6   5   47.53    2.39
  -5  -6   5   46.60    1.48
   5   6  -5   46.60    1.93
   5   6  -5   49.44    2.00
   5   6  -5   45.98    1.56
   5   6  -5   49.02    2.47
   5   6  -5   53.34    2.27
   0  -3  -7  293.87    4.64
   0  -3  -7  292.02    7.20
   0  -3  -7  293.52    4.57
   0  -3  -7  296.61    5.54
   0   3   7  288.03    8.17
   0   3   7  302.23    5.36
   0   3   7  296.85    5.30
   0   3   7  304.67    6.59
   7  -4  -1  228.73    4.46
   7  -4  -1  229.01    5.28
   7  -4  -1  226.20    5.70
   7  -4  -1  234.55    5.60
   7  -4  -1  232.98    4.48
  -7   4   1  236.08    4.42
  -7   4   1  232.98    4.42
  -7   4   1  229.38    5.34
  -7   4   1  230.22    5.72
   6  -6   2  450.17    7.78
   6  -6   2  460.91    6.63
   6  -6   2  462.01    6.72
   6  -6   2  461.62    8.43
  -6   6  -2  461.78    8.54
  -6   6  -2  459.12    7.65
  -6   6  -2  473.91    9.14
  -6   6  -2  477.32    8.72
  -3  -5  -4   59.18    1.93
  -3  -5  -4   56.41    1.00
  -3  -5  -4   56.33    2.30
   3   5   4   60.54    2.69
   3   5   4   57.02    1.57
   3   5   4   62.38    3.12
   3   5   4   55.38    0.99
   3   5   4   59.40    2.59
   3  -8   4  511.08    8.31
   3  -8   4  507.39    6.53
   3  -8   4  527.24    8.95
   3  -8   4  505.57    9.08
  -3   8  -4  506.55    8.84
  -3   8  -4  524.85   10.49
  -3   8  -4  527.15   11.02
  -3   8  -4  515.50    8.44
  -3   8  -4  520.99    6.86
   6  -5   5 1479.48   29.05
   6  -5   5 1501.94   28.96
   6  -5   5 1478.98   24.02
   6  -5   5 1520.69   30.92
  -6   5  -5 1497.64   28.95
  -6   5  -5 1514.06   24.12
  -6   5  -5 1489.78   31.00
  -6   5  -5 1541.27   31.01
  -2   4   6   16.14    1.22
  -2   4   6   15.37    0.88
  -2   4   6   15.82    1.17
  -2   4   6   18.97    1.48
   2  -4  -6   13.81    1.95
   2  -4  -6   15.85    1.20
   2  -4  -6   14.50    2.32
   2  -4  -6   18.31    1.29
   8  -1  -1  214.83    5.58
   8  -1  -1  224.82    5.63
   8  -1  -1  230.40    4.85
   8  -1  -1  221.20    4.79
  -8   1   1  238.05    5.66
  -8   1   1  220.69    3.08
  -8   1   1  220.95    3.13
  -8   1   1  223.24    5.31
  -1   5  -9  174.06    4.87
  -1   5  -9  166.20    3.49
  -1   5  -9  162.48    3.68
  -1   5  -9  167.91    3.52
  -1   5  -9  173.51    4.86
   1  -5   9  174.35    4.62
   1  -5   9  164.32    2.88
   1  -5   9  167.69    3.35
  -1   1  -9   51.10    1.82
  -1   1  -9   53.96    2.24
  -1   1  -9   56.05    1.58
  -1   1  -9   52.27    1.51
  -1   1  -9   49.76    2.87
   1  -1   9   55.20    1.94
   1  -1   9   51.79    1.21
   1  -1   9   56.85    2.67
   3  -8   2  280.94    4.18
   3  -8   2  276.81    6.61
   3  -8   2  276.12    5.04
   3  -8   2  275.46    5.35
  -3   8  -2  274.38    5.03
  -3   8  -2  272.97    4.37
  -3   8  -2  278.57    6.36
  -3   8  -2  282.99    5.53
  -3   8  -2  280.78    6.27
  -8   1  -1  321.44    4.09
  -8   1  -1  318.19    5.22
  -8   1  -1  329.92    7.10
  -8   1  -1  326.69    7.22
  -8   1  -1  331.00    4.45
   8  -1   1  327.23    7.14
   8  -1   1  320.94    6.00
   8  -1   1  322.78    6.09
   6   1   5  140.62    4.08
   6   1   5  136.10    2.87
   6   1   5  134.91    2.95
   6   1   5  138.99    2.67
  -6  -1  -5  141.23    2.96
  -6  -1  -5  145.23    3.47
  -6  -1  -5  141.60    3.09
  -6  -1  -5  135.15    2.88
   1   4   6  798.23   14.56
   1   4   6  791.69   16.72
   1   4   6  805.70   15.56
   1   4   6  813.48   14.79
  -1  -4  -6  798.44   11.94
  -1  -4  -6  791.56   12.10
  -1  -4  -6  769.52   13.99
  -1  -4  -6  798.57   16.27
  -2   7   2   12.58    1.12
  -2   7   2    8.92    1.65
  -2   7   2   10.86    0.71
  -2   7   2   11.69    1.77
  -2   7   2   11.42    1.41
   2  -7  -2    9.79    1.12
   2  -7  -2   11.45    1.71
   2  -7  -2   11.07    0.57
   2  -7  -2   11.03    1.44
  -2   4  -9  144.94    4.23
  -2   4  -9  130.82    3.35
  -2   4  -9  137.12    4.07
  -2   4  -9  139.19    2.66
   2  -4   9  144.51    4.08
   2  -4   9  141.20    4.05
   2  -4   9  140.49    2.73
   2  -4   9  143.98    3.14
  -7   0  -4  267.43    5.05
  -7   0  -4  273.50    5.59
  -7   0  -4  276.44    5.84
  -7   0  -4  269.62    4.26
   7   0   4  271.11    4.63
   7   0   4  275.38    4.27
   7   0   4  273.13    6.26
   7   0   4  274.58    6.01
  -5  -5  -2  167.85    3.18
  -5  -5  -2  164.03    4.61
  -5  -5  -2  162.99    2.74
   5   5   2  169.50    4.52
   5   5   2  169.14    3.53
   5   5   2  166.64    3.59
   5   5   2  166.99    2.81
   5   5   2  168.97    3.20
   3   0   8  100.99    3.62
   3   0   8   99.54    2.68
   3   0   8   99.02    2.50
   3   0   8  100.28    3.19
  -3   0  -8   97.83    2.54
  -3   0  -8   98.20    2.79
  -3   0  -8   93.84    2.38
  -3   0  -8   97.26    3.14
  -4   2  -8   13.42    1.70
  -4   2  -8   11.64    1.29
  -4   2  -8   17.32    1.64
  -4   2  -8   16.37    1.36
   4  -2   8   13.64    1.06
   4  -2   8   16.86    1.61
   4  -2   8   14.61    0.92
   4  -2   8   20.58    1.60
  -5   1  -7  301.74    5.89
  -5   1  -7  301.86    6.31
  -5   1  -7  293.95    6.14
  -5   1  -7  294.29    5.93
   5  -1   7  295.80    5.86
   5  -1   7  301.03    6.19
   5  -1   7  293.20    5.05
   5  -1   7  304.29    6.09
   2   8  -5  600.65   10.80
   2   8  -5  590.00   10.67
   2   8  -5  588.84    9.71
   2   8  -5  604.04   10.24
   2   8  -5  595.44   11.22
  -2  -8   5  600.43   11.38
  -2  -8   5  597.00   10.45
  -2  -8   5  610.71   11.29
   2  -2   9  344.03    5.98
   2  -2   9  339.86    5.36
   2  -2   9  331.11    5.65
   2  -2   9  336.19    7.10
  -2   2  -9  339.90    7.34
  -2   2  -9  335.93    5.84
  -2   2  -9  329.59    5.31
  -2   2  -9  336.41    6.86
  -1  -7  -2  283.88    6.24
  -1  -7  -2  279.79    6.25
  -1  -7  -2  278.65    6.46
   1   7   2  286.40    6.70
   1   7   2  287.92    6.29
   1   7   2  285.90    6.59
   2  -5  -5  146.44    3.25
   2  -5  -5  146.48    2.68
   2  -5  -5  150.16    3.71
   2  -5  -5  151.38    4.76
  -2   5   5  152.26    4.29
  -2   5   5  148.91    2.83
  -2   5   5  150.99    2.67
  -2   5   5  149.17    4.96
   1   8  -6  419.09    7.91
[truncated: 7,016,046 more chars]
