# Supplementary material for: Crystal structure of (S)-1-O-tert-butyl­diphenyl­silylglycerol: eight chiral mol­ecules in a triclinic cell
Source: Acta Crystallogr E Crystallogr Commun. 2018 Aug 31;74(Pt 9):1373–9. doi: 10.1107/S2056989018012021 (PMC6127698; doi:10.1107/S2056989018012021)
Supplement: Supplementary file 2 [file e-74-01373-1sup2.hkl]

data_1                                                                          
_shelx_title ' b146 R = 0.05 P1'                                                
_shelx_refln_list_code          4                                               
_shelx_F_calc_maximum      394.82                                               
_exptl_crystal_F_000      1424.00                                               
_reflns_d_resolution_high  0.7700                                               
                                                                                
loop_                                                                           
 _space_group_symop_operation_xyz                                               
 'x, y, z'                                                                      
                                                                                
_cell_length_a    14.7668                                                       
_cell_length_b    15.5936                                                       
_cell_length_c    17.2270                                                       
_cell_angle_alpha 111.053                                                       
_cell_angle_beta   91.616                                                       
_cell_angle_gamma  92.898                                                       
                                                                                
_shelx_F_squared_multiplier     1.000                                           
                                                                                
loop_                                                                           
 _refln_index_h                                                                 
 _refln_index_k                                                                 
 _refln_index_l                                                                 
 _refln_F_squared_calc                                                          
 _refln_F_squared_meas                                                          
 _refln_F_squared_sigma                                                         
 _refln_observed_status                                                         
   0   4 -22         31.30         31.55         9.20 o                         
   1   4 -22        282.04        338.58        13.99 o                         
   2   4 -22         32.11         20.14         9.56 o                         
  -1   5 -22        198.21        216.90        14.50 o                         
   0   5 -22          1.35          5.09         5.00 o                         
   1   5 -22          2.73         -1.29         6.68 o                         
   2   5 -22          0.65         -2.11         4.78 o                         
   3   5 -22          6.30          9.04         7.78 o                         
  -2   6 -22        108.56         92.87        20.47 o                         
  -1   6 -22         47.90         61.77         8.95 o                         
   0   6 -22         16.88         16.26         6.90 o                         
   1   6 -22         92.21         96.40        10.21 o                         
   2   6 -22         71.19         66.80        11.05 o                         
   3   6 -22         83.46         83.44         9.86 o                         
  -2   7 -22          1.31         -4.45         6.12 o                         
  -1   7 -22          4.87          7.83         7.37 o                         
   0   7 -22          8.23          5.88         5.63 o                         
   1   7 -22         28.30         21.96         7.49 o                         
   2   7 -22         30.20         28.62         9.10 o                         
   3   7 -22          1.06          2.03         6.79 o                         
   4   7 -22         16.41         18.78        18.99 o                         
  -2   8 -22         41.05         43.97         8.42 o                         
  -1   8 -22         53.12         41.99         9.63 o                         
   0   8 -22        216.87        265.76        13.07 o                         
   1   8 -22         62.12         58.80         9.14 o                         
   2   8 -22         14.67         13.02         7.14 o                         
   3   8 -22          7.24         11.88         6.28 o                         
  -2   9 -22        102.12         78.04         9.31 o                         
  -1   9 -22        170.96        171.72        13.39 o                         
   0   9 -22         32.54         29.19         6.56 o                         
   1   9 -22         61.40         55.20        10.84 o                         
   2   9 -22         12.69          7.86         5.27 o                         
   3   9 -22         70.34         65.49        11.07 o                         
  -1  10 -22          3.20          1.03         7.17 o                         
   0  10 -22          8.58          4.67         5.83 o                         
   1  10 -22         78.79         75.83         8.29 o                         
   2  10 -22        104.61        107.01        11.06 o                         
  -2   1 -21         61.14         68.64        17.41 o                         
  -1   1 -21         38.74         29.30         8.90 o                         
   0   1 -21        144.16        113.73         9.61 o                         
   1   1 -21         79.34         73.78         9.24 o                         
   2   1 -21          4.10         -4.41         5.86 o                         
   3   1 -21        129.39        136.71        12.54 o                         
  -3   2 -21        113.29        115.88        11.80 o                         
  -2   2 -21         44.72         26.04         8.92 o                         
  -1   2 -21         95.06        104.98        19.26 o                         
   0   2 -21         77.89         93.27        10.13 o                         
   1   2 -21        114.46        110.20        11.08 o                         
   2   2 -21         67.27         55.75         6.71 o                         
   3   2 -21        174.41        194.36        16.07 o                         
   4   2 -21         45.49         33.88         9.21 o                         
   5   2 -21          3.21          4.73         7.03 o                         
  -4   3 -21        283.31        340.69        14.85 o                         
  -3   3 -21         22.15         27.94         6.49 o                         
  -2   3 -21        109.60         98.23        23.01 o                         
  -1   3 -21        124.39        125.78        21.06 o                         
   0   3 -21         19.27         32.82         7.61 o                         
   1   3 -21         78.77         85.10        10.69 o                         
   2   3 -21         55.53         49.44         6.90 o                         
   3   3 -21        125.30        134.05        12.62 o                         
   4   3 -21          6.50         11.05         6.93 o                         
   5   3 -21         34.21         30.78         7.31 o                         
   6   3 -21         11.17         16.38         8.53 o                         
  -5   4 -21         11.47         16.82         6.66 o                         
  -4   4 -21         27.44         30.62         6.41 o                         
  -3   4 -21        187.03        205.14        15.86 o                         
  -2   4 -21        116.03         98.79        10.76 o                         
  -1   4 -21        308.54        321.30        19.38 o                         
   0   4 -21         23.20         31.93         8.59 o                         
   1   4 -21         23.12         19.65         6.24 o                         
   2   4 -21         86.25         93.67         8.75 o                         
   3   4 -21        226.58        277.55        13.31 o                         
   4   4 -21         41.45         53.48         7.67 o                         
   5   4 -21        194.89        181.33        13.52 o                         
   6   4 -21        201.35        168.84        14.52 o                         
  -5   5 -21         15.97         23.68         6.65 o                         
  -4   5 -21          3.17          8.12         5.17 o                         
  -3   5 -21        213.98        217.54        11.51 o                         
  -2   5 -21         17.25         23.04         8.11 o                         
  -1   5 -21          9.19         15.24         7.23 o                         
   0   5 -21          8.28          6.63         5.15 o                         
   1   5 -21         73.44         95.75        10.93 o                         
   2   5 -21        182.78        201.14        10.61 o                         
   3   5 -21         51.10         44.08         9.98 o                         
   4   5 -21          5.92          9.51         5.97 o                         
   5   5 -21          5.21          4.02         6.23 o                         
   6   5 -21        171.20        175.15        20.26 o                         
  -5   6 -21         83.30         70.05         8.63 o                         
  -4   6 -21        231.67        248.41        13.64 o                         
  -3   6 -21         41.01         36.68         8.46 o                         
  -2   6 -21         60.62         64.36        13.07 o                         
  -1   6 -21         40.13         42.76         6.88 o                         
   0   6 -21        149.96        149.96        14.56 o                         
   1   6 -21         58.85         64.08         8.34 o                         
   2   6 -21         18.09         22.72         6.26 o                         
   3   6 -21         23.70         16.25         9.02 o                         
   4   6 -21        236.54        247.58        11.68 o                         
   5   6 -21         29.07         23.46         8.73 o                         
   6   6 -21        335.81        347.11        15.08 o                         
   7   6 -21         86.59         92.16        10.47 o                         
  -6   7 -21         46.44         48.14         7.80 o                         
  -5   7 -21        149.57        150.66        13.25 o                         
  -4   7 -21         80.38         84.45         8.12 o                         
  -3   7 -21         22.02         19.47         7.06 o                         
  -2   7 -21         61.39         59.61         9.42 o                         
  -1   7 -21         13.04         20.63         6.81 o                         
   0   7 -21         88.93         73.17         9.03 o                         
   1   7 -21         16.35         11.45         7.71 o                         
   2   7 -21         10.45         12.98         5.71 o                         
   3   7 -21        244.04        255.45        15.05 o                         
   4   7 -21         35.86         33.60         6.59 o                         
   5   7 -21         55.68         67.93         9.36 o                         
   6   7 -21         66.76         63.92        10.98 o                         
   7   7 -21        147.60        164.20        11.61 o                         
  -6   8 -21         52.64         48.32         8.14 o                         
  -5   8 -21         17.88         11.62         5.98 o                         
  -4   8 -21         19.94         21.85         7.54 o                         
  -3   8 -21         76.44         81.17         8.60 o                         
  -2   8 -21        112.96        110.86        11.09 o                         
  -1   8 -21         47.14         38.58         7.12 o                         
   0   8 -21         28.66         33.70         8.82 o                         
   1   8 -21         64.97         68.92         7.85 o                         
   2   8 -21        197.12        223.35        12.06 o                         
   3   8 -21         59.78         79.52         9.30 o                         
   4   8 -21         61.76         50.79         7.69 o                         
   5   8 -21        107.36         98.82        11.82 o                         
   6   8 -21         98.00         92.07        15.03 o                         
  -5   9 -21         33.00         29.02         5.85 o                         
  -4   9 -21         37.31         34.20         8.96 o                         
  -3   9 -21         67.22         61.05         8.00 o                         
  -2   9 -21         33.93         28.29         7.09 o                         
  -1   9 -21         53.44         54.03         8.12 o                         
   0   9 -21         21.95         28.45         6.82 o                         
   1   9 -21        195.39        207.54        13.77 o                         
   2   9 -21         10.60         14.68         8.15 o                         
   3   9 -21         30.83         36.90         9.69 o                         
   4   9 -21          3.56          1.37         5.07 o                         
   5   9 -21         12.78         20.89         6.00 o                         
   6   9 -21        103.31        110.50        10.57 o                         
  -5  10 -21         76.87         80.29         9.80 o                         
  -4  10 -21          2.76         -0.39         5.23 o                         
  -3  10 -21          4.14          0.65         5.64 o                         
  -2  10 -21         15.53         22.78         5.61 o                         
  -1  10 -21         71.76         74.81         8.84 o                         
   0  10 -21        374.17        399.62        15.06 o                         
   1  10 -21         54.05         49.40         7.43 o                         
   2  10 -21         27.79         31.38         7.77 o                         
   3  10 -21         42.00         43.36         7.24 o                         
   4  10 -21        120.49        138.99        12.50 o                         
   5  10 -21         25.14         26.11         7.55 o                         
   6  10 -21         37.53         32.41        10.95 o                         
  -4  11 -21         27.82         38.32         9.53 o                         
  -3  11 -21         14.30         16.43         6.81 o                         
  -2  11 -21        113.03        123.04        15.81 o                         
  -1  11 -21         49.58         46.65         8.76 o                         
   0  11 -21        249.35        231.26        11.16 o                         
   1  11 -21         83.11         86.25        11.10 o                         
   2  11 -21         70.63         68.93         8.08 o                         
   3  11 -21         46.77         34.34        10.04 o                         
   4  11 -21         94.57         89.34         9.82 o                         
   5  11 -21         76.09         72.00         9.65 o                         
  -3  12 -21         67.97         55.90         9.25 o                         
  -2  12 -21        216.58        192.77        16.07 o                         
  -1  12 -21         57.25         49.64         9.03 o                         
   0  12 -21         72.58         65.70         9.04 o                         
   1  12 -21         34.25         22.39         6.52 o                         
   2  12 -21         20.41         20.29         5.89 o                         
   3  12 -21        139.61        166.32        14.06 o                         
   4  12 -21          2.78          6.70         4.80 o                         
  -1  13 -21         50.89         54.30        12.98 o                         
   0  13 -21          9.29          7.08         5.58 o                         
   1  13 -21         41.00         26.85         5.98 o                         
   2  13 -21         29.33         11.20        13.38 o                         
  -2  -1 -20         25.98         21.17         6.47 o                         
  -1  -1 -20        109.59         99.81         8.78 o                         
   0  -1 -20        167.24        175.60         8.79 o                         
   1  -1 -20         32.16         18.03         5.98 o                         
   2  -1 -20         33.79         40.20         7.08 o                         
   3  -1 -20          3.60          5.73         5.23 o                         
   4  -1 -20         38.14         39.41         7.72 o                         
  -4   0 -20        184.84        208.96        10.80 o                         
  -3   0 -20         21.99         23.62         6.01 o                         
  -2   0 -20         26.49         27.26         7.17 o                         
  -1   0 -20        157.75        163.76        11.44 o                         
   0   0 -20        197.29        199.02        11.08 o                         
   1   0 -20         75.49         60.51         6.56 o                         
   2   0 -20        124.18        145.85         8.96 o                         
   3   0 -20         33.44         32.15         6.97 o                         
   4   0 -20        121.58        131.18        11.79 o                         
   5   0 -20        113.50        153.65        12.59 o                         
   6   0 -20         19.27         17.36         7.74 o                         
  -5   1 -20        222.92        264.07        13.36 o                         
  -4   1 -20          5.98          0.08         4.84 o                         
  -3   1 -20         64.87         59.52         7.57 o                         
  -2   1 -20        104.87         90.67        18.09 o                         
  -1   1 -20         50.56         45.00        11.59 o                         
   0   1 -20         39.17         31.03         5.99 o                         
   1   1 -20         14.45          9.10         6.07 o                         
   2   1 -20         95.36        115.82        10.08 o                         
   3   1 -20        243.35        275.82        13.06 o                         
   4   1 -20         18.26         23.65         8.29 o                         
   5   1 -20        143.38        164.27        13.09 o                         
   6   1 -20        110.90         84.38        18.72 o                         
   7   1 -20         58.59         35.52         8.76 o                         
  -6   2 -20        200.45        221.57        12.51 o                         
  -5   2 -20         14.28         14.03         6.98 o                         
  -4   2 -20        124.59        111.44        10.14 o                         
  -3   2 -20         65.15         67.23         9.17 o                         
  -2   2 -20         17.12         13.42         5.63 o                         
  -1   2 -20         86.59        100.01        17.77 o                         
   0   2 -20         19.67         28.88         6.36 o                         
   1   2 -20        278.39        284.00        14.12 o                         
   2   2 -20         83.31         82.33         8.10 o                         
   3   2 -20        124.48        129.30         8.36 o                         
   4   2 -20         85.51         75.77         8.20 o                         
   5   2 -20        143.29        154.87        13.39 o                         
   6   2 -20        174.18        180.37        12.65 o                         
   7   2 -20         20.88         12.68         8.91 o                         
   8   2 -20         17.37         23.09        14.05 o                         
  -7   3 -20          8.93         13.39         6.14 o                         
  -6   3 -20          7.98          5.44         5.98 o                         
  -5   3 -20         46.43         46.94         7.26 o                         
  -4   3 -20         22.18         20.44         6.60 o                         
  -3   3 -20        112.85        123.25        12.15 o                         
  -2   3 -20         52.51         37.57        11.62 o                         
  -1   3 -20         70.43         61.62        12.93 o                         
   0   3 -20         40.91         41.33         8.57 o                         
   1   3 -20         33.36         48.85         8.91 o                         
   2   3 -20        215.67        247.17        18.69 o                         
   3   3 -20         41.25         28.54         8.51 o                         
   4   3 -20         55.36         82.42         8.16 o                         
   5   3 -20        113.70         99.91        23.06 o                         
   6   3 -20         97.53        118.85         9.88 o                         
   7   3 -20        114.75        102.40        27.14 o                         
   8   3 -20         49.40         47.64        10.52 o                         
  -7   4 -20         17.65         23.71         6.82 o                         
  -6   4 -20          1.45          0.30         3.81 o                         
  -5   4 -20         58.18         66.81         6.49 o                         
  -4   4 -20        404.13        441.19        12.95 o                         
  -3   4 -20         77.04         77.85        16.07 o                         
  -2   4 -20         73.64         48.29        10.15 o                         
  -1   4 -20         92.62         90.55         8.30 o                         
   0   4 -20         17.50         17.62         6.03 o                         
   1   4 -20        205.18        248.52        11.25 o                         
   2   4 -20         25.92         32.88         8.25 o                         
   3   4 -20        243.28        256.46        10.85 o                         
   4   4 -20        121.00        112.36        11.22 o                         
   5   4 -20        150.50        114.84        24.15 o                         
   6   4 -20        113.45        104.25         8.90 o                         
   7   4 -20         11.74          8.68         7.61 o                         
   8   4 -20         29.76         28.82         8.08 o                         
  -7   5 -20        121.07        108.63        12.50 o                         
  -6   5 -20         74.27         85.16         8.35 o                         
  -5   5 -20        233.48        256.74        15.13 o                         
  -4   5 -20         61.41         59.92         7.44 o                         
  -3   5 -20         25.73         26.05         7.75 o                         
  -2   5 -20          7.32         15.07         6.85 o                         
  -1   5 -20         54.83         49.83         8.79 o                         
   0   5 -20         15.36         12.83         5.41 o                         
   1   5 -20        130.57        123.93        17.03 o                         
   2   5 -20         23.71         20.33         6.61 o                         
   3   5 -20         49.50         53.99         9.45 o                         
   4   5 -20         73.63         68.63         7.50 o                         
   5   5 -20          1.54          2.98         5.80 o                         
   6   5 -20        113.63        100.07         9.68 o                         
   7   5 -20         36.87         39.19         8.11 o                         
   8   5 -20         20.84         21.32         8.19 o                         
   9   5 -20         37.80         38.53        20.26 o                         
  -8   6 -20          2.16          4.59         4.22 o                         
  -7   6 -20         54.67         58.38         6.88 o                         
  -6   6 -20        193.46        230.46        11.16 o                         
  -5   6 -20         19.99         23.85         6.43 o                         
  -4   6 -20         77.79         76.81         9.22 o                         
  -3   6 -20         86.84         86.83        12.24 o                         
  -2   6 -20        180.10        204.62        12.22 o                         
  -1   6 -20          7.80         12.22         6.06 o                         
   0   6 -20         57.63         58.91         9.07 o                         
   1   6 -20         82.10         78.13         8.49 o                         
   2   6 -20         67.96         63.28         7.89 o                         
   3   6 -20         88.35         97.17        10.67 o                         
   4   6 -20        160.49        163.09        10.82 o                         
   5   6 -20        122.39        146.00        10.39 o                         
   6   6 -20          0.49         -0.82         5.51 o                         
   7   6 -20          5.80         10.49         6.33 o                         
   8   6 -20        110.37        108.87         9.27 o                         
   9   6 -20        120.46        106.99        14.55 o                         
  -8   7 -20         76.16         68.11         6.75 o                         
  -7   7 -20         17.56         13.11         4.89 o                         
  -6   7 -20         64.63         59.44         7.65 o                         
  -5   7 -20          0.36          0.68         4.93 o                         
  -4   7 -20         93.20         80.26         7.45 o                         
  -3   7 -20        413.86        435.01        17.01 o                         
  -2   7 -20         66.72         57.76         7.68 o                         
  -1   7 -20         87.19         83.86         9.58 o                         
   0   7 -20         37.85         36.30         7.11 o                         
   1   7 -20         86.15         99.01         8.01 o                         
   2   7 -20         37.88         26.86         7.06 o                         
   3   7 -20         40.32         35.68         7.76 o                         
   4   7 -20          9.53         11.93         5.64 o                         
   5   7 -20         87.65         89.36        10.92 o                         
   6   7 -20         23.74         23.47         6.71 o                         
   7   7 -20         53.23         48.30         7.66 o                         
   8   7 -20          6.93          8.20         6.85 o                         
   9   7 -20         76.23         70.97        15.33 o                         
  -8   8 -20        113.93         86.03         8.65 o                         
  -7   8 -20         39.41         38.34         6.08 o                         
  -6   8 -20         13.91         17.25         5.91 o                         
  -5   8 -20         12.35         11.11         6.11 o                         
  -4   8 -20        134.96        144.23         9.41 o                         
  -3   8 -20         46.90         45.21         6.44 o                         
  -2   8 -20         10.28          9.94         6.64 o                         
  -1   8 -20         38.17         35.66         6.94 o                         
   0   8 -20        182.41        203.71        10.78 o                         
   1   8 -20         83.24         66.85         8.24 o                         
   2   8 -20         81.91         80.51         7.10 o                         
   3   8 -20        207.17        233.30        13.62 o                         
   4   8 -20        124.29        130.17        11.65 o                         
   5   8 -20        175.50        177.80        10.03 o                         
   6   8 -20         94.85        105.51         9.83 o                         
   7   8 -20        151.45        184.66        12.13 o                         
   8   8 -20        141.06        155.58        12.08 o                         
  -7   9 -20         85.44         84.86         9.24 o                         
  -6   9 -20         10.10         14.68         5.53 o                         
  -5   9 -20        144.45        125.94        11.93 o                         
  -4   9 -20         43.03         31.14         7.29 o                         
  -3   9 -20        112.57        114.25         8.80 o                         
  -2   9 -20         32.76         30.52         6.16 o                         
  -1   9 -20        132.56        133.72        10.97 o                         
   0   9 -20         16.56         13.24         7.13 o                         
   1   9 -20         20.34         19.24         5.25 o                         
   2   9 -20         14.17         14.40         6.32 o                         
   3   9 -20        160.74        156.53         9.63 o                         
   4   9 -20         49.74         42.66         6.93 o                         
   5   9 -20         18.17         15.82         7.94 o                         
   6   9 -20         10.44          7.33         4.99 o                         
   7   9 -20         43.58         23.91         6.75 o                         
   8   9 -20         17.68         32.62         9.21 o                         
  -7  10 -20         54.10         44.79         7.29 o                         
  -6  10 -20         73.28         58.93         9.56 o                         
  -5  10 -20         68.64         57.98         7.73 o                         
  -4  10 -20        177.46        206.60        16.67 o                         
  -3  10 -20         24.79         26.14         6.96 o                         
  -2  10 -20        168.86        167.91         9.92 o                         
  -1  10 -20         27.63         28.57         7.62 o                         
   0  10 -20         42.94         33.66         5.87 o                         
   1  10 -20         54.55         47.93         9.01 o                         
   2  10 -20        395.90        394.04        12.95 o                         
   3  10 -20          9.06          4.88         5.06 o                         
   4  10 -20        108.93         98.58         9.39 o                         
   5  10 -20         75.21         97.92        10.52 o                         
   6  10 -20         75.52         96.93         9.43 o                         
   7  10 -20         29.93         36.64         9.19 o                         
   8  10 -20         77.53        100.98        19.61 o                         
  -7  11 -20        138.30        129.34        13.53 o                         
  -6  11 -20         75.75         63.18         7.78 o                         
  -5  11 -20         29.83         33.52         7.91 o                         
  -4  11 -20         87.63         75.07         9.16 o                         
  -3  11 -20         68.47         67.77         7.67 o                         
  -2  11 -20         42.14         32.27         6.05 o                         
  -1  11 -20         65.40         63.86         7.92 o                         
   0  11 -20        197.35        216.24        11.14 o                         
   1  11 -20         90.21         91.29        10.38 o                         
   2  11 -20        216.41        245.45        13.74 o                         
   3  11 -20        104.31        116.55         9.91 o                         
   4  11 -20         36.02         33.83         6.95 o                         
   5  11 -20         87.11        122.65         8.94 o                         
   6  11 -20         43.50         53.29         8.36 o                         
   7  11 -20         14.14         10.00         5.47 o                         
  -6  12 -20        138.35        127.09        14.48 o                         
  -5  12 -20         62.13         68.73         9.38 o                         
  -4  12 -20         53.74         48.06        12.27 o                         
  -3  12 -20          1.55          8.91         9.02 o                         
  -2  12 -20        102.96         93.52         7.19 o                         
  -1  12 -20         14.03         12.20         4.69 o                         
   0  12 -20        223.30        226.89        11.92 o                         
   1  12 -20         53.46         32.31         8.17 o                         
   2  12 -20         25.13         17.17         8.52 o                         
   3  12 -20         38.61         28.67         6.52 o                         
   4  12 -20        126.65        127.49        10.47 o                         
   5  12 -20         25.72         17.02         6.21 o                         
   6  12 -20         86.40         89.62        10.69 o                         
  -5  13 -20          0.65          6.60         6.56 o                         
  -4  13 -20         27.24         30.38        11.43 o                         
  -3  13 -20        151.58        152.83        13.65 o                         
  -2  13 -20         50.73         52.54        10.20 o                         
  -1  13 -20        111.02         93.37        12.97 o                         
   0  13 -20         65.81         57.53         8.26 o                         
   1  13 -20         66.86         63.97         7.57 o                         
   2  13 -20        130.52        132.78         9.19 o                         
   3  13 -20          4.12          7.65         4.34 o                         
   4  13 -20          6.28         13.61         6.41 o                         
   5  13 -20         44.00         47.05         7.01 o                         
  -3  14 -20        180.75        174.14        13.87 o                         
  -2  14 -20        118.62        129.27        12.65 o                         
  -1  14 -20         10.71         20.42        10.82 o                         
   0  14 -20         13.47         10.41         4.79 o                         
   1  14 -20         48.63         46.20         7.02 o                         
   2  14 -20        124.69        114.42         9.04 o                         
   3  14 -20         48.61         39.89         6.83 o                         
  -2  -3 -19          2.03          0.45         4.66 o                         
  -1  -3 -19        165.64        147.25        14.37 o                         
   0  -3 -19         92.68         77.20         7.63 o                         
   1  -3 -19         28.73         18.22         6.08 o                         
   2  -3 -19        117.06        128.33        11.04 o                         
   3  -3 -19        101.63        117.85         9.08 o                         
   4  -3 -19         24.93         30.76         7.20 o                         
   5  -3 -19        141.54        118.79        16.80 o                         
  -4  -2 -19        294.32        322.04        12.92 o                         
  -3  -2 -19        141.91        149.44        12.98 o                         
  -2  -2 -19         15.31         12.48         5.51 o                         
  -1  -2 -19          9.10          7.47         4.70 o                         
   0  -2 -19         41.30         38.74         7.40 o                         
   1  -2 -19         47.17         48.86         7.73 o                         
   2  -2 -19         42.93         45.10         7.16 o                         
   3  -2 -19         28.11         26.18         6.78 o                         
   4  -2 -19         28.46         31.23         6.48 o                         
   5  -2 -19          7.65          1.44         5.55 o                         
   6  -2 -19         13.20         15.13         5.90 o                         
  -6  -1 -19         35.13         40.89         7.68 o                         
  -5  -1 -19         16.26         12.69         5.46 o                         
  -4  -1 -19         80.43         92.15         7.50 o                         
  -3  -1 -19         27.98         23.12         6.08 o                         
  -2  -1 -19        218.70        194.05        14.00 o                         
  -1  -1 -19         46.14         48.18         7.02 o                         
   0  -1 -19          1.12          5.12         4.62 o                         
   1  -1 -19          3.73          8.34         5.55 o                         
   2  -1 -19        222.72        208.67        11.79 o                         
   3  -1 -19         80.41         72.53         7.51 o                         
   4  -1 -19          7.23          8.69         5.46 o                         
   5  -1 -19        118.68        142.19        18.78 o                         
   6  -1 -19        122.22        121.52        11.66 o                         
   7  -1 -19         55.26         49.08        14.58 o                         
  -7   0 -19        111.70        114.55         9.54 o                         
  -6   0 -19        249.14        280.59        12.43 o                         
  -5   0 -19         27.19         29.22         6.93 o                         
  -4   0 -19         39.81         29.24         7.10 o                         
  -3   0 -19         49.64         52.54         6.49 o                         
  -2   0 -19         89.36         81.18         8.89 o                         
  -1   0 -19          7.70          9.64         5.44 o                         
   0   0 -19         53.33         59.23         8.41 o                         
   1   0 -19        135.15        138.93         8.05 o                         
   2   0 -19        114.87        147.54        10.72 o                         
   3   0 -19         10.75          4.88         5.71 o                         
   4   0 -19          9.43          7.43         6.47 o                         
   5   0 -19          0.27          0.86         4.99 o                         
   6   0 -19         81.52         62.96        13.97 o                         
   7   0 -19         44.75         23.93         8.44 o                         
   8   0 -19         58.05         47.63        10.36 o                         
  -7   1 -19         83.53         97.82         9.60 o                         
  -6   1 -19         19.85         21.49         5.79 o                         
  -5   1 -19         24.20         26.73         7.14 o                         
  -4   1 -19          5.85          2.83         4.63 o                         
  -3   1 -19         43.61         50.37         7.91 o                         
  -2   1 -19         41.13         39.14        11.87 o                         
  -1   1 -19        162.84        124.96         8.99 o                         
   0   1 -19         54.20         52.88         6.14 o                         
   1   1 -19        348.23        379.66        23.18 o                         
   2   1 -19         12.36         15.58         5.55 o                         
   3   1 -19         19.53         21.79         7.46 o                         
   4   1 -19         11.38         12.42         6.24 o                         
   5   1 -19        157.11        160.75        13.24 o                         
   6   1 -19         92.54        119.09         9.23 o                         
   7   1 -19        164.49        155.46        15.03 o                         
   8   1 -19         27.72         31.65         8.40 o                         
   9   1 -19         36.14         34.50         9.65 o                         
  -8   2 -19        102.92         97.17         9.64 o                         
  -7   2 -19         36.73         41.61         7.16 o                         
  -6   2 -19          6.19          4.41         4.96 o                         
  -5   2 -19         17.81         26.61         7.09 o                         
  -4   2 -19        231.05        231.81        10.41 o                         
  -3   2 -19        102.34         87.55        10.68 o                         
  -2   2 -19        239.84        256.33        10.88 o                         
  -1   2 -19        204.76        214.08         7.68 o                         
   0   2 -19         34.16         40.96         6.57 o                         
   1   2 -19        452.08        468.55        15.81 o                         
   2   2 -19         54.86         65.10         7.27 o                         
   3   2 -19        339.54        394.43        15.11 o                         
   4   2 -19        144.33        157.07         8.13 o                         
   5   2 -19         12.79          9.18         6.00 o                         
   6   2 -19          8.04          4.17         5.53 o                         
   7   2 -19        167.99        181.88        16.87 o                         
   8   2 -19         39.45         42.67        12.46 o                         
   9   2 -19          4.66          4.03         7.93 o                         
  -8   3 -19         46.06         43.83         6.77 o                         
  -7   3 -19         95.13         90.98         5.88 o                         
  -6   3 -19         79.23         94.33         8.99 o                         
  -5   3 -19        256.70        279.34        15.45 o                         
  -4   3 -19         11.42          8.49         4.74 o                         
  -3   3 -19         25.71         19.34         6.94 o                         
  -2   3 -19        314.02        356.78        13.70 o                         
  -1   3 -19        179.67        174.25         8.60 o                         
   0   3 -19          0.36         -1.59         5.41 o                         
   1   3 -19        464.15        501.69        16.40 o                         
   2   3 -19         83.38         93.08         9.68 o                         
   3   3 -19         80.29         97.82         8.77 o                         
   4   3 -19        197.35        204.99         9.50 o                         
   5   3 -19        101.92         94.18        22.34 o                         
   6   3 -19         93.96         50.53        16.21 o                         
   7   3 -19        218.01        247.84        16.86 o                         
   8   3 -19         29.02         23.88         8.37 o                         
   9   3 -19         16.16         17.13         9.48 o                         
  10   3 -19         29.78         36.78         7.45 o                         
  -9   4 -19         73.00         80.53         7.04 o                         
  -8   4 -19         51.14         36.27         6.69 o                         
  -7   4 -19          0.94          3.50         4.07 o                         
  -6   4 -19        498.91        497.95        18.48 o                         
  -5   4 -19         32.59         33.95         7.34 o                         
  -4   4 -19         68.98         74.15         8.31 o                         
  -3   4 -19        430.53        451.36        13.69 o                         
  -2   4 -19        164.89        146.77         9.31 o                         
  -1   4 -19        103.18        107.47         8.22 o                         
   0   4 -19        338.10        356.91        12.16 o                         
   1   4 -19        259.93        289.87        11.77 o                         
   2   4 -19          3.19          4.09         7.28 o                         
   3   4 -19        221.15        246.34        11.00 o                         
   4   4 -19        186.12        182.60         9.25 o                         
   5   4 -19         12.82         26.29         6.85 o                         
   6   4 -19         80.86         72.83         9.04 o                         
   7   4 -19        117.45        121.39        11.44 o                         
   8   4 -19         21.15         34.65         7.56 o                         
   9   4 -19        254.10        256.38        14.23 o                         
  10   4 -19         75.54         64.53        12.07 o                         
  -9   5 -19         43.70         41.20         5.75 o                         
  -8   5 -19          2.73          5.70         4.62 o                         
  -7   5 -19        133.96        149.81         7.81 o                         
  -6   5 -19         72.84         68.72         6.14 o                         
  -5   5 -19         47.38         36.04         4.78 o                         
  -4   5 -19         13.03          7.58         2.59 o                         
  -3   5 -19        171.63        171.90         7.08 o                         
  -2   5 -19         33.08         28.23         6.33 o                         
  -1   5 -19        100.01         95.76         8.19 o                         
   0   5 -19         29.15         32.64         5.89 o                         
   1   5 -19        275.54        289.25        10.24 o                         
   2   5 -19        120.33        125.55        10.66 o                         
   3   5 -19         19.52         27.39         6.78 o                         
   4   5 -19          8.48          7.86         5.53 o                         
   5   5 -19        454.51        450.09        13.55 o                         
   6   5 -19          6.27          4.04         4.34 o                         
   7   5 -19        132.27        140.87        10.97 o                         
   8   5 -19         42.43         49.05         9.55 o                         
   9   5 -19         54.50         49.27         8.67 o                         
  10   5 -19          4.77          9.88         8.87 o                         
  -9   6 -19         31.13         33.53         6.83 o                         
  -8   6 -19         86.30         89.53         9.17 o                         
  -7   6 -19        108.57        111.31         7.10 o                         
  -6   6 -19        102.13         85.65         6.88 o                         
  -5   6 -19         54.93         51.91         5.62 o                         
  -4   6 -19        144.05        161.93         8.66 o                         
  -3   6 -19         23.96         23.80         6.93 o                         
  -2   6 -19         18.56         15.08         5.45 o                         
  -1   6 -19         40.16         43.78         6.94 o                         
   0   6 -19        274.87        272.15        10.26 o                         
   1   6 -19         72.30         76.58         7.98 o                         
   2   6 -19        564.48        613.58        14.65 o                         
   3   6 -19        284.46        296.83        12.28 o                         
   4   6 -19        120.66        124.75         9.58 o                         
   5   6 -19        335.69        325.89        13.35 o                         
   6   6 -19        199.49        195.87        11.20 o                         
   7   6 -19        306.47        277.48        11.78 o                         
   8   6 -19        170.89        117.06        15.11 o                         
   9   6 -19         34.20         20.57         8.93 o                         
  10   6 -19         27.64         24.48         8.58 o                         
  -9   7 -19         19.79         27.31         8.21 o                         
  -8   7 -19          5.90          3.77         4.53 o                         
  -7   7 -19         60.54         58.86         5.93 o                         
  -6   7 -19         34.50         28.72         5.06 o                         
  -5   7 -19        371.52        379.80        19.15 o                         
  -4   7 -19        280.30        255.29        15.66 o                         
  -3   7 -19        135.89        137.11        12.69 o                         
  -2   7 -19        141.33        137.67        10.74 o                         
  -1   7 -19        138.24        122.05         8.93 o                         
   0   7 -19        232.16        243.74         9.69 o                         
   1   7 -19        133.58        145.91         8.45 o                         
   2   7 -19         50.84         55.05         8.79 o                         
   3   7 -19        125.58        125.71         9.16 o                         
   4   7 -19        150.94        157.92        11.82 o                         
   5   7 -19          7.38         15.89         5.85 o                         
   6   7 -19         34.93         47.86         8.85 o                         
   7   7 -19        102.55        113.59        10.96 o                         
   8   7 -19         87.03         93.35        11.13 o                         
   9   7 -19        197.76        218.80        13.50 o                         
  10   7 -19         53.24         53.84        11.58 o                         
  -9   8 -19         70.48         59.56         8.63 o                         
  -8   8 -19         65.74         70.39         6.35 o                         
  -7   8 -19         40.35         35.73         5.26 o                         
  -6   8 -19        174.42        172.07         8.34 o                         
  -5   8 -19        106.49         92.65         9.02 o                         
  -4   8 -19        224.52        195.76        13.61 o                         
  -3   8 -19         49.75         52.84         6.31 o                         
  -2   8 -19        201.20        197.90        10.09 o                         
  -1   8 -19         43.50         55.01         6.52 o                         
   0   8 -19        194.32        202.87        10.20 o                         
   1   8 -19        409.86        408.06        15.38 o                         
   2   8 -19        502.10        487.78        16.65 o                         
   3   8 -19         97.98         86.63         7.65 o                         
   4   8 -19        172.13        173.64        12.07 o                         
   5   8 -19          6.80         15.56         5.34 o                         
   6   8 -19         34.80         38.81         7.12 o                         
   7   8 -19          9.36         14.13         5.39 o                         
   8   8 -19        379.91        398.40        19.35 o                         
   9   8 -19        329.50        328.34        18.42 o                         
  10   8 -19        211.62        198.26        13.84 o                         
  -9   9 -19          3.25         12.95         7.81 o                         
  -8   9 -19        319.00        347.76        12.91 o                         
  -7   9 -19         39.64         36.47         6.64 o                         
  -6   9 -19        154.14        140.98         7.99 o                         
  -5   9 -19          6.23          7.87         4.24 o                         
  -4   9 -19        209.57        198.99        13.20 o                         
  -3   9 -19        225.02        230.96        15.29 o                         
  -2   9 -19        123.62        128.63         8.77 o                         
  -1   9 -19        212.93        216.06         8.48 o                         
   0   9 -19         40.11         34.76         7.80 o                         
   1   9 -19        416.89        422.78        15.25 o                         
   2   9 -19         84.54         83.98         7.56 o                         
   3   9 -19          7.30          8.83         5.66 o                         
   4   9 -19          5.39         -1.85         5.50 o                         
   5   9 -19         53.02         56.68         8.49 o                         
   6   9 -19          8.88          9.88         4.49 o                         
   7   9 -19         64.78         71.18         8.70 o                         
   8   9 -19          8.70         24.24         7.05 o                         
   9   9 -19          8.84         -1.00         7.02 o                         
  -9  10 -19         61.22         60.57         7.79 o                         
  -8  10 -19        201.98        172.29        12.00 o                         
  -7  10 -19         28.24         22.28         6.58 o                         
  -6  10 -19        154.91        169.51        16.87 o                         
  -5  10 -19         56.90         55.02         5.29 o                         
  -4  10 -19        284.56        274.61        20.05 o                         
  -3  10 -19          4.01          2.71         3.17 o                         
  -2  10 -19         20.72         23.33         4.99 o                         
  -1  10 -19        147.89        123.91        10.16 o                         
   0  10 -19         41.90         33.30         7.68 o                         
   1  10 -19         36.33         31.97         5.53 o                         
   2  10 -19        200.37        212.42        12.35 o                         
   3  10 -19         75.98         78.20         9.72 o                         
   4  10 -19        203.54        196.36        10.71 o                         
   5  10 -19         41.99         65.72         6.42 o                         
   6  10 -19         84.30         75.42         8.31 o                         
   7  10 -19         89.55         83.42         8.79 o                         
   8  10 -19        356.97        395.13        17.64 o                         
   9  10 -19        114.84         86.38        24.17 o                         
  -8  11 -19        247.26        275.53        14.95 o                         
  -7  11 -19         19.81         24.99         6.79 o                         
  -6  11 -19        390.59        413.36        19.26 o                         
  -5  11 -19         79.84         80.36         8.78 o                         
  -4  11 -19         39.55         21.48         4.85 o                         
  -3  11 -19         62.98         56.45         5.10 o                         
  -2  11 -19         56.19         53.48         6.79 o                         
  -1  11 -19        387.92        374.99        17.08 o                         
   0  11 -19        172.69        207.58        10.54 o                         
   1  11 -19         95.07         78.65         8.30 o                         
   2  11 -19        123.34        149.22        10.97 o                         
   3  11 -19         20.29         18.07         5.10 o                         
   4  11 -19         22.10         16.72         5.65 o                         
   5  11 -19          7.15          8.04         3.87 o                         
   6  11 -19         20.56         22.01         8.02 o                         
   7  11 -19        200.60        219.09        12.26 o                         
   8  11 -19         18.29         15.58         4.97 o                         
  -8  12 -19         12.00         15.64         6.68 o                         
  -7  12 -19         24.83         31.09         8.11 o                         
  -6  12 -19        115.46        107.25        11.61 o                         
  -5  12 -19        116.02        126.18         7.98 o                         
  -4  12 -19        519.06        549.46        17.73 o                         
  -3  12 -19         15.85         13.07         4.29 o                         
  -2  12 -19         70.46         59.93         7.97 o                         
  -1  12 -19         38.94         30.87         5.10 o                         
   0  12 -19         21.52         19.48         5.00 o                         
   1  12 -19         39.83         37.67         5.62 o                         
   2  12 -19        317.98        348.10        10.80 o                         
   3  12 -19         15.70         11.62         4.25 o                         
   4  12 -19         51.05         51.56         6.94 o                         
   5  12 -19        119.69        124.95         7.42 o                         
   6  12 -19        186.82        184.11         9.02 o                         
   7  12 -19         13.60         21.39         7.04 o                         
   8  12 -19         63.65         49.03         6.90 o                         
  -7  13 -19         83.04         97.95         9.39 o                         
  -6  13 -19          5.96         12.95         5.36 o                         
  -5  13 -19          5.90          5.31         4.87 o                         
  -4  13 -19        476.21        448.68        22.72 o                         
  -3  13 -19         54.09         36.21         6.57 o                         
  -2  13 -19         46.45         58.54         8.48 o                         
  -1  13 -19        118.36         96.00        12.25 o                         
   0  13 -19         18.81         23.59         5.13 o                         
   1  13 -19        146.48        145.25         8.05 o                         
   2  13 -19         11.85          9.67         5.00 o                         
   3  13 -19         11.65          7.59         5.40 o                         
   4  13 -19        234.51        232.61         8.38 o                         
   5  13 -19        169.11        204.99         9.26 o                         
   6  13 -19         26.55         20.43         5.74 o                         
   7  13 -19         15.25         17.38         5.43 o                         
  -6  14 -19        134.61        135.14        12.27 o                         
  -5  14 -19         25.38         18.54         6.45 o                         
  -4  14 -19         78.20         79.58         7.72 o                         
  -3  14 -19        325.72        349.24        20.78 o                         
  -2  14 -19         12.16          9.53         5.32 o                         
  -1  14 -19         39.01         47.05         8.08 o                         
   0  14 -19        397.77        366.75        29.25 o                         
   1  14 -19        265.16        280.20        16.10 o                         
   2  14 -19         64.70         56.35         6.71 o                         
   3  14 -19          2.33          2.20         4.75 o                         
   4  14 -19        195.34        193.21         9.54 o                         
   5  14 -19         47.41         64.15         7.56 o                         
   6  14 -19          7.82         11.93         6.57 o                         
  -4  15 -19         18.42         17.76         6.66 o                         
  -3  15 -19          6.82          4.06         5.26 o                         
  -2  15 -19         28.22         29.49         5.98 o                         
  -1  15 -19         12.90          5.54         9.29 o                         
   0  15 -19        110.48        119.26        11.76 o                         
   1  15 -19         62.65         58.32         6.33 o                         
   2  15 -19        157.99        156.94         9.28 o                         
   3  15 -19        111.76        106.85         7.97 o                         
   4  15 -19         20.15         16.48         5.81 o                         
  -1  16 -19         68.68         63.81        10.67 o                         
   0  16 -19         11.40          7.48         7.59 o                         
   1  16 -19         44.68         42.17         8.27 o                         
  -1  -5 -18         60.98         67.82        17.06 o                         
   0  -5 -18         34.41         44.37        10.02 o                         
   1  -5 -18         41.84         37.32        15.90 o                         
   2  -5 -18          9.84         17.60        13.77 o                         
   3  -5 -18        101.84         82.41        10.80 o                         
   4  -5 -18         57.67         48.28        11.83 o                         
  -4  -4 -18         61.01         54.08         9.60 o                         
  -3  -4 -18        171.92        175.34        15.54 o                         
  -2  -4 -18         58.17         47.86         7.56 o                         
  -1  -4 -18          7.64          3.39         4.25 o                         
   0  -4 -18        144.24        141.38         8.71 o                         
   1  -4 -18        104.40         95.50         8.02 o                         
   2  -4 -18         48.64         39.02         5.90 o                         
   3  -4 -18        119.31         98.92        11.02 o                         
   4  -4 -18         75.84         67.39         7.79 o                         
   5  -4 -18         44.08         34.91         9.69 o                         
   6  -4 -18         12.20         10.57         7.31 o                         
  -5  -3 -18          9.80          9.26         4.93 o                         
  -4  -3 -18         11.63         10.95         4.91 o                         
  -3  -3 -18        140.35        154.07         9.02 o                         
  -2  -3 -18         75.67         62.43         6.65 o                         
  -1  -3 -18         61.68         54.28         7.03 o                         
   0  -3 -18         90.30         71.33         7.46 o                         
   1  -3 -18         28.49         16.18         5.41 o                         
   2  -3 -18        217.00        204.77        10.53 o                         
   3  -3 -18          6.91          3.63         5.36 o                         
   4  -3 -18          2.99          2.69         5.25 o                         
   5  -3 -18        326.69        331.75        12.07 o                         
   6  -3 -18         65.06         66.97         8.43 o                         
   7  -3 -18        265.33        292.52        11.37 o                         
   8  -3 -18         11.88          4.37        10.76 o                         
  -7  -2 -18         43.40         42.14         7.42 o                         
  -6  -2 -18        163.39        176.59        14.33 o                         
  -5  -2 -18         80.74         80.59         8.13 o                         
  -4  -2 -18         84.08         63.71         7.43 o                         
  -3  -2 -18         77.37         62.54         7.37 o                         
  -2  -2 -18        101.41         87.76         7.41 o                         
  -1  -2 -18         79.65         69.07         7.65 o                         
   0  -2 -18         64.09         55.41         7.52 o                         
   1  -2 -18         78.80         77.58         6.82 o                         
   2  -2 -18        134.18        141.93         9.53 o                         
   3  -2 -18        161.08        172.97         9.45 o                         
   4  -2 -18         31.72         30.48         6.84 o                         
   5  -2 -18        273.83        280.41        11.15 o                         
   6  -2 -18        123.43        124.17        11.24 o                         
   7  -2 -18        115.32        100.02        10.87 o                         
   8  -2 -18         13.74          8.59         9.49 o                         
   9  -2 -18         75.34         54.24         7.81 o                         
  -8  -1 -18         11.32          9.35         5.89 o                         
  -7  -1 -18        144.78        172.12        10.31 o                         
  -6  -1 -18         54.33         49.39         7.58 o                         
  -5  -1 -18        131.02        154.98        10.44 o                         
  -4  -1 -18         69.68         67.57         7.63 o                         
  -3  -1 -18         15.65         15.57         6.02 o                         
  -2  -1 -18          1.29          5.25         4.69 o                         
  -1  -1 -18         61.19         51.43         7.33 o                         
   0  -1 -18        333.70        368.09        10.29 o                         
   1  -1 -18        428.72        429.35        13.64 o                         
   2  -1 -18          2.62          9.84         5.87 o                         
   3  -1 -18        448.59        431.46        13.62 o                         
   4  -1 -18         27.12         18.68         6.21 o                         
   5  -1 -18         59.51         70.63         8.99 o                         
   6  -1 -18         38.34         33.12         6.78 o                         
   7  -1 -18         34.26         35.00        10.11 o                         
   8  -1 -18         28.19         27.67         9.68 o                         
   9  -1 -18         85.46         82.26        12.92 o                         
  -8   0 -18         12.63         15.17         5.62 o                         
  -7   0 -18         49.87         51.90         5.52 o                         
  -6   0 -18         65.68         69.34         7.30 o                         
  -5   0 -18        153.02        188.01         9.97 o                         
  -4   0 -18        490.58        530.33        13.69 o                         
  -3   0 -18        148.80        176.03         9.00 o                         
  -2   0 -18        186.36        182.67         9.01 o                         
  -1   0 -18        136.67        165.47         9.62 o                         
   0   0 -18        113.30        132.73         9.72 o                         
   1   0 -18         79.94         67.33         6.36 o                         
   2   0 -18         14.38         14.67         5.61 o                         
   3   0 -18        363.34        379.30        15.45 o                         
   4   0 -18        117.48        121.50         8.45 o                         
   5   0 -18         92.14         99.67         7.91 o                         
   6   0 -18        178.36        178.22         9.23 o                         
   7   0 -18        125.66        133.39        11.73 o                         
   8   0 -18         18.13         26.09         6.87 o                         
   9   0 -18        104.58         99.95         9.91 o                         
  10   0 -18         30.84         37.49         8.67 o                         
  -9   1 -18         72.65         65.33         6.68 o                         
  -8   1 -18         14.16          4.34         5.08 o                         
  -7   1 -18          1.70          0.42         5.06 o                         
  -6   1 -18        138.26        153.22        17.09 o                         
  -5   1 -18        265.52        283.70        12.14 o                         
  -4   1 -18        238.45        286.89        10.04 o                         
  -3   1 -18         88.70         78.67         7.93 o                         
  -2   1 -18        151.51        170.05         9.81 o                         
  -1   1 -18         56.24         51.70         5.89 o                         
   0   1 -18        226.53        218.30         9.20 o                         
   1   1 -18        162.86        150.02         8.45 o                         
   2   1 -18        119.33        114.71         6.94 o                         
   3   1 -18        587.13        578.12        16.85 o                         
   4   1 -18        190.41        221.20        10.84 o                         
   5   1 -18         35.89         44.06         8.16 o                         
   6   1 -18        184.53        194.59        14.41 o                         
   7   1 -18         51.60         54.20         7.31 o                         
   8   1 -18          4.06          2.40         7.81 o                         
   9   1 -18        317.63        328.26        18.75 o                         
  10   1 -18         19.38         18.73         6.96 o                         
  -9   2 -18         30.75         34.54         5.30 o                         
  -8   2 -18         37.79         27.54         5.46 o                         
  -7   2 -18         86.94         96.20         8.79 o                         
  -6   2 -18        927.66        994.74        24.67 o                         
  -5   2 -18         76.66         80.73         8.16 o                         
  -4   2 -18        109.95         96.26         8.84 o                         
  -3   2 -18        134.27        124.29         7.70 o                         
  -2   2 -18        228.12        261.01        11.16 o                         
  -1   2 -18        201.03        210.20         8.51 o                         
   0   2 -18         85.35         80.65         7.20 o                         
   1   2 -18        100.57         95.58         9.12 o                         
   2   2 -18        127.80        106.22         8.55 o                         
   3   2 -18         89.85         87.18         8.01 o                         
   4   2 -18         38.88         45.42         6.36 o                         
   5   2 -18        173.67        193.93        20.17 o                         
   6   2 -18        124.29        144.20        13.15 o                         
   7   2 -18        108.01        107.30        10.10 o                         
   8   2 -18          1.16          0.65         7.94 o                         
   9   2 -18        191.75        195.10        15.49 o                         
  10   2 -18          5.13          2.74         6.54 o                         
  11   2 -18         14.85         13.05         8.62 o                         
 -10   3 -18         37.99         30.58         5.65 o                         
  -9   3 -18         35.42         28.81         5.77 o                         
  -8   3 -18         10.07         12.80         5.48 o                         
  -7   3 -18        109.07        111.54         9.22 o                         
  -6   3 -18         24.46         26.18         4.90 o                         
  -5   3 -18          7.60          5.74         4.71 o                         
  -4   3 -18        144.16        136.29         8.04 o                         
  -3   3 -18         30.44         28.31         6.78 o                         
  -2   3 -18        277.11        314.66         9.39 o                         
  -1   3 -18         98.89         88.15         6.66 o                         
   0   3 -18        158.27        173.99        10.37 o                         
   1   3 -18        245.79        275.73        14.06 o                         
   2   3 -18        127.71        130.54         9.95 o                         
   3   3 -18        151.20        169.82         8.60 o                         
   4   3 -18          2.07          0.16         5.21 o                         
   5   3 -18         92.20         81.71         8.84 o                         
   6   3 -18        120.12        108.80        10.74 o                         
   7   3 -18         95.60         83.74         8.72 o                         
   8   3 -18         85.61         74.48        10.07 o                         
   9   3 -18        201.99        211.57        11.28 o                         
  10   3 -18         67.61         52.96         9.20 o                         
  11   3 -18         70.58         95.76        12.91 o                         
 -10   4 -18          0.85          1.52         5.01 o                         
  -9   4 -18         14.14         16.94         6.42 o                         
  -8   4 -18        232.60        265.31        12.80 o                         
  -7   4 -18         27.69         32.95         8.60 o                         
  -6   4 -18        145.37        150.99         7.26 o                         
  -5   4 -18        315.88        298.11         8.53 o                         
  -4   4 -18        208.52        226.24        10.68 o                         
  -3   4 -18        105.30         86.46         7.57 o                         
  -2   4 -18        221.50        249.19        10.31 o                         
  -1   4 -18        300.83        296.47        10.67 o                         
   0   4 -18        269.24        276.39        10.68 o                         
   1   4 -18         23.10         14.15         4.86 o                         
   2   4 -18        147.77        142.32        10.20 o                         
   3   4 -18        277.19        281.26        13.63 o                         
   4   4 -18        238.41        225.58        11.91 o                         
   5   4 -18         63.34         60.07         6.89 o                         
   6   4 -18        318.36        354.27        17.24 o                         
   7   4 -18        297.29        292.37        11.79 o                         
   8   4 -18         17.01         24.17         6.25 o                         
   9   4 -18          6.23         13.20         7.53 o                         
  10   4 -18         16.25         13.11         8.49 o                         
  11   4 -18        114.95         97.83        14.43 o                         
 -10   5 -18         45.30         46.83         7.24 o                         
  -9   5 -18        333.38        318.55        10.98 o                         
  -8   5 -18         65.44         78.51         8.48 o                         
  -7   5 -18         22.12         32.62         5.71 o                         
  -6   5 -18         39.43         30.88         5.00 o                         
  -5   5 -18        104.88        102.72         6.62 o                         
  -4   5 -18        115.31        100.33         6.54 o                         
  -3   5 -18        121.02        108.37         8.10 o                         
  -2   5 -18         30.09         32.39         5.92 o                         
  -1   5 -18        120.94        133.59         9.65 o                         
   0   5 -18        446.62        438.50        14.55 o                         
   1   5 -18         51.60         44.07         7.73 o                         
   2   5 -18         12.02          9.16         5.19 o                         
   3   5 -18         42.44         43.21         7.57 o                         
   4   5 -18        139.71        128.49        11.26 o                         
   5   5 -18        265.22        238.66        11.03 o                         
   6   5 -18         21.96         27.07         5.89 o                         
   7   5 -18        171.95        169.39        13.74 o                         
   8   5 -18         59.86         61.33         9.12 o                         
   9   5 -18        487.60        440.77        25.34 o                         
  10   5 -18         23.46         20.54         7.90 o                         
  11   5 -18         48.71         47.48         8.08 o                         
 -10   6 -18         65.25         54.57         7.59 o                         
  -9   6 -18        257.55        268.22        13.33 o                         
  -8   6 -18         22.17         10.20         5.21 o                         
  -7   6 -18         10.01          5.27         4.41 o                         
  -6   6 -18        301.27        324.65        11.07 o                         
  -5   6 -18          0.33          2.81         3.47 o                         
  -4   6 -18        151.08        156.18         7.46 o                         
  -3   6 -18        355.72        328.99        13.00 o                         
  -2   6 -18        165.17        165.33         9.90 o                         
  -1   6 -18        225.20        200.49         9.59 o                         
   0   6 -18        185.72        194.20        12.04 o                         
   1   6 -18         65.97         71.11         8.37 o                         
   2   6 -18        196.58        202.33         9.81 o                         
   3   6 -18        104.90        102.24         9.49 o                         
   4   6 -18        511.09        501.93        13.12 o                         
   5   6 -18        144.23        155.93         9.82 o                         
   6   6 -18          2.06         -2.14         3.82 o                         
   7   6 -18         42.09         44.55         9.96 o                         
   8   6 -18        245.10        284.08        15.93 o                         
   9   6 -18        459.14        486.83        16.75 o                         
  10   6 -18        106.64        105.32        10.89 o                         
  11   6 -18         10.80         13.58         8.78 o                         
 -10   7 -18         23.95         30.26         8.85 o                         
  -9   7 -18        220.79        240.61        18.10 o                         
  -8   7 -18         52.43         43.50         5.91 o                         
  -7   7 -18        161.79        160.73         8.03 o                         
  -6   7 -18        106.30        109.34         8.12 o                         
  -5   7 -18         41.38         40.74         4.80 o                         
  -4   7 -18        160.39        158.74         7.45 o                         
  -3   7 -18        126.30        116.59         6.26 o                         
  -2   7 -18        167.64        162.22         9.54 o                         
  -1   7 -18        282.09        296.47        12.25 o                         
   0   7 -18         59.39         64.11         7.12 o                         
   1   7 -18        321.65        354.01        11.80 o                         
   2   7 -18        342.77        321.98         9.73 o                         
   3   7 -18         79.62         92.10         7.16 o                         
   4   7 -18         54.26         44.65         8.41 o                         
   5   7 -18         12.57         17.00         7.01 o                         
   6   7 -18        108.73        104.24         9.02 o                         
   7   7 -18         22.35         24.06         7.75 o                         
   8   7 -18         74.94         71.87         6.15 o                         
   9   7 -18         54.84         53.18        10.52 o                         
  10   7 -18         33.18         29.21         7.18 o                         
  11   7 -18        133.15        128.57        15.16 o                         
 -10   8 -18         43.76         52.67         8.23 o                         
  -9   8 -18         24.86         30.23         8.57 o                         
  -8   8 -18        149.24        141.38         9.40 o                         
  -7   8 -18          7.61          8.30         3.76 o                         
  -6   8 -18        224.97        205.16         7.72 o                         
  -5   8 -18        130.67        128.63         6.42 o                         
  -4   8 -18        138.94        127.20         6.46 o                         
  -3   8 -18        187.89        177.06         7.56 o                         
  -2   8 -18        123.90        105.66        10.66 o                         
  -1   8 -18        157.70        150.25         8.77 o                         
   0   8 -18        400.78        365.66        11.97 o                         
   1   8 -18         76.58         72.96         6.50 o                         
   2   8 -18        593.66        608.94        13.87 o                         
   3   8 -18         76.16         79.56         6.99 o                         
   4   8 -18        167.18        158.04        15.06 o                         
   5   8 -18        163.46        181.16        10.14 o                         
   6   8 -18        586.45        613.87        13.47 o                         
   7   8 -18        253.61        245.66        10.07 o                         
   8   8 -18        456.05        472.31        31.60 o                         
   9   8 -18         89.50         86.86        11.70 o                         
  10   8 -18        171.35        196.02        12.98 o                         
  11   8 -18         28.68         30.04         6.86 o                         
 -10   9 -18        382.77        396.64        18.23 o                         
  -9   9 -18         63.53         82.39        12.05 o                         
  -8   9 -18        125.35        107.89        15.02 o                         
  -7   9 -18         21.96         17.84         4.43 o                         
  -6   9 -18        159.54        173.65         9.01 o                         
  -5   9 -18        177.18        161.47         6.79 o                         
  -4   9 -18        553.72        532.64        29.15 o                         
  -3   9 -18         42.88         42.93         5.83 o                         
  -2   9 -18         53.90         40.34         4.97 o                         
  -1   9 -18        319.50        325.50        12.08 o                         
   0   9 -18          5.15          4.89         5.59 o                         
   1   9 -18        105.98         87.51         6.73 o                         
   2   9 -18         37.34         34.54         6.17 o                         
   3   9 -18        275.40        289.99        11.36 o                         
   4   9 -18        227.38        220.96         9.96 o                         
   5   9 -18        101.63         92.34        12.42 o                         
   6   9 -18         37.98         29.56         8.05 o                         
   7   9 -18         27.92         18.54         5.68 o                         
   8   9 -18        129.49        132.64        10.95 o                         
   9   9 -18         70.86         69.32         9.67 o                         
  10   9 -18         31.62         30.08         8.87 o                         
  11   9 -18         40.56         43.10         9.06 o                         
 -10  10 -18        132.75        146.19        13.26 o                         
  -9  10 -18         32.44         31.40         7.19 o                         
  -8  10 -18        166.39        170.14        10.98 o                         
  -7  10 -18         38.62         48.91         7.05 o                         
  -6  10 -18        574.76        502.80        26.41 o                         
  -5  10 -18         45.68         50.45         6.06 o                         
  -4  10 -18        175.35        157.14         9.22 o                         
  -3  10 -18        128.96        135.47         6.30 o                         
  -2  10 -18        116.46        123.45         8.31 o                         
  -1  10 -18        182.15        156.35         8.51 o                         
   0  10 -18        911.25        925.03        18.60 o                         
   1  10 -18         25.80         23.46         7.06 o                         
   2  10 -18        264.40        273.11        13.62 o                         
   3  10 -18         32.67         26.54         5.30 o                         
   4  10 -18        175.16        177.09        10.88 o                         
   5  10 -18        108.67        113.13         8.25 o                         
   6  10 -18         58.07         50.54         9.64 o                         
   7  10 -18         31.23         19.79         6.79 o                         
   8  10 -18        363.35        388.69        12.67 o                         
   9  10 -18        102.83        109.72         9.42 o                         
  10  10 -18        145.40        155.29        10.51 o                         
  -9  11 -18         16.50          4.52         5.98 o                         
  -8  11 -18        655.62        698.21        27.24 o                         
  -7  11 -18         84.51         73.53         8.07 o                         
  -6  11 -18         63.98         69.06         7.51 o                         
  -5  11 -18         80.88         54.49         5.01 o                         
  -4  11 -18        177.38        181.61        14.00 o                         
  -3  11 -18        183.12        161.75         7.08 o                         
  -2  11 -18         76.28         76.00         4.73 o                         
  -1  11 -18        138.98        137.46         7.07 o                         
   0  11 -18         13.68          5.62         3.01 o                         
   1  11 -18         72.89         68.06         6.07 o                         
   2  11 -18         19.17         14.50         4.54 o                         
   3  11 -18         29.28         24.35         4.78 o                         
   4  11 -18         62.23         64.62         6.36 o                         
   5  11 -18        163.81        178.42         8.70 o                         
   6  11 -18         46.97         43.48         7.38 o                         
   7  11 -18         42.28         53.28         7.81 o                         
   8  11 -18          6.86         10.04         4.34 o                         
   9  11 -18         29.83         32.20         6.88 o                         
  10  11 -18          0.04          1.67         6.86 o                         
  -9  12 -18        121.24        134.13        13.20 o                         
  -8  12 -18        196.96        217.42        12.81 o                         
  -7  12 -18         21.13         24.08         6.66 o                         
  -6  12 -18        198.85        189.78        11.71 o                         
  -5  12 -18         29.67         29.42         6.21 o                         
  -4  12 -18        349.29        341.56        11.47 o                         
  -3  12 -18        150.06        128.82         8.79 o                         
  -2  12 -18          8.04          5.66         3.19 o                         
  -1  12 -18         37.21         26.14         3.58 o                         
   0  12 -18         65.30         63.68         5.24 o                         
   1  12 -18         10.65          5.10         4.11 o                         
   2  12 -18        366.56        363.32        11.47 o                         
   3  12 -18         80.83         69.17         6.08 o                         
   4  12 -18        118.42        125.82         8.04 o                         
   5  12 -18         73.65         71.67         6.88 o                         
   6  12 -18        224.89        269.51         9.91 o                         
   7  12 -18        163.21        151.34         7.54 o                         
   8  12 -18        149.36        147.66         8.02 o                         
   9  12 -18          2.15          0.23         5.13 o                         
  -8  13 -18         95.84         81.41        10.14 o                         
  -7  13 -18        171.62        192.14        11.14 o                         
  -6  13 -18        493.82        470.75        16.39 o                         
  -5  13 -18          9.68         16.26         5.93 o                         
  -4  13 -18         51.08         44.61         7.53 o                         
  -3  13 -18         13.17         11.00         5.20 o                         
  -2  13 -18        114.54        115.02        10.26 o                         
  -1  13 -18        222.64        190.49         9.97 o                         
   0  13 -18        172.29        162.22        10.67 o                         
   1  13 -18         16.66         17.53         4.01 o                         
   2  13 -18         48.86         37.81         6.27 o                         
   3  13 -18        103.05        118.24         7.07 o                         
   4  13 -18          1.02         -1.05         4.43 o                         
   5  13 -18         16.03         10.72         5.39 o                         
   6  13 -18         14.75         19.95         6.08 o                         
   7  13 -18         60.88         66.75         8.56 o                         
   8  13 -18         25.27         15.88         4.84 o                         
  -7  14 -18        245.90        285.06        11.07 o                         
  -6  14 -18        242.09        242.85        13.38 o                         
  -5  14 -18         50.72         59.35         8.68 o                         
  -4  14 -18         93.12         93.44         7.85 o                         
  -3  14 -18        186.60        191.39        11.20 o                         
  -2  14 -18        216.13        220.23        18.86 o                         
  -1  14 -18         82.72         67.33         5.33 o                         
   0  14 -18         14.17         14.92         3.79 o                         
   1  14 -18         70.38         70.93         5.46 o                         
   2  14 -18        126.11        111.40         8.30 o                         
   3  14 -18         31.37         27.28         6.22 o                         
   4  14 -18        163.75        156.21         8.78 o                         
   5  14 -18          9.63         14.32         5.19 o                         
   6  14 -18        197.72        198.65        11.09 o                         
   7  14 -18         63.00         63.59         8.46 o                         
  -6  15 -18         79.44         62.71        11.26 o                         
  -5  15 -18         24.73         14.13         7.23 o                         
  -4  15 -18        149.38        148.47        11.59 o                         
  -3  15 -18         37.24         39.58         7.11 o                         
  -2  15 -18        186.78        199.50        11.50 o                         
  -1  15 -18        129.41        138.62         9.71 o                         
   0  15 -18         72.52         62.15         8.59 o                         
   1  15 -18         98.48         78.70         7.76 o                         
   2  15 -18         11.31         12.40         4.24 o                         
   3  15 -18         11.38          5.26         5.03 o                         
   4  15 -18        134.96        133.75         9.22 o                         
   5  15 -18        110.84         91.54         7.97 o                         
   6  15 -18         19.35         15.31         6.03 o                         
  -5  16 -18         54.96         48.31        10.33 o                         
  -4  16 -18         36.85         41.34         7.17 o                         
  -3  16 -18         29.49         25.45         7.93 o                         
  -2  16 -18         13.35         21.68         6.67 o                         
  -1  16 -18        212.36        253.34        11.61 o                         
   0  16 -18        256.93        244.81        11.31 o                         
   1  16 -18         88.88         61.25         8.10 o                         
   2  16 -18         24.04         18.53         4.76 o                         
   3  16 -18         27.47         28.90         5.81 o                         
   4  16 -18        229.89        257.89        10.55 o                         
  -1  17 -18         31.03         39.26         6.81 o                         
   0  17 -18         13.75         11.12         7.16 o                         
  -3  -6 -17          9.12         17.84         9.30 o                         
  -2  -6 -17        168.67        168.44        15.59 o                         
  -1  -6 -17         68.99         90.13        12.87 o                         
   0  -6 -17        104.96        109.41        17.33 o                         
   1  -6 -17         56.98         56.32        12.51 o                         
   2  -6 -17         78.82         66.62        10.67 o                         
   3  -6 -17         70.12         49.44        16.60 o                         
   4  -6 -17         98.02         98.41        14.34 o                         
   5  -6 -17         56.50         38.31         6.74 o                         
  -5  -5 -17        130.96        110.43        14.18 o                         
  -4  -5 -17          4.11          7.77        10.67 o                         
  -3  -5 -17         18.16         21.57         9.12 o                         
  -2  -5 -17        112.60        102.79        16.45 o                         
  -1  -5 -17         33.46         34.10        13.97 o                         
   0  -5 -17         92.73         65.26         6.31 o                         
   1  -5 -17        222.32        239.58        12.21 o                         
   2  -5 -17         46.70         33.71         5.80 o                         
   3  -5 -17         28.03         26.90         5.76 o                         
   4  -5 -17         53.86         34.54         9.11 o                         
   5  -5 -17         74.09         66.53         6.89 o                         
   6  -5 -17         82.84         74.56         7.89 o                         
   7  -5 -17         99.72         91.19         7.56 o                         
  -6  -4 -17         83.14         82.36        12.80 o                         
  -5  -4 -17        120.08        118.91        10.03 o                         
  -4  -4 -17         38.54         34.40         5.57 o                         
  -3  -4 -17         79.27         67.26         6.27 o                         
  -2  -4 -17        205.22        192.65         8.63 o                         
  -1  -4 -17         38.71         36.70         5.59 o                         
   0  -4 -17         26.94         28.55         5.07 o                         
   1  -4 -17         11.84         13.29         4.84 o                         
   2  -4 -17         49.05         48.25         6.37 o                         
   3  -4 -17          7.13         10.77         4.37 o                         
   4  -4 -17         12.56         15.08         5.83 o                         
   5  -4 -17        214.80        191.24        13.72 o                         
   6  -4 -17        170.50        176.46         9.88 o                         
   7  -4 -17         34.32         42.98         8.21 o                         
   8  -4 -17          1.26          1.85         7.27 o                         
  -7  -3 -17        219.26        263.09        10.97 o                         
  -6  -3 -17        201.16        206.79        10.96 o                         
  -5  -3 -17         82.89         71.47         7.15 o                         
  -4  -3 -17        433.84        447.90        11.70 o                         
  -3  -3 -17         42.42         48.96         5.85 o                         
  -2  -3 -17         65.58         61.65         6.44 o                         
  -1  -3 -17        237.50        259.42        10.69 o                         
   0  -3 -17        232.70        207.66         8.15 o                         
   1  -3 -17         72.41         68.46         7.05 o                         
   2  -3 -17         25.34         31.46         5.13 o                         
   3  -3 -17          0.17          1.14         4.14 o                         
   4  -3 -17        226.38        219.27         9.75 o                         
   5  -3 -17         16.42         19.56         6.24 o                         
   6  -3 -17          0.86          2.17         3.94 o                         
   7  -3 -17         93.67         94.01        10.44 o                         
   8  -3 -17        153.39        118.33        11.74 o                         
   9  -3 -17         41.73         51.08        10.67 o                         
  -8  -2 -17         80.79         83.62         8.22 o                         
  -7  -2 -17        216.29        207.00        10.12 o                         
  -6  -2 -17         91.67         80.03         7.09 o                         
  -5  -2 -17         31.07         25.37         5.56 o                         
  -4  -2 -17        217.27        239.46         9.41 o                         
  -3  -2 -17         35.09         28.96         5.98 o                         
  -2  -2 -17         56.92         60.12         6.80 o                         
  -1  -2 -17        279.36        297.44        12.15 o                         
   0  -2 -17        240.89        249.29         9.37 o                         
   1  -2 -17          0.88          2.38         3.26 o                         
   2  -2 -17        263.72        245.68         7.20 o                         
   3  -2 -17        244.84        243.73        10.94 o                         
   4  -2 -17        117.44        100.08         8.16 o                         
   5  -2 -17        150.78        146.23         9.37 o                         
   6  -2 -17         23.63         18.26         7.20 o                         
   7  -2 -17        156.32        168.99        10.69 o                         
   8  -2 -17         93.74         89.89        16.44 o                         
   9  -2 -17         20.28         17.04         7.10 o                         
  10  -2 -17         14.83          6.36         6.22 o                         
  -9  -1 -17        345.10        372.02        12.15 o                         
  -8  -1 -17         32.27         33.58         6.83 o                         
  -7  -1 -17        192.85        231.68        10.65 o                         
  -6  -1 -17         25.16         22.77         5.64 o                         
  -5  -1 -17         10.57         13.17         4.54 o                         
  -4  -1 -17        318.27        325.90        11.43 o                         
  -3  -1 -17         24.02         17.79         5.86 o                         
  -2  -1 -17        505.41        537.94        14.08 o                         
  -1  -1 -17         96.07         98.74         6.06 o                         
   0  -1 -17         73.96         68.18         6.62 o                         
   1  -1 -17          4.14          5.71         4.96 o                         
   2  -1 -17        138.20        112.23         8.73 o                         
   3  -1 -17        179.05        193.74         9.64 o                         
   4  -1 -17         36.93         36.75         5.84 o                         
   5  -1 -17         65.61         75.26         8.59 o                         
   6  -1 -17         46.90         42.74         7.75 o                         
   7  -1 -17         57.78         48.24         7.57 o                         
   8  -1 -17          0.75          3.96         4.45 o                         
   9  -1 -17        232.78        268.94        22.99 o                         
  10  -1 -17         23.19         16.40         7.41 o                         
  11  -1 -17         45.89         38.87         9.51 o                         
 -10   0 -17        326.34        362.87        15.87 o                         
  -9   0 -17         66.69         60.27         7.99 o                         
  -8   0 -17        217.38        229.72         8.78 o                         
  -7   0 -17        584.87        658.48        15.10 o                         
  -6   0 -17        285.50        316.37        10.82 o                         
  -5   0 -17        100.34        103.84         8.45 o                         
  -4   0 -17        551.26        557.49        14.66 o                         
  -3   0 -17          8.69          2.41         4.18 o                         
  -2   0 -17        186.50        191.97        10.38 o                         
  -1   0 -17        243.06        223.61         9.02 o                         
   0   0 -17          9.44          7.96         5.14 o                         
   1   0 -17        201.59        226.55         9.83 o                         
   2   0 -17        333.53        315.75        12.20 o                         
   3   0 -17        233.64        236.24        10.13 o                         
   4   0 -17         43.17         41.51         7.54 o                         
   5   0 -17        120.40        123.33         8.80 o                         
   6   0 -17        192.72        186.50        13.67 o                         
   7   0 -17        105.22        112.89         9.45 o                         
   8   0 -17         54.32         51.98        10.51 o                         
   9   0 -17        215.05        225.62        13.82 o                         
  10   0 -17         44.02         36.24         7.59 o                         
  11   0 -17         36.60         37.11        10.34 o                         
 -10   1 -17         32.10         25.14         6.17 o                         
  -9   1 -17         60.61         65.64         5.72 o                         
  -8   1 -17         25.56         21.47         5.59 o                         
  -7   1 -17         64.66         68.13         6.98 o                         
  -6   1 -17         20.24         23.80         6.33 o                         
  -5   1 -17         28.47         26.72         4.84 o                         
  -4   1 -17        150.30        160.59         8.73 o                         
  -3   1 -17        105.44        117.16         7.06 o                         
  -2   1 -17        233.73        216.95        10.43 o                         
  -1   1 -17        201.31        196.00         8.51 o                         
   0   1 -17        170.19        210.34        10.33 o                         
   1   1 -17        294.80        296.48        11.75 o                         
   2   1 -17        157.12        157.74         7.69 o                         
   3   1 -17        148.87        155.66         7.70 o                         
   4   1 -17        327.10        325.78        14.63 o                         
   5   1 -17         13.29         10.32         4.61 o                         
   6   1 -17         99.24        108.09         9.20 o                         
   7   1 -17        105.69        106.76        11.87 o                         
   8   1 -17        109.22        129.17        12.66 o                         
   9   1 -17          8.80         18.70         6.43 o                         
  10   1 -17         26.88         21.63         9.27 o                         
  11   1 -17        138.53        131.09        11.68 o                         
  12   1 -17        160.17        153.24        16.64 o                         
 -11   2 -17         64.81         43.45        10.93 o                         
 -10   2 -17         66.04         65.10         7.12 o                         
  -9   2 -17         98.59         85.78         7.70 o                         
  -8   2 -17        321.95        354.00        10.65 o                         
  -7   2 -17         11.01         13.58         4.57 o                         
  -6   2 -17         76.39         68.92         5.75 o                         
  -5   2 -17         48.78         53.20         7.23 o                         
  -4   2 -17        232.90        216.84        10.34 o                         
  -3   2 -17         20.00         23.59         4.68 o                         
  -2   2 -17        229.75        233.83         9.00 o                         
  -1   2 -17        282.15        300.59        12.27 o                         
   0   2 -17        162.46        157.04         8.19 o                         
   1   2 -17        299.76        305.79         8.55 o                         
   2   2 -17        119.35        117.41         7.87 o                         
   3   2 -17         62.57         83.51         6.45 o                         
   4   2 -17         35.19         39.47         5.63 o                         
   5   2 -17         82.40         84.37         6.89 o                         
   6   2 -17        110.73        119.57         9.93 o                         
   7   2 -17        461.10        443.90        18.57 o                         
   8   2 -17        113.15        126.76         9.12 o                         
   9   2 -17         72.79         81.19         9.57 o                         
  10   2 -17         14.86         17.96         8.97 o                         
  11   2 -17        114.76        122.05        13.17 o                         
  12   2 -17         27.60         21.38         7.22 o                         
 -11   3 -17         30.15         33.25         5.80 o                         
 -10   3 -17         19.84         14.71         5.66 o                         
  -9   3 -17         12.72         16.25         5.23 o                         
  -8   3 -17        144.72        139.85         7.94 o                         
  -7   3 -17        141.03        139.96         9.13 o                         
  -6   3 -17        112.31        110.78         6.16 o                         
  -5   3 -17         53.43         67.94         5.33 o                         
  -4   3 -17         29.12         16.88         4.24 o                         
  -3   3 -17         23.73         16.70         4.99 o                         
  -2   3 -17         67.46         73.19         6.38 o                         
  -1   3 -17        185.62        191.99         7.94 o                         
   0   3 -17        556.92        544.58        13.23 o                         
   1   3 -17        399.83        388.87        10.39 o                         
   2   3 -17          1.35          0.80         4.35 o                         
   3   3 -17         87.13         85.14         6.06 o                         
   4   3 -17         37.41         34.42         5.46 o                         
   5   3 -17        153.59        138.05         7.14 o                         
   6   3 -17         75.96         62.33         8.18 o                         
   7   3 -17        140.36        139.14        15.33 o                         
   8   3 -17         39.55         45.95         9.77 o                         
   9   3 -17         45.99         49.66        10.32 o                         
  10   3 -17        113.11        123.93         9.82 o                         
  11   3 -17          0.05          5.91         7.00 o                         
  12   3 -17          6.63          8.97         5.45 o                         
 -11   4 -17        154.10        156.31        10.29 o                         
 -10   4 -17        435.63        455.66        14.36 o                         
  -9   4 -17         93.80        112.54         8.60 o                         
  -8   4 -17        176.71        192.01         9.61 o                         
  -7   4 -17         58.46         57.60         5.50 o                         
  -6   4 -17        254.33        276.18         8.49 o                         
  -5   4 -17         91.00         84.42         6.06 o                         
  -4   4 -17        444.32        437.02         9.28 o                         
  -3   4 -17        357.58        329.12        15.75 o                         
  -2   4 -17        204.68        222.49         7.51 o                         
  -1   4 -17         27.85         26.24         4.46 o                         
   0   4 -17        131.35        136.46         8.07 o                         
   1   4 -17        247.24        245.93         9.01 o                         
   2   4 -17        192.08        191.16        11.45 o                         
   3   4 -17         14.68         11.78         6.30 o                         
   4   4 -17        240.69        230.00         9.14 o                         
   5   4 -17         13.13         21.50         4.61 o                         
   6   4 -17         67.94         80.42         7.47 o                         
   7   4 -17        179.79        205.76        11.49 o                         
   8   4 -17         54.07         51.31         9.63 o                         
   9   4 -17        358.50        368.27        21.57 o                         
  10   4 -17        116.53        113.36        12.25 o                         
  11   4 -17         63.02         52.58         6.69 o                         
  12   4 -17        116.98        137.06        11.92 o                         
 -11   5 -17        166.19        201.30         9.47 o                         
 -10   5 -17         73.29         46.53         6.26 o                         
  -9   5 -17         13.95         13.73         4.61 o                         
  -8   5 -17         17.77         21.54         5.50 o                         
  -7   5 -17        120.61        119.29         8.30 o                         
  -6   5 -17         34.63         26.17         4.61 o                         
  -5   5 -17          9.56          8.07         3.90 o                         
  -4   5 -17        288.38        284.09         7.66 o                         
  -3   5 -17         93.67         88.41         5.43 o                         
  -2   5 -17        218.95        210.73         8.30 o                         
  -1   5 -17        354.25        340.38        11.13 o                         
   0   5 -17        289.46        283.59        11.91 o                         
   1   5 -17         52.65         52.66         5.82 o                         
   2   5 -17         46.85         43.40         6.44 o                         
   3   5 -17         30.45         25.39         6.98 o                         
   4   5 -17         33.52         32.76         6.33 o                         
   5   5 -17        568.66        594.35        13.45 o                         
   6   5 -17         68.33         54.44         6.80 o                         
   7   5 -17        277.66        278.86        13.09 o                         
   8   5 -17         96.95         82.72         8.31 o                         
   9   5 -17         59.59         55.17         7.14 o                         
  10   5 -17         24.00         35.70         9.02 o                         
  11   5 -17        292.13        333.93        12.60 o                         
  12   5 -17         66.37         75.15         8.79 o                         
 -12   6 -17        279.53        239.68        13.03 o                         
 -11   6 -17        100.19         88.44         6.59 o                         
 -10   6 -17        167.22        169.49         9.40 o                         
  -9   6 -17         12.63         13.82         5.25 o                         
  -8   6 -17         89.40        103.96         7.49 o                         
  -7   6 -17         66.21         64.64         5.92 o                         
  -6   6 -17        343.04        331.58        10.73 o                         
  -5   6 -17         70.51         67.84         5.14 o                         
  -4   6 -17         80.87         84.92         5.71 o                         
  -3   6 -17         36.82         28.16         3.80 o                         
  -2   6 -17        171.13        154.21         6.83 o                         
  -1   6 -17        492.60        478.57        12.73 o                         
   0   6 -17        197.62        181.49         8.92 o                         
   1   6 -17         10.48          7.60         4.01 o                         
   2   6 -17        309.61        302.18        10.63 o                         
   3   6 -17         11.30         13.57         4.69 o                         
   4   6 -17          7.58          8.57         4.71 o                         
   5   6 -17        183.55        200.79        10.03 o                         
   6   6 -17        140.82        141.52        12.05 o                         
   7   6 -17        523.77        533.36        20.14 o                         
   8   6 -17        115.41        115.04        12.13 o                         
   9   6 -17         21.65         31.01         6.06 o                         
  10   6 -17        134.48        124.81         8.58 o                         
  11   6 -17         62.31         60.51        10.21 o                         
  12   6 -17          3.36          8.13         7.25 o                         
 -12   7 -17         14.08         17.17         8.38 o                         
 -11   7 -17         23.81         23.69         6.03 o                         
 -10   7 -17        337.59        351.78        18.63 o                         
  -9   7 -17          6.96          9.24         4.61 o                         
  -8   7 -17        295.04        306.71        14.47 o                         
  -7   7 -17         29.85         25.57         5.30 o                         
  -6   7 -17         83.13         82.94         5.34 o                         
  -5   7 -17        133.69        143.61         6.19 o                         
  -4   7 -17         43.91         33.20         4.23 o                         
  -3   7 -17         19.44         23.34         3.52 o                         
  -2   7 -17         96.88         90.50         5.12 o                         
  -1   7 -17        588.93        573.02        18.80 o                         
   0   7 -17        446.29        443.39        13.01 o                         
   1   7 -17        122.85        132.26         9.51 o                         
   2   7 -17         53.87         50.91         6.66 o                         
   3   7 -17        244.90        278.29        10.65 o                         
   4   7 -17         47.16         51.61         7.03 o                         
   5   7 -17        334.85        354.99        13.69 o                         
   6   7 -17        114.85        109.01        11.62 o                         
   7   7 -17        314.13        302.47        16.10 o                         
   8   7 -17        100.23         84.09         7.07 o                         
   9   7 -17        343.87        369.62        14.81 o                         
  10   7 -17          4.07          4.96         6.04 o                         
  11   7 -17          0.20          2.37         6.59 o                         
  12   7 -17          3.54          4.16         5.04 o                         
 -11   8 -17        101.56        103.33        12.08 o                         
 -10   8 -17        103.16        127.39        11.84 o                         
  -9   8 -17         72.27         67.33         7.37 o                         
  -8   8 -17         88.39         83.19         6.18 o                         
  -7   8 -17         55.59         52.42         9.82 o                         
  -6   8 -17         56.52         48.38         4.90 o                         
  -5   8 -17         49.34         50.23         4.55 o                         
  -4   8 -17        127.41        122.91         5.37 o                         
  -3   8 -17        159.32        146.90         5.90 o                         
  -2   8 -17        331.04        304.37        12.48 o                         
  -1   8 -17        133.56        112.67        10.10 o                         
   0   8 -17        805.94        726.13        16.47 o                         
   1   8 -17        330.60        329.66         9.96 o                         
   2   8 -17         17.59         10.51         4.21 o                         
   3   8 -17         26.94         32.32         6.33 o                         
   4   8 -17       1169.68       1134.77        19.52 o                         
   5   8 -17        189.20        183.00         9.88 o                         
   6   8 -17        137.65        154.06        11.39 o                         
   7   8 -17          5.44          0.17         4.41 o                         
   8   8 -17        204.04        209.62        11.66 o                         
   9   8 -17        117.62        122.66        10.37 o                         
  10   8 -17         90.06         96.48         8.83 o                         
  11   8 -17         57.75         47.16         7.81 o                         
  12   8 -17         30.57         33.96         8.50 o                         
 -11   9 -17        229.02        234.91        15.35 o                         
 -10   9 -17        307.28        337.35        14.22 o                         
  -9   9 -17         20.64         25.39         6.26 o                         
  -8   9 -17        538.56        520.87        16.82 o                         
  -7   9 -17         87.96         92.17         7.83 o                         
  -6   9 -17        281.39        259.09        12.49 o                         
  -5   9 -17          7.04          6.27         3.44 o                         
  -4   9 -17          1.91          1.32         3.03 o                         
  -3   9 -17         57.80         61.22         4.74 o                         
  -2   9 -17         53.46         56.62         5.61 o                         
  -1   9 -17         35.19         44.54         3.60 o                         
   0   9 -17        104.69        100.54         4.68 o                         
   1   9 -17        545.31        542.78        13.80 o                         
   2   9 -17        216.27        222.42        10.00 o                         
   3   9 -17         91.89         93.91         7.08 o                         
   4   9 -17        121.69        112.58         8.34 o                         
   5   9 -17        222.37        231.80         9.88 o                         
   6   9 -17         70.98         72.93         6.68 o                         
   7   9 -17        235.97        223.88         9.32 o                         
   8   9 -17         34.39         33.37         6.59 o                         
   9   9 -17         29.99         22.54         5.87 o                         
  10   9 -17         33.96         38.70         6.20 o                         
  11   9 -17         30.02         43.17         7.42 o                         
  12   9 -17        228.09        270.49        15.21 o                         
 -11  10 -17         23.45         22.95         6.81 o                         
 -10  10 -17         98.91        126.26        12.22 o                         
  -9  10 -17         11.43         16.27         5.89 o                         
  -8  10 -17        233.81        235.65        13.83 o                         
  -7  10 -17         24.33         30.19         5.96 o                         
  -6  10 -17        325.44        317.45        13.87 o                         
  -5  10 -17         64.71         72.04         6.50 o                         
  -4  10 -17        158.21        148.88         6.62 o                         
  -3  10 -17         93.43         88.90         5.26 o                         
  -2  10 -17        734.78        675.45        14.17 o                         
  -1  10 -17         67.32         51.78         5.52 o                         
   0  10 -17          7.20          5.02         3.54 o                         
   1  10 -17         56.74         47.68         3.45 o                         
   2  10 -17        872.99        850.24        14.93 o                         
   3  10 -17        148.34        150.70         8.49 o                         
   4  10 -17        145.73        152.40         7.85 o                         
   5  10 -17         52.98         61.55         7.02 o                         
   6  10 -17        447.87        455.80        10.41 o                         
   7  10 -17        255.93        276.80         8.69 o                         
   8  10 -17        447.06        482.56        11.91 o                         
   9  10 -17         59.63         69.03         8.02 o                         
  10  10 -17         44.11         46.36         7.47 o                         
  11  10 -17         52.93         41.89         8.60 o                         
 -11  11 -17         58.06         59.25         9.54 o                         
 -10  11 -17        191.15        199.03        10.68 o                         
  -9  11 -17         59.27         68.63        10.73 o                         
  -8  11 -17        101.02         92.18         8.48 o                         
  -7  11 -17        156.24        179.49        10.86 o                         
  -6  11 -17        994.82       1072.83        22.28 o                         
  -5  11 -17          5.41          4.81         3.36 o                         
  -4  11 -17         26.00         22.17         4.13 o                         
  -3  11 -17        340.74        324.55         7.82 o                         
  -2  11 -17         98.89         93.51         4.93 o                         
  -1  11 -17        664.54        639.86        17.26 o                         
   0  11 -17         12.55         12.67         3.26 o                         
   1  11 -17         61.03         46.05         5.22 o                         
   2  11 -17         74.94         64.39         4.80 o                         
   3  11 -17        139.79        116.18         7.19 o                         
   4  11 -17         72.34         74.92         7.90 o                         
   5  11 -17         62.55         85.56         6.74 o                         
   6  11 -17         47.08         36.04         5.79 o                         
   7  11 -17         28.14         27.84         4.73 o                         
   8  11 -17        126.14        118.27         9.02 o                         
   9  11 -17         64.29         70.46         8.21 o                         
  10  11 -17         11.77         11.80         7.00 o                         
  11  11 -17         61.27         74.24         9.53 o                         
 -10  12 -17         84.18         91.40        12.45 o                         
  -9  12 -17          5.16          4.44         6.48 o                         
  -8  12 -17        139.36        143.08        11.25 o                         
  -7  12 -17         77.32         66.91        10.18 o                         
  -6  12 -17        105.30        118.58         8.69 o                         
  -5  12 -17        124.04        140.76         7.83 o                         
  -4  12 -17         37.80         24.00         2.96 o                         
  -3  12 -17        207.82        197.25         7.57 o                         
  -2  12 -17         99.36         99.13         7.73 o                         
  -1  12 -17        305.63        293.55         7.33 o                         
   0  12 -17        182.93        168.79         5.76 o                         
   1  12 -17         43.10         46.32         3.86 o                         
   2  12 -17        145.42        119.77         4.61 o                         
   3  12 -17        162.66        157.07         8.73 o                         
   4  12 -17        118.95        114.92         8.14 o                         
   5  12 -17         29.21         18.89         6.11 o                         
   6  12 -17        481.82        504.66        12.92 o                         
   7  12 -17         12.86         11.47         5.81 o                         
   8  12 -17        282.64        290.32        10.38 o                         
   9  12 -17         52.43         45.52         7.47 o                         
  10  12 -17         13.91         16.21         6.69 o                         
  -9  13 -17          9.18          8.02         6.95 o                         
  -8  13 -17        402.69        448.23        19.28 o                         
  -7  13 -17         17.39         19.44         5.82 o                         
  -6  13 -17        144.18        149.66         8.17 o                         
  -5  13 -17         95.85         90.67         9.24 o                         
  -4  13 -17        452.10        439.17        12.91 o                         
  -3  13 -17        455.95        433.09        12.45 o                         
  -2  13 -17         71.13         74.84         6.11 o                         
  -1  13 -17         25.35         20.03         3.84 o                         
   0  13 -17         26.38         30.03         4.05 o                         
   1  13 -17         88.48         82.83         7.54 o                         
   2  13 -17        178.92        200.90         6.71 o                         
   3  13 -17        140.40        137.90         6.12 o                         
   4  13 -17         86.83         74.68         4.84 o                         
   5  13 -17        193.39        191.96         9.35 o                         
   6  13 -17        162.37        155.77         9.34 o                         
   7  13 -17         18.42         21.83         5.93 o                         
   8  13 -17         26.28         20.04         5.62 o                         
   9  13 -17         87.09         88.61         6.14 o                         
  -9  14 -17         82.40         84.46        12.76 o                         
  -8  14 -17        143.87        166.04        21.28 o                         
  -7  14 -17         67.91         65.63         7.12 o                         
  -6  14 -17        342.47        361.81        15.08 o                         
  -5  14 -17         13.09          1.11         6.42 o                         
  -4  14 -17         16.68         14.35         6.40 o                         
  -3  14 -17        197.78        199.65        10.99 o                         
  -2  14 -17        155.00        146.90         8.71 o                         
  -1  14 -17         70.16         55.89         4.22 o                         
   0  14 -17        154.26        146.16         5.84 o                         
   1  14 -17         47.45         53.44         4.94 o                         
   2  14 -17        124.81        122.34         5.93 o                         
   3  14 -17         25.11         19.35         3.36 o                         
   4  14 -17        266.24        257.28         9.01 o                         
   5  14 -17        192.84        185.86        10.02 o                         
   6  14 -17        305.79        297.63        10.66 o                         
   7  14 -17          7.65         11.21         5.45 o                         
   8  14 -17          6.22          7.21         4.78 o                         
  -8  15 -17         54.50         48.37         9.02 o                         
  -7  15 -17         59.25         43.62        10.89 o                         
  -6  15 -17        398.19        449.26        15.13 o                         
  -5  15 -17        154.37        134.89         9.97 o                         
  -4  15 -17         49.55         49.03         8.76 o                         
  -3  15 -17        305.33        295.23        11.95 o                         
  -2  15 -17         34.04         31.19         6.54 o                         
  -1  15 -17          9.49          7.29         5.15 o                         
   0  15 -17         44.12         51.44         5.59 o                         
   1  15 -17          6.45          2.52         3.51 o                         
   2  15 -17        217.84        207.59         9.97 o                         
   3  15 -17        255.46        259.67         7.16 o                         
   4  15 -17          8.09          5.71         3.49 o                         
   5  15 -17          9.71         20.12         5.61 o                         
   6  15 -17          6.17          5.78         5.01 o                         
   7  15 -17         81.85         66.69         6.59 o                         
  -6  16 -17        117.81        109.09         9.39 o                         
  -5  16 -17        156.72        174.08        12.44 o                         
  -4  16 -17        158.78        172.34        10.63 o                         
  -3  16 -17         82.17         77.38         8.68 o                         
  -2  16 -17        214.87        241.92        12.07 o                         
  -1  16 -17          4.91          5.17         5.40 o                         
   0  16 -17         32.28         33.88         7.61 o                         
   1  16 -17         35.00         35.60         4.68 o                         
   2  16 -17        140.64        142.31         7.78 o                         
   3  16 -17        149.39        137.10         6.90 o                         
   4  16 -17          1.05          3.34         3.53 o                         
   5  16 -17         28.34         27.85         6.59 o                         
   6  16 -17         71.59         68.19         8.33 o                         
  -4  17 -17         44.36         36.55         6.47 o                         
  -3  17 -17         95.67         93.47        10.75 o                         
  -2  17 -17         74.27         77.31         8.63 o                         
  -1  17 -17        209.60        209.52        14.00 o                         
   0  17 -17        148.05        130.81         9.57 o                         
   1  17 -17         19.84          9.73         6.81 o                         
   2  17 -17         45.20         31.77         6.22 o                         
   3  17 -17         23.89         14.80         4.47 o                         
   4  17 -17         61.52         51.18         8.78 o                         
  -3  -7 -16          3.59          8.07        11.23 o                         
  -2  -7 -16         89.04         91.18        13.13 o                         
  -1  -7 -16         22.55         36.81        14.09 o                         
   0  -7 -16          8.24         18.67         8.96 o                         
   1  -7 -16         64.06         77.67        12.15 o                         
   2  -7 -16         60.60         35.56        15.24 o                         
   3  -7 -16         32.07         29.18        13.15 o                         
   4  -7 -16         91.75         85.79        13.78 o                         
   5  -7 -16         35.38         29.16         9.45 o                         
   6  -7 -16         34.54         33.56        11.73 o                         
  -5  -6 -16        100.58         94.93        12.90 o                         
  -4  -6 -16          9.79          4.74         6.92 o                         
  -3  -6 -16         31.76         38.15        13.66 o                         
  -2  -6 -16        195.71        206.60        16.08 o                         
  -1  -6 -16         47.65         51.33        10.56 o                         
   0  -6 -16        221.77        198.21        12.78 o                         
   1  -6 -16         29.57          6.15        12.44 o                         
   2  -6 -16         80.06         57.81         8.24 o                         
   3  -6 -16         85.84         66.89         7.97 o                         
   4  -6 -16          3.53         -1.49         4.43 o                         
   5  -6 -16        128.25        104.77         8.16 o                         
   6  -6 -16         43.87         35.74         6.27 o                         
   7  -6 -16         15.72         11.66         7.70 o                         
   8  -6 -16         24.08         23.88         8.88 o                         
  -7  -5 -16         28.05         18.15        12.50 o                         
  -6  -5 -16          9.66         21.17        11.60 o                         
  -5  -5 -16         39.30         45.31        10.48 o                         
  -4  -5 -16        116.02         98.29        11.89 o                         
  -3  -5 -16          8.60         14.06         5.01 o                         
  -2  -5 -16         27.15         22.89         4.08 o                         
  -1  -5 -16         87.44         86.20        10.30 o                         
   0  -5 -16        130.94        123.96         9.77 o                         
   1  -5 -16         47.38         51.69         6.22 o                         
   2  -5 -16         69.41         61.45         5.39 o                         
   3  -5 -16        178.04        195.78         9.75 o                         
   4  -5 -16        338.72        333.97        14.44 o                         
   5  -5 -16        245.90        242.76        11.09 o                         
   6  -5 -16         51.40         51.80         5.77 o                         
   7  -5 -16         36.45         23.58         7.85 o                         
   8  -5 -16         45.60         49.32         9.10 o                         
   9  -5 -16         21.15         29.27         9.07 o                         
  -8  -4 -16        396.15        398.73        22.68 o                         
  -7  -4 -16        141.40        131.58        10.30 o                         
  -6  -4 -16         77.42         65.81         6.14 o                         
  -5  -4 -16         74.30         85.71         6.56 o                         
  -4  -4 -16         79.76         75.53         6.29 o                         
  -3  -4 -16         99.21         86.26         6.56 o                         
  -2  -4 -16          6.62         11.83         3.76 o                         
  -1  -4 -16          5.22          2.69         3.87 o                         
   0  -4 -16        225.20        224.72        15.67 o                         
   1  -4 -16         25.78         21.14         4.58 o                         
   2  -4 -16         27.04         17.52         4.86 o                         
   3  -4 -16         68.20         60.63         6.30 o                         
   4  -4 -16        218.85        203.93         9.06 o                         
   5  -4 -16         12.48          9.88         5.02 o                         
   6  -4 -16         88.66        103.53        10.03 o                         
   7  -4 -16         72.95         55.38        10.12 o                         
   8  -4 -16         58.97         59.00        10.22 o                         
   9  -4 -16         12.23          9.31         8.14 o                         
  10  -4 -16          1.60         -2.07         6.28 o                         
  -9  -3 -16        302.28        312.02        11.03 o                         
  -8  -3 -16         32.36         32.75         5.74 o                         
  -7  -3 -16        368.95        391.19        12.17 o                         
  -6  -3 -16         80.76         75.27         7.67 o                         
  -5  -3 -16         54.28         53.73         6.19 o                         
  -4  -3 -16         45.53         37.88         5.32 o                         
  -3  -3 -16         49.56         53.44         5.60 o                         
  -2  -3 -16        620.28        610.74        12.60 o                         
  -1  -3 -16         96.29        104.89         7.53 o                         
   0  -3 -16         30.92         33.33         5.44 o                         
   1  -3 -16         97.33        103.16         6.12 o                         
   2  -3 -16         44.11         45.86         5.83 o                         
   3  -3 -16        126.79        119.96         5.76 o                         
   4  -3 -16         95.00         81.74         7.68 o                         
   5  -3 -16         38.35         35.47         6.77 o                         
   6  -3 -16         45.53         54.24         8.38 o                         
   7  -3 -16          6.84         18.20         7.08 o                         
   8  -3 -16         15.97         13.31         5.30 o                         
   9  -3 -16         35.15         42.60         8.87 o                         
  10  -3 -16         50.26         52.84        11.06 o                         
  11  -3 -16         81.80         85.62        12.40 o                         
 -10  -2 -16        139.71         99.65        11.90 o                         
  -9  -2 -16        133.04        133.26         9.23 o                         
  -8  -2 -16        146.06        140.46         8.89 o                         
  -7  -2 -16        148.48        148.08         8.79 o                         
  -6  -2 -16         77.92         85.01         7.25 o                         
  -5  -2 -16        155.62        156.26         8.24 o                         
  -4  -2 -16        408.37        434.02        10.97 o                         
  -3  -2 -16        146.09        165.07         7.11 o                         
  -2  -2 -16         99.61        113.45         6.81 o                         
  -1  -2 -16          4.47          8.29         4.38 o                         
   0  -2 -16         47.44         48.09         6.14 o                         
   1  -2 -16        108.34         95.38         6.62 o                         
   2  -2 -16        470.31        476.69        11.96 o                         
   3  -2 -16        300.31        300.11        10.84 o                         
   4  -2 -16        216.22        199.05         8.42 o                         
   5  -2 -16        297.06        294.98        12.95 o                         
   6  -2 -16         12.45          1.24         7.09 o                         
   7  -2 -16         78.91         72.27        10.45 o                         
   8  -2 -16         54.07         56.04         9.95 o                         
   9  -2 -16        189.14        170.46        10.98 o                         
  10  -2 -16        102.21        116.93         9.48 o                         
  11  -2 -16         19.95         21.28         8.17 o                         
  12  -2 -16          2.90          1.69         7.46 o                         
 -10  -1 -16          1.62         -2.32         4.68 o                         
  -9  -1 -16         51.96         63.96         9.08 o                         
  -8  -1 -16        176.59        184.69         8.75 o                         
  -7  -1 -16        367.51        401.11        12.40 o                         
  -6  -1 -16         51.11         51.33         6.75 o                         
  -5  -1 -16         72.73         63.06         5.67 o                         
  -4  -1 -16          0.20         -0.35         3.19 o                         
  -3  -1 -16         39.92         28.60         4.79 o                         
  -2  -1 -16         97.80         86.03         6.60 o                         
  -1  -1 -16         88.52         79.96         6.02 o                         
   0  -1 -16        583.73        592.54        13.86 o                         
   1  -1 -16        382.43        387.92        10.71 o                         
   2  -1 -16        144.03        162.41         9.10 o                         
   3  -1 -16        241.81        244.97        10.74 o                         
   4  -1 -16        221.36        231.00         9.46 o                         
   5  -1 -16         25.47         16.59         6.36 o                         
   6  -1 -16         74.33         70.24         8.70 o                         
   7  -1 -16        109.18        108.06        10.03 o                         
   8  -1 -16        109.76        103.83         9.68 o                         
   9  -1 -16        337.51        342.06        12.93 o                         
  10  -1 -16         87.46         94.34         9.67 o                         
  11  -1 -16         62.25         65.70        11.44 o                         
  12  -1 -16         37.86         29.34         7.74 o                         
 -11   0 -16        146.59        121.00        25.42 o                         
 -10   0 -16          9.16         13.33         5.30 o                         
  -9   0 -16        113.12        114.44         9.05 o                         
  -8   0 -16        336.66        348.63        13.32 o                         
  -7   0 -16        282.46        295.31         9.98 o                         
  -6   0 -16        300.37        335.55        11.28 o                         
  -5   0 -16         56.33         47.88         4.88 o                         
  -4   0 -16        141.45        151.82         6.97 o                         
  -3   0 -16        214.33        198.32         7.20 o                         
  -2   0 -16        212.24        198.29         7.78 o                         
  -1   0 -16         97.49         83.14         6.61 o                         
   0   0 -16        119.58        124.06         7.36 o                         
   1   0 -16         60.62         69.89         6.21 o                         
   2   0 -16         22.32         22.43         4.75 o                         
   3   0 -16        965.82        878.07        14.37 o                         
   4   0 -16        109.17        106.68         7.58 o                         
   5   0 -16         59.06         51.80         6.72 o                         
   6   0 -16         47.91         45.96         6.16 o                         
   7   0 -16         80.32         75.59        12.10 o                         
   8   0 -16        231.24        246.10        32.33 o                         
   9   0 -16         30.64         30.43         8.93 o                         
  10   0 -16         16.93         22.56         7.85 o                         
  11   0 -16         39.67         53.49        10.44 o                         
  12   0 -16         78.22         84.01         8.26 o                         
  13   0 -16         21.45         19.08         9.87 o                         
 -12   1 -16         26.23         20.23         7.41 o                         
 -11   1 -16        150.20        167.39        17.15 o                         
 -10   1 -16        103.15         95.90         8.33 o                         
  -9   1 -16         50.92         59.47         6.38 o                         
  -8   1 -16         21.83         19.66         5.18 o                         
  -7   1 -16         72.69         68.95         6.29 o                         
  -6   1 -16         18.22         12.04         3.49 o                         
  -5   1 -16        694.44        731.15        15.88 o                         
  -4   1 -16        182.81        197.27         9.32 o                         
  -3   1 -16         32.13         35.20         5.56 o                         
  -2   1 -16        263.67        259.82         8.84 o                         
  -1   1 -16        691.00        722.95        13.03 o                         
   0   1 -16        238.98        261.58         9.71 o                         
   1   1 -16        391.13        393.08        10.39 o                         
   2   1 -16         43.55         38.84         6.09 o                         
   3   1 -16        246.81        260.62        11.03 o                         
   4   1 -16          3.18          3.06         4.17 o                         
   5   1 -16         49.95         47.36         7.21 o                         
   6   1 -16        121.28        120.58         9.11 o                         
   7   1 -16        219.53        233.00        10.52 o                         
   8   1 -16         15.34         17.53         7.03 o                         
   9   1 -16        157.20        167.51        11.70 o                         
  10   1 -16        133.66        133.77        12.73 o                         
  11   1 -16          9.20          4.21         6.54 o                         
  12   1 -16         29.65         24.62         7.21 o                         
  13   1 -16         57.50         59.74        10.60 o                         
 -12   2 -16         67.48         47.88        11.75 o                         
 -11   2 -16         17.32         10.27         5.43 o                         
 -10   2 -16         87.92        105.63        12.83 o                         
  -9   2 -16         59.23         49.75         6.36 o                         
  -8   2 -16          2.41         -1.81         4.35 o                         
  -7   2 -16         13.06         13.55         4.65 o                         
  -6   2 -16        506.82        518.41        11.60 o                         
  -5   2 -16        151.85        148.22         5.84 o                         
  -4   2 -16        575.18        604.67        14.61 o                         
  -3   2 -16        311.86        338.71        10.00 o                         
  -2   2 -16        582.30        574.39        12.40 o                         
  -1   2 -16        288.68        284.88         8.83 o                         
   0   2 -16        829.40        840.44        15.67 o                         
   1   2 -16         91.61         97.80         6.29 o                         
   2   2 -16        497.17        489.12        16.13 o                         
   3   2 -16        254.39        274.03        10.31 o                         
   4   2 -16        107.71        100.39         7.90 o                         
   5   2 -16        181.79        166.82         8.99 o                         
   6   2 -16          3.53          5.33         5.02 o                         
   7   2 -16        312.87        306.47        15.37 o                         
   8   2 -16         55.51         64.43         9.98 o                         
   9   2 -16        155.77        157.26         9.92 o                         
  10   2 -16         18.35         26.44         6.58 o                         
  11   2 -16         68.26         63.87        10.55 o                         
  12   2 -16         56.62         62.86         6.72 o                         
  13   2 -16         37.61         34.07         8.37 o                         
 -12   3 -16         67.85         50.61        13.45 o                         
 -11   3 -16         38.32         25.32         5.29 o                         
 -10   3 -16         61.52         50.08         7.38 o                         
  -9   3 -16        157.73        184.05         9.64 o                         
  -8   3 -16         79.43         77.06         6.63 o                         
  -7   3 -16        399.17        393.17        11.35 o                         
  -6   3 -16         93.04        109.54         6.48 o                         
  -5   3 -16        139.49        138.05         6.64 o                         
  -4   3 -16         15.52         11.86         3.92 o                         
  -3   3 -16        442.60        461.67        12.83 o                         
  -2   3 -16        463.45        454.40        12.59 o                         
  -1   3 -16        192.90        189.57         7.45 o                         
   0   3 -16        150.49        145.31         6.85 o                         
   1   3 -16        163.39        170.91        11.59 o                         
   2   3 -16        294.91        311.78        14.13 o                         
   3   3 -16        266.21        257.40        11.28 o                         
   4   3 -16        106.46        100.52         6.88 o                         
   5   3 -16         85.02         73.47         7.82 o                         
   6   3 -16        111.50        113.63         8.73 o                         
   7   3 -16        545.17        578.00        17.07 o                         
   8   3 -16         34.80         39.05         7.90 o                         
   9   3 -16        158.09        143.27        12.28 o                         
  10   3 -16         93.50         88.27        10.24 o                         
  11   3 -16        175.64        194.08        12.21 o                         
  12   3 -16          8.59          4.86         5.97 o                         
  13   3 -16         21.71         31.52         7.34 o                         
 -12   4 -16        298.61        318.73        13.74 o                         
 -11   4 -16         92.41         90.87         8.24 o                         
 -10   4 -16        291.75        310.34        11.65 o                         
  -9   4 -16         63.27         50.44         6.99 o                         
  -8   4 -16        217.56        251.87         9.53 o                         
  -7   4 -16         38.94         39.33         5.88 o                         
  -6   4 -16        234.21        227.81         7.84 o                         
  -5   4 -16        239.73        239.34        10.28 o                         
  -4   4 -16        255.95        251.51         7.73 o                         
  -3   4 -16        102.20         99.18         5.73 o                         
  -2   4 -16        234.85        264.04         9.09 o                         
  -1   4 -16        118.88        135.62         7.30 o                         
   0   4 -16        732.47        724.34        14.78 o                         
   1   4 -16        745.42        770.85        16.08 o                         
   2   4 -16        399.33        419.36        12.02 o                         
   3   4 -16         47.56         33.81         6.81 o                         
   4   4 -16         84.60         82.18         7.23 o                         
   5   4 -16         55.43         59.77         5.98 o                         
   6   4 -16         72.16         76.43         7.98 o                         
   7   4 -16        867.18        825.31        22.99 o                         
   8   4 -16        130.36         98.44        11.08 o                         
   9   4 -16         12.94         10.44         6.39 o                         
  10   4 -16        172.09        185.41        10.42 o                         
  11   4 -16        194.07        196.03        10.68 o                         
  12   4 -16         20.21         34.33         8.18 o                         
  13   4 -16         19.07         18.06         5.56 o                         
 -12   5 -16        137.03        149.56        12.12 o                         
 -11   5 -16         48.03         37.64         6.86 o                         
 -10   5 -16         76.46         73.31         6.49 o                         
  -9   5 -16        380.77        383.94        10.97 o                         
  -8   5 -16         40.29         40.46         5.28 o                         
  -7   5 -16        253.90        241.85         9.16 o                         
  -6   5 -16        143.17        116.91         7.21 o                         
  -5   5 -16         38.91         42.47         4.55 o                         
  -4   5 -16        117.82        130.90         5.66 o                         
  -3   5 -16        307.24        304.15         8.57 o                         
  -2   5 -16        379.24        349.15        11.48 o                         
  -1   5 -16        473.88        478.84        11.31 o                         
   0   5 -16        908.49        925.32        16.81 o                         
   1   5 -16         54.28         52.96         7.37 o                         
   2   5 -16         60.44         60.08         7.56 o                         
   3   5 -16        142.29        121.26         7.84 o                         
   4   5 -16         47.99         46.10         5.57 o                         
   5   5 -16        239.42        230.93         9.49 o                         
   6   5 -16         69.44         81.54         8.28 o                         
   7   5 -16        136.81        139.00        10.01 o                         
   8   5 -16         33.95         27.52         6.77 o                         
   9   5 -16        236.80        278.59        15.04 o                         
  10   5 -16         84.88         88.31         8.42 o                         
  11   5 -16        129.06        121.92         8.40 o                         
  12   5 -16         55.74         53.18         6.49 o                         
  13   5 -16         76.13         71.87        10.82 o                         
 -13   6 -16        155.77        117.52        18.94 o                         
 -12   6 -16         49.48         43.77         6.36 o                         
 -11   6 -16          2.70          2.06         4.85 o                         
 -10   6 -16         54.23         58.11         6.05 o                         
  -9   6 -16         42.42         38.41         6.04 o                         
  -8   6 -16        233.23        246.42         8.56 o                         
  -7   6 -16         43.82         44.15         5.69 o                         
  -6   6 -16        159.79        155.06         7.60 o                         
  -5   6 -16        124.30        101.43         5.77 o                         
  -4   6 -16         77.01         78.69         4.97 o                         
  -3   6 -16        884.81        858.52        24.93 o                         
  -2   6 -16        651.71        593.14        12.71 o                         
  -1   6 -16        143.53        146.20         5.50 o                         
   0   6 -16        227.94        239.67         7.63 o                         
   1   6 -16         59.96         51.51         6.38 o                         
   2   6 -16        402.78        410.52        13.20 o                         
   3   6 -16        128.99        162.84        10.95 o                         
   4   6 -16        488.18        567.26        12.35 o                         
   5   6 -16        187.98        181.85        10.46 o                         
   6   6 -16         85.34         61.94         8.24 o                         
   7   6 -16         31.30         29.95        10.61 o                         
   8   6 -16        275.56        270.81        10.07 o                         
   9   6 -16        430.07        424.40        14.56 o                         
  10   6 -16         11.86          9.78         5.27 o                         
  11   6 -16          0.81         -1.17         5.31 o                         
  12   6 -16         56.83         54.88         8.75 o                         
  13   6 -16          1.66          1.53         5.29 o                         
 -12   7 -16        301.98        301.29        13.83 o                         
 -11   7 -16        231.17        264.14         9.35 o                         
 -10   7 -16         81.74         83.68         5.43 o                         
  -9   7 -16        180.51        160.44         7.63 o                         
  -8   7 -16        244.28        242.12         9.95 o                         
  -7   7 -16         19.88         23.69         4.90 o                         
  -6   7 -16        173.18        187.98         7.23 o                         
  -5   7 -16        226.65        241.31        10.30 o                         
  -4   7 -16         62.90         60.90         5.61 o                         
  -3   7 -16        133.91        118.38         5.27 o                         
  -2   7 -16        410.55        374.22        10.93 o                         
  -1   7 -16        150.06        158.20         8.42 o                         
   0   7 -16         16.72         14.55         2.04 o                         
   1   7 -16        163.05        141.62         8.56 o                         
   2   7 -16        391.82        388.47         9.40 o                         
   3   7 -16        464.26        452.05        11.10 o                         
   4   7 -16         33.29         34.58         5.36 o                         
   5   7 -16         75.40         63.67         6.58 o                         
   6   7 -16         60.41         44.41         7.30 o                         
   7   7 -16        140.89        143.30         9.45 o                         
   8   7 -16         49.59         46.15         5.20 o                         
   9   7 -16         11.72         14.92         5.77 o                         
  10   7 -16         52.82         55.54         8.11 o                         
  11   7 -16        229.48        243.66        11.06 o                         
  12   7 -16         76.18         79.35         8.34 o                         
  13   7 -16          2.04         10.88         5.72 o                         
 -12   8 -16        225.30        266.17        13.20 o                         
 -11   8 -16         86.66         85.05        10.82 o                         
 -10   8 -16        366.29        391.02        16.52 o                         
  -9   8 -16         46.86         40.69         6.77 o                         
  -8   8 -16         90.37         79.69         5.81 o                         
  -7   8 -16         28.43         32.34         5.04 o                         
  -6   8 -16        629.24        624.65        16.07 o                         
  -5   8 -16        214.29        201.83         7.35 o                         
  -4   8 -16        267.53        271.90         6.93 o                         
  -3   8 -16         63.50         60.57         4.71 o                         
  -2   8 -16        497.25        485.08         9.28 o                         
  -1   8 -16        582.75        541.46        18.43 o                         
   0   8 -16        251.21        233.97         8.31 o                         
   1   8 -16         94.31         88.45         6.20 o                         
   2   8 -16         27.63         26.12         6.73 o                         
   3   8 -16        202.84        195.00        10.53 o                         
   4   8 -16        206.64        218.98         8.52 o                         
   5   8 -16        158.35        169.92        10.36 o                         
   6   8 -16       1160.06       1154.74        22.04 o                         
   7   8 -16        216.42        220.34        10.99 o                         
   8   8 -16        221.02        214.51        11.05 o                         
   9   8 -16         17.29         14.80         5.23 o                         
  10   8 -16        230.14        264.59        11.12 o                         
  11   8 -16        286.38        284.58        10.46 o                         
  12   8 -16         57.49         56.62         8.60 o                         
  13   8 -16         30.07         32.55        10.09 o                         
 -12   9 -16        239.55        299.05        14.45 o                         
 -11   9 -16        165.95        173.50        11.03 o                         
 -10   9 -16        521.11        560.82        19.82 o                         
  -9   9 -16        221.45        231.23        11.40 o                         
  -8   9 -16         29.60         28.92         4.79 o                         
  -7   9 -16         52.47         43.56         4.78 o                         
  -6   9 -16         44.69         48.48         4.42 o                         
  -5   9 -16          1.94          1.62         3.09 o                         
  -4   9 -16        458.54        445.52        12.67 o                         
  -3   9 -16        135.78        132.33         5.66 o                         
  -2   9 -16        140.42        119.99         5.13 o                         
  -1   9 -16         36.56         30.87         3.59 o                         
   0   9 -16         57.91         58.86         4.57 o                         
   1   9 -16       1021.09        980.05        23.07 o                         
   2   9 -16        250.30        240.25         9.77 o                         
   3   9 -16        610.70        598.32        15.59 o                         
   4   9 -16        341.16        344.48        11.00 o                         
   5   9 -16        115.92        112.61         7.12 o                         
   6   9 -16        128.32        134.28         9.25 o                         
   7   9 -16        160.29        166.49        10.03 o                         
   8   9 -16         58.51         52.78         7.97 o                         
   9   9 -16        208.03        208.39         9.57 o                         
  10   9 -16        194.96        168.12         9.93 o                         
  11   9 -16         72.36         71.70         7.31 o                         
  12   9 -16         27.74         30.00         7.60 o                         
 -12  10 -16        219.35        224.71        13.45 o                         
 -11  10 -16         39.57         47.40        10.26 o                         
 -10  10 -16        384.93        429.10        14.86 o                         
  -9  10 -16          6.23          8.46         7.26 o                         
  -8  10 -16        300.11        337.28        11.41 o                         
  -7  10 -16         68.79         63.54        11.46 o                         
  -6  10 -16        203.48        184.87        15.11 o                         
  -5  10 -16         15.85         18.99         3.67 o                         
  -4  10 -16        429.36        401.26         9.20 o                         
  -3  10 -16        366.99        349.91         8.16 o                         
  -2  10 -16        123.92        143.72         6.14 o                         
  -1  10 -16        158.76        144.52         7.27 o                         
   0  10 -16        183.18        171.84         6.77 o                         
   1  10 -16        248.84        233.51         9.83 o                         
   2  10 -16         96.11         91.53         3.32 o                         
   3  10 -16         94.96         72.65         3.31 o                         
   4  10 -16        513.58        520.14        14.98 o                         
   5  10 -16        457.63        442.54        11.05 o                         
   6  10 -16        337.31        345.86        11.78 o                         
   7  10 -16         18.60         21.22         5.96 o                         
   8  10 -16        653.46        629.86        17.13 o                         
   9  10 -16        107.40        100.08         8.61 o                         
  10  10 -16         18.50         28.41         6.50 o                         
  11  10 -16         32.71         40.67         7.01 o                         
  12  10 -16          6.28          5.99         6.06 o                         
 -11  11 -16         20.97         22.96         7.27 o                         
 -10  11 -16        100.74        100.16        12.08 o                         
  -9  11 -16          6.64         12.26         6.72 o                         
  -8  11 -16        455.67        461.42        15.49 o                         
  -7  11 -16         79.25         90.75         8.57 o                         
  -6  11 -16        118.63        109.22        11.67 o                         
  -5  11 -16        136.82        107.39         6.72 o                         
  -4  11 -16        343.91        329.67        16.01 o                         
  -3  11 -16         68.32         63.42         3.85 o                         
  -2  11 -16        557.58        538.65        13.70 o                         
  -1  11 -16         57.50         56.17         4.02 o                         
   0  11 -16        533.34        544.46        14.51 o                         
   1  11 -16        633.47        636.51         9.76 o                         
   2  11 -16         34.27         31.67         4.21 o                         
   3  11 -16        783.16        745.85         8.94 o                         
   4  11 -16         67.89         61.04         6.07 o                         
   5  11 -16         31.10         31.46         3.52 o                         
   6  11 -16        359.98        353.32         9.07 o                         
   7  11 -16        142.34        170.64         8.60 o                         
   8  11 -16         29.88         30.01         5.34 o                         
   9  11 -16         71.31         70.66         7.65 o                         
  10  11 -16         17.04         15.62         7.02 o                         
  11  11 -16        125.11        109.16         8.30 o                         
  12  11 -16         75.19         71.16         9.37 o                         
 -11  12 -16         23.62         19.51         9.32 o                         
 -10  12 -16        229.43        262.51        13.72 o                         
  -9  12 -16         20.21         25.04         7.63 o                         
  -8  12 -16        102.34        101.67         9.58 o                         
  -7  12 -16          0.70          2.98         5.89 o                         
  -6  12 -16        428.85        464.53        16.84 o                         
  -5  12 -16        114.41        123.26         9.48 o                         
  -4  12 -16        328.78        294.97        14.07 o                         
  -3  12 -16        359.56        318.95        14.16 o                         
  -2  12 -16        100.06         90.88         5.76 o                         
  -1  12 -16        165.90        169.65         5.94 o                         
   0  12 -16         56.91         51.59         4.17 o                         
   1  12 -16         27.02         18.81         3.83 o                         
   2  12 -16       1059.30       1101.10        17.35 o                         
   3  12 -16         81.24         67.68         3.62 o                         
   4  12 -16        312.15        293.08         6.55 o                         
   5  12 -16         30.87         29.11         3.55 o                         
   6  12 -16        653.91        614.57        18.19 o                         
   7  12 -16         67.89         67.68         7.24 o                         
   8  12 -16         73.94         60.65        11.78 o                         
   9  12 -16          7.23          7.32         4.92 o                         
  10  12 -16         55.88         29.81         6.50 o                         
  11  12 -16         16.89         10.87         6.77 o                         
 -10  13 -16        230.42        241.28        14.52 o                         
  -9  13 -16         10.03         13.53         6.87 o                         
  -8  13 -16        169.87        177.69        11.59 o                         
  -7  13 -16        210.05        213.96        12.15 o                         
  -6  13 -16        444.76        428.93        13.61 o                         
  -5  13 -16        148.55        149.05        10.24 o                         
  -4  13 -16        407.87        414.32        11.28 o                         
  -3  13 -16        129.90         99.29        10.08 o                         
  -2  13 -16        331.20        314.08        19.55 o                         
  -1  13 -16        156.55        154.00         5.84 o                         
   0  13 -16        180.21        161.36         8.59 o                         
   1  13 -16         83.40         76.02         5.05 o                         
   2  13 -16         43.00         47.11         3.87 o                         
   3  13 -16        213.21        214.20         6.07 o                         
   4  13 -16        130.65        130.29         6.49 o                         
   5  13 -16        102.40        102.11         5.90 o                         
   6  13 -16         72.54         68.10         4.97 o                         
   7  13 -16        126.35        111.86         9.28 o                         
   8  13 -16         81.24         96.07         7.26 o                         
   9  13 -16          5.11          9.94         4.80 o                         
  10  13 -16          6.32          8.49         4.59 o                         
 -10  14 -16         71.60         70.28        12.57 o                         
  -9  14 -16         24.13         24.34         9.50 o                         
  -8  14 -16        231.89        255.51        13.84 o                         
  -7  14 -16         17.01         20.41         8.74 o                         
  -6  14 -16        168.55        146.76        14.72 o                         
  -5  14 -16         56.46         54.47         6.57 o                         
  -4  14 -16         26.15         26.99         4.92 o                         
  -3  14 -16         64.34         60.24         6.20 o                         
  -2  14 -16        203.86        187.08        15.40 o                         
  -1  14 -16        115.71         94.03         6.16 o                         
   0  14 -16        126.37        117.64         7.33 o                         
   1  14 -16        104.19        110.73         5.49 o                         
   2  14 -16        216.81        206.02         6.88 o                         
   3  14 -16        166.30        166.54         5.48 o                         
   4  14 -16        506.39        519.40        10.96 o                         
   5  14 -16         25.89         18.81         3.58 o                         
   6  14 -16        353.34        342.97        10.09 o                         
   7  14 -16         82.58         76.51         8.02 o                         
   8  14 -16         59.23         44.00         6.53 o                         
   9  14 -16         38.02         33.96         7.09 o                         
  -9  15 -16         59.80         56.08         9.82 o                         
  -8  15 -16        194.35        185.44        12.34 o                         
  -7  15 -16          1.09          2.05         6.96 o                         
  -6  15 -16         69.12         65.60         9.45 o                         
  -5  15 -16        118.81        119.24        10.18 o                         
  -4  15 -16        233.14        250.32        10.18 o                         
  -3  15 -16         33.55         31.63         5.20 o                         
  -2  15 -16         48.18         39.45         7.67 o                         
  -1  15 -16        105.22         99.42         6.21 o                         
   0  15 -16         19.83         17.73         3.86 o                         
   1  15 -16         32.65         43.20         4.71 o                         
   2  15 -16         80.62         81.26         6.05 o                         
   3  15 -16         74.60         70.60         4.84 o                         
   4  15 -16        112.03        105.68         8.31 o                         
   5  15 -16         45.98         44.84         4.33 o                         
   6  15 -16        215.62        192.84         6.62 o                         
   7  15 -16         21.68         17.36         3.91 o                         
   8  15 -16         22.02         23.09         5.89 o                         
  -7  16 -16        101.11         85.82        12.22 o                         
  -6  16 -16         42.23         40.92        10.79 o                         
  -5  16 -16         61.31         64.74         9.32 o                         
  -4  16 -16        135.15        151.91        11.84 o                         
  -3  16 -16         14.07         11.39         5.84 o                         
  -2  16 -16          4.44          3.92         5.38 o                         
  -1  16 -16         18.11         17.81         7.06 o                         
   0  16 -16        139.56        142.18         7.78 o                         
   1  16 -16        375.02        366.40        16.33 o                         
   2  16 -16         75.29         75.34         6.00 o                         
   3  16 -16         95.82         87.03         5.95 o                         
   4  16 -16        251.43        254.55         8.26 o                         
   5  16 -16         63.24         73.95         5.41 o                         
   6  16 -16        191.74        198.41        10.83 o                         
   7  16 -16         51.83         47.70         5.61 o                         
  -6  17 -16         32.61         33.74         9.45 o                         
  -5  17 -16         75.26         76.42        12.30 o                         
  -4  17 -16        256.88        254.43        19.93 o                         
  -3  17 -16        307.10        334.08        13.08 o                         
  -2  17 -16        176.72        191.57        10.91 o                         
  -1  17 -16         39.25         41.54         6.40 o                         
   0  17 -16         87.17         83.60         9.38 o                         
   1  17 -16         43.72         31.55         7.71 o                         
   2  17 -16         56.17         38.93         5.25 o                         
   3  17 -16         56.03         40.56         5.72 o                         
   4  17 -16         96.80         79.60         8.50 o                         
   5  17 -16         22.85          8.01         3.78 o                         
  -3  18 -16         67.32         59.48         8.43 o                         
  -2  18 -16         89.87         64.82         9.57 o                         
  -1  18 -16         81.75         66.64        12.09 o                         
   0  18 -16         34.84         21.92         9.72 o                         
   1  18 -16         42.20         49.71         9.56 o                         
   2  18 -16        252.99        264.09        11.02 o                         
   0  -9 -15         50.89         70.71        12.13 o                         
   1  -9 -15         36.19         31.16        11.45 o                         
   2  -9 -15         35.71         51.87        15.59 o                         
   3  -9 -15         23.23         23.05        10.40 o                         
  -4  -8 -15         24.38         21.57        13.70 o                         
  -3  -8 -15         88.84         83.87        16.60 o                         
  -2  -8 -15        204.54        231.76        22.01 o                         
  -1  -8 -15          0.32         -4.05        10.77 o                         
   0  -8 -15          5.11          5.23         6.99 o                         
   1  -8 -15         85.77         98.95        16.92 o                         
   2  -8 -15         21.62         25.66         9.61 o                         
   3  -8 -15          1.08         -8.09         8.09 o                         
   4  -8 -15          2.77          7.66         8.98 o                         
   5  -8 -15        143.21        156.51        20.33 o                         
   6  -8 -15         76.92         78.02        13.13 o                         
  -6  -7 -15         17.68         18.99         7.78 o                         
  -5  -7 -15        127.15        141.72        18.19 o                         
  -4  -7 -15         18.30         28.48         8.92 o                         
  -3  -7 -15          6.83         -0.24        10.26 o                         
  -2  -7 -15        104.10        100.04        16.79 o                         
  -1  -7 -15         94.12        112.33        16.82 o                         
   0  -7 -15         60.95         68.04        15.52 o                         
   1  -7 -15         86.14         82.12        12.39 o                         
   2  -7 -15        237.62        233.92        23.83 o                         
   3  -7 -15        384.17        368.30        25.07 o                         
   4  -7 -15         69.41         54.11         6.34 o                         
   5  -7 -15         79.53         66.98         9.34 o                         
   6  -7 -15         49.98         40.04         9.79 o                         
   7  -7 -15         25.46         23.40         7.94 o                         
   8  -7 -15        107.37        130.43        29.07 o                         
  -7  -6 -15         98.77         91.25        12.12 o                         
  -6  -6 -15         28.58         35.85        18.81 o                         
  -5  -6 -15        108.79         80.42        15.25 o                         
  -4  -6 -15        149.94        165.42        14.04 o                         
  -3  -6 -15         38.37         41.39        13.29 o                         
  -2  -6 -15         18.06          8.16        13.40 o                         
  -1  -6 -15        276.16        234.18        13.91 o                         
   0  -6 -15        152.48        142.91        10.40 o                         
   1  -6 -15          4.66          4.97         4.22 o                         
   2  -6 -15        126.24        123.19         6.76 o                         
   3  -6 -15        122.06        123.32         9.43 o                         
   4  -6 -15        236.10        231.26        12.84 o                         
   5  -6 -15        190.28        173.07         8.32 o                         
   6  -6 -15          5.09          3.87         3.59 o                         
   7  -6 -15        135.31        128.70        11.33 o                         
   8  -6 -15         43.24         44.42         9.33 o                         
   9  -6 -15         91.55         96.88        10.25 o                         
  10  -6 -15         17.48         20.01         8.16 o                         
  -9  -5 -15        122.73        122.22        16.38 o                         
  -8  -5 -15         48.87         65.50        14.27 o                         
  -7  -5 -15        629.79        639.22        29.52 o                         
  -6  -5 -15         58.25         49.38         6.40 o                         
  -5  -5 -15        150.31        131.88         5.87 o                         
  -4  -5 -15         66.38         67.94         5.40 o                         
  -3  -5 -15         37.43         33.48         4.42 o                         
  -2  -5 -15        148.72        132.00         6.24 o                         
  -1  -5 -15          9.17          8.23         3.48 o                         
   0  -5 -15        138.42        134.27        10.00 o                         
   1  -5 -15         96.66         92.68         5.70 o                         
   2  -5 -15        165.10        156.19         6.75 o                         
   3  -5 -15        100.16        107.76         6.35 o                         
   4  -5 -15         17.56         11.98         4.69 o                         
   5  -5 -15        301.27        290.64        13.58 o                         
   6  -5 -15        178.25        188.99        11.94 o                         
   7  -5 -15        251.68        253.90        12.80 o                         
   8  -5 -15         59.14         53.95         9.90 o                         
   9  -5 -15          2.74         -0.07         6.73 o                         
  10  -5 -15         72.87         68.21        11.07 o                         
  11  -5 -15          1.49          3.11         6.33 o                         
 -10  -4 -15        105.01         77.13         8.44 o                         
  -9  -4 -15         59.31         35.94         6.40 o                         
  -8  -4 -15        129.20        136.42         7.90 o                         
  -7  -4 -15        239.94        236.14         9.31 o                         
  -6  -4 -15        125.41        144.09         6.61 o                         
  -5  -4 -15         50.75         52.39         4.85 o                         
  -4  -4 -15        633.42        632.28        12.70 o                         
  -3  -4 -15         82.14         70.41         5.80 o                         
  -2  -4 -15        269.70        248.86         8.03 o                         
  -1  -4 -15        122.93        119.51         5.84 o                         
   0  -4 -15         30.47         28.05         4.67 o                         
   1  -4 -15         50.99         44.84         5.28 o                         
   2  -4 -15        366.72        350.65         8.95 o                         
   3  -4 -15         16.42         22.99         4.74 o                         
   4  -4 -15        157.41        164.35         8.18 o                         
   5  -4 -15        474.80        452.32        13.10 o                         
   6  -4 -15         75.03         83.19        10.34 o                         
   7  -4 -15         16.06         13.89         7.40 o                         
   8  -4 -15         26.67         28.75         8.35 o                         
   9  -4 -15         18.31         18.82         8.36 o                         
  10  -4 -15         59.09         49.92         9.76 o                         
  11  -4 -15         28.61         10.34        10.80 o                         
 -10  -3 -15         18.44          7.24         5.17 o                         
  -9  -3 -15         61.66         55.26         6.23 o                         
  -8  -3 -15        198.97        200.52         9.15 o                         
  -7  -3 -15          3.11         -3.38         4.00 o                         
  -6  -3 -15         29.34         23.95         4.57 o                         
  -5  -3 -15         67.33         73.68         6.21 o                         
  -4  -3 -15        666.33        715.21        14.05 o                         
  -3  -3 -15         63.84         67.14         5.90 o                         
  -2  -3 -15         25.13         21.56         4.72 o                         
  -1  -3 -15          1.52          1.06         3.02 o                         
   0  -3 -15         81.43         67.75         5.54 o                         
   1  -3 -15        389.42        388.07        10.47 o                         
   2  -3 -15        813.46        785.09        18.86 o                         
   3  -3 -15        141.09        149.08         7.93 o                         
   4  -3 -15        289.59        287.11        10.28 o                         
   5  -3 -15        382.97        355.58        13.30 o                         
   6  -3 -15         37.78         41.05         6.30 o                         
   7  -3 -15        103.40        107.41         8.12 o                         
   8  -3 -15         94.85         91.43         6.78 o                         
   9  -3 -15        211.79        191.06        12.54 o                         
  10  -3 -15          1.44          0.89         5.33 o                         
  11  -3 -15         10.95          2.72         8.12 o                         
  12  -3 -15         14.51         13.20         7.62 o                         
 -11  -2 -15         61.63         55.73         9.10 o                         
 -10  -2 -15        215.62        228.77        12.92 o                         
  -9  -2 -15         87.57        104.98         9.82 o                         
  -8  -2 -15        437.96        477.86        12.95 o                         
  -7  -2 -15         64.19         61.86         6.53 o                         
  -6  -2 -15        282.24        275.34         9.65 o                         
  -5  -2 -15        397.58        399.78        10.86 o                         
  -4  -2 -15        136.50        157.60        10.25 o                         
  -3  -2 -15        632.30        613.95        13.01 o                         
  -2  -2 -15         75.54         70.71         6.15 o                         
  -1  -2 -15         19.32         12.00         4.23 o                         
   0  -2 -15        514.84        505.46        11.29 o                         
   1  -2 -15         50.55         51.12         5.55 o                         
   2  -2 -15         58.20         56.34         6.28 o                         
   3  -2 -15        509.47        501.95        11.16 o                         
   4  -2 -15        611.08        616.08        14.50 o                         
   5  -2 -15        119.03        106.22         8.78 o                         
   6  -2 -15        353.22        369.49        13.31 o                         
   7  -2 -15        103.32         91.41        10.22 o                         
   8  -2 -15        117.53        123.76        11.21 o                         
   9  -2 -15        196.16        185.32        10.86 o                         
  10  -2 -15         27.34         29.65         8.57 o                         
  11  -2 -15        101.10         99.14         9.15 o                         
  12  -2 -15         57.79         66.43         8.73 o                         
  13  -2 -15          7.71          4.66         6.56 o                         
 -12  -1 -15         10.92          7.82         5.49 o                         
 -11  -1 -15         50.18         50.55         7.83 o                         
 -10  -1 -15         31.31         33.29         6.82 o                         
  -9  -1 -15        464.54        466.59        12.65 o                         
  -8  -1 -15         97.15         89.67         9.15 o                         
  -7  -1 -15          5.84          4.89         4.08 o                         
  -6  -1 -15         21.89         25.91         5.39 o                         
  -5  -1 -15        576.73        579.92        14.82 o                         
  -4  -1 -15         91.60         86.39         6.77 o                         
  -3  -1 -15        306.53        339.51        10.31 o                         
  -2  -1 -15        327.84        366.72        10.67 o                         
  -1  -1 -15         66.22         55.50         6.09 o                         
   0  -1 -15        260.48        249.86         8.42 o                         
   1  -1 -15         29.19         19.97         5.58 o                         
   2  -1 -15        462.23        434.18         9.11 o                         
   3  -1 -15        112.06        117.82         8.91 o                         
   4  -1 -15        130.87        138.63         7.17 o                         
   5  -1 -15        157.49        151.01        11.19 o                         
   6  -1 -15         93.15         88.81         8.86 o                         
   7  -1 -15         88.45         89.14         9.12 o                         
   8  -1 -15        176.51        185.67        10.29 o                         
   9  -1 -15         68.67         78.03         7.58 o                         
  10  -1 -15         33.99         37.74         8.18 o                         
  11  -1 -15        246.95        218.76        12.10 o                         
  12  -1 -15         11.76         11.64         6.47 o                         
  13  -1 -15         17.35          9.24         8.91 o                         
 -12   0 -15        110.54        110.29         8.08 o                         
 -11   0 -15         24.92         35.78         5.96 o                         
 -10   0 -15        148.57        150.84        14.46 o                         
  -9   0 -15         52.82         64.63         7.33 o                         
  -8   0 -15         58.90         54.95         5.29 o                         
  -7   0 -15        251.39        281.52         9.23 o                         
  -6   0 -15        798.31        801.02        16.26 o                         
  -5   0 -15        545.38        566.96        13.28 o                         
  -4   0 -15        284.82        255.95         8.65 o                         
  -3   0 -15          5.93         -0.71         4.47 o                         
  -2   0 -15        407.14        398.28        11.22 o                         
  -1   0 -15        493.21        481.59        12.10 o                         
   0   0 -15       1042.74       1046.79        16.92 o                         
   1   0 -15        435.26        462.40        14.80 o                         
   2   0 -15        518.56        516.82        24.91 o                         
   3   0 -15          6.94          5.93         4.96 o                         
   4   0 -15         55.30         69.05         9.19 o                         
   5   0 -15        629.75        622.39        17.42 o                         
   6   0 -15         30.23         29.23         8.17 o                         
   7   0 -15        123.48        108.63        10.86 o                         
   8   0 -15         20.96         24.52         6.25 o                         
   9   0 -15         44.23         48.83         9.30 o                         
  10   0 -15        142.49        126.67        10.26 o                         
  11   0 -15         31.14         29.26         7.66 o                         
  12   0 -15          0.31          5.25         5.85 o                         
  13   0 -15         83.86         71.94         7.61 o                         
 -13   1 -15         40.54         24.76         7.90 o                         
 -12   1 -15          8.05         -0.24         4.76 o                         
 -11   1 -15         38.56         22.68         6.66 o                         
 -10   1 -15        148.01        128.12         9.07 o                         
  -9   1 -15        285.10        284.71        10.01 o                         
  -8   1 -15          5.31          5.06         5.03 o                         
  -7   1 -15         60.33         52.69         6.55 o                         
  -6   1 -15        183.83        194.75         7.10 o                         
  -5   1 -15        126.37        131.22         6.12 o                         
  -4   1 -15        209.79        199.91         7.04 o                         
  -3   1 -15        368.36        369.73         9.25 o                         
  -2   1 -15        149.93        169.22         7.48 o                         
  -1   1 -15        330.96        317.34         9.10 o                         
   0   1 -15        291.98        270.24         8.28 o                         
   1   1 -15         37.79         40.97         5.73 o                         
   2   1 -15        410.30        360.09         8.80 o                         
   3   1 -15        382.83        377.49        12.08 o                         
   4   1 -15        220.32        230.55        22.39 o                         
   5   1 -15        449.65        423.59        16.07 o                         
   6   1 -15        118.69        110.21         9.03 o                         
   7   1 -15         45.08         40.75         8.91 o                         
   8   1 -15         72.35         65.39         7.79 o                         
   9   1 -15        465.90        452.28        17.52 o                         
  10   1 -15         42.71         42.99         6.79 o                         
  11   1 -15         64.69         58.98         9.97 o                         
  12   1 -15          8.86          6.95         5.74 o                         
  13   1 -15         65.95         53.56         7.66 o                         
  14   1 -15         25.17         17.71         6.75 o                         
 -13   2 -15         16.66          9.46         6.16 o                         
 -12   2 -15        115.49        118.02         8.06 o                         
 -11   2 -15         63.57         49.19        11.47 o                         
 -10   2 -15        171.08        181.59         9.85 o                         
  -9   2 -15        435.34        418.84        10.43 o                         
  -8   2 -15       1714.69       1792.43        24.44 o                         
  -7   2 -15        111.99        112.11         6.71 o                         
  -6   2 -15        286.96        288.53        10.72 o                         
  -5   2 -15         20.17         25.34         4.89 o                         
  -4   2 -15        446.74        458.63        11.67 o                         
  -3   2 -15        114.72        123.28         7.29 o                         
  -2   2 -15        630.34        615.42        12.64 o                         
  -1   2 -15        104.90        116.26         7.84 o                         
   0   2 -15        329.09        311.12         9.19 o                         
   1   2 -15        217.36        199.63         7.26 o                         
   2   2 -15        777.61        807.17        16.61 o                         
   3   2 -15        661.10        657.40        13.38 o                         
   4   2 -15        231.48        202.78        10.51 o                         
   5   2 -15         82.52         72.74         9.22 o                         
   6   2 -15        159.23        157.76        11.47 o                         
   7   2 -15        171.15        165.32        11.79 o                         
   8   2 -15         47.81         42.45         6.12 o                         
   9   2 -15        346.29        360.24        15.27 o                         
  10   2 -15         39.28         39.12         7.33 o                         
  11   2 -15        201.20        207.65        11.81 o                         
  12   2 -15         15.50         14.17         7.59 o                         
  13   2 -15        105.03         88.90         8.09 o                         
  14   2 -15        192.44        156.25        11.83 o                         
 -13   3 -15          0.49         -0.44         3.83 o                         
 -12   3 -15         40.65         32.17         8.04 o                         
 -11   3 -15         42.81         46.65         5.44 o                         
 -10   3 -15        112.68        111.68         7.34 o                         
  -9   3 -15        186.05        201.72         9.80 o                         
  -8   3 -15        302.64        304.07         9.36 o                         
  -7   3 -15        300.94        336.97         8.94 o                         
  -6   3 -15         90.45         92.60         6.76 o                         
  -5   3 -15         68.58         66.25         4.80 o                         
  -4   3 -15         28.14         32.91         3.98 o                         
  -3   3 -15        279.96        284.92         8.21 o                         
  -2   3 -15        509.54        492.81        12.68 o                         
  -1   3 -15         93.38         88.88         5.20 o                         
   0   3 -15        518.85        497.35        12.86 o                         
   1   3 -15        229.07        240.12         8.81 o                         
   2   3 -15        151.36        161.11         8.92 o                         
   3   3 -15        160.97        142.65         7.61 o                         
   4   3 -15         50.78         46.89         8.40 o                         
   5   3 -15        614.34        553.98        15.53 o                         
   6   3 -15         24.35         26.65         7.54 o                         
   7   3 -15        305.69        306.12        13.98 o                         
   8   3 -15        296.33        322.60        14.30 o                         
   9   3 -15        225.58        245.11        13.73 o                         
  10   3 -15         71.81         75.72         7.54 o                         
  11   3 -15        134.04        119.19         9.51 o                         
  12   3 -15         16.45         20.55         6.32 o                         
  13   3 -15        115.15        152.04        10.01 o                         
  14   3 -15         94.62         89.40        11.80 o                         
 -13   4 -15        143.01        166.69        10.69 o                         
 -12   4 -15        191.23        161.72        10.53 o                         
 -11   4 -15        193.34        193.46         8.91 o                         
 -10   4 -15        211.10        233.36         8.90 o                         
  -9   4 -15          1.78         12.34         4.76 o                         
  -8   4 -15        258.10        261.96         8.60 o                         
  -7   4 -15          2.47          2.99         3.51 o                         
  -6   4 -15         35.04         29.15         4.58 o                         
  -5   4 -15        111.08        116.23         5.42 o                         
  -4   4 -15        326.68        329.92         9.10 o                         
  -3   4 -15        310.17        300.45         7.00 o                         
  -2   4 -15        567.96        551.15         8.53 o                         
  -1   4 -15        396.59        427.89        11.86 o                         
   0   4 -15       1113.83       1126.72        19.26 o                         
   1   4 -15         50.31         40.77         5.76 o                         
   2   4 -15        530.63        518.99        12.10 o                         
   3   4 -15         20.41         21.62         6.14 o                         
   4   4 -15       1000.25       1061.98        18.81 o                         
   5   4 -15       1801.84       1855.50        30.66 o                         
   6   4 -15         30.94         27.41         7.75 o                         
   7   4 -15         64.88         71.22         8.17 o                         
   8   4 -15        127.21        113.81         7.50 o                         
   9   4 -15        274.75        279.86        13.89 o                         
  10   4 -15        119.66        120.30        10.99 o                         
  11   4 -15         66.52         81.60         7.19 o                         
  12   4 -15        121.68        146.14         9.37 o                         
  13   4 -15         75.94         63.11         8.67 o                         
  14   4 -15         53.77         47.99         7.08 o                         
 -13   5 -15        102.24         84.77         8.18 o                         
 -12   5 -15         26.31         33.86         6.92 o                         
 -11   5 -15         73.81         65.34         6.32 o                         
 -10   5 -15        594.40        629.79        13.58 o                         
  -9   5 -15        168.39        169.25         7.62 o                         
  -8   5 -15         84.98         69.07         5.80 o                         
  -7   5 -15        214.47        214.37         8.46 o                         
  -6   5 -15         21.86         18.76         4.10 o                         
  -5   5 -15          2.11          2.80         3.21 o                         
  -4   5 -15        169.42        160.66         5.53 o                         
  -3   5 -15        340.74        334.92        12.25 o                         
  -2   5 -15        374.93        348.85         8.98 o                         
  -1   5 -15         31.80         33.53         3.27 o                         
   0   5 -15        263.98        248.72         9.66 o                         
   1   5 -15         28.75         27.85         4.59 o                         
   2   5 -15        210.78        221.36         9.96 o                         
   3   5 -15        287.94        312.30         9.92 o                         
   4   5 -15        105.10         89.49         6.20 o                         
   5   5 -15        130.67        124.99         7.05 o                         
   6   5 -15         32.09         21.94         6.22 o                         
   7   5 -15         96.70        105.21         8.65 o                         
   8   5 -15         40.34         41.07         5.65 o                         
   9   5 -15        224.51        206.55         9.42 o                         
  10   5 -15          2.74          4.13         5.69 o                         
  11   5 -15        266.51        267.82        10.00 o                         
  12   5 -15        342.52        325.14        13.34 o                         
  13   5 -15         68.30         55.75         9.47 o                         
  14   5 -15          3.70          6.33         7.33 o                         
 -13   6 -15         39.41         39.10         6.31 o                         
 -12   6 -15         56.30         48.15         5.81 o                         
 -11   6 -15         23.71         16.75         5.31 o                         
 -10   6 -15        292.97        287.62        10.22 o                         
  -9   6 -15         22.84         21.21         4.08 o                         
  -8   6 -15        304.09        277.46         9.43 o                         
  -7   6 -15         87.97         93.59         6.40 o                         
  -6   6 -15          2.42          5.93         3.53 o                         
  -5   6 -15        138.56        121.09         5.42 o                         
  -4   6 -15        149.14        151.99         7.16 o                         
  -3   6 -15        366.73        364.82         7.21 o                         
  -2   6 -15       1089.57       1107.84        12.39 o                         
  -1   6 -15        396.36        372.08         9.87 o                         
   0   6 -15        241.02        231.20         8.85 o                         
   1   6 -15        210.55        194.63         7.34 o                         
   2   6 -15        815.31        863.29        14.44 o                         
   3   6 -15        200.24        208.47         7.13 o                         
   4   6 -15        350.27        335.09         8.72 o                         
   5   6 -15         18.17         13.02         5.30 o                         
   6   6 -15        879.44        946.95        22.11 o                         
   7   6 -15         99.12         87.60         9.51 o                         
   8   6 -15         29.58         28.19         5.52 o                         
   9   6 -15         16.87         20.74         5.43 o                         
  10   6 -15        184.83        206.93         9.71 o                         
  11   6 -15        130.04        128.47         8.75 o                         
  12   6 -15         26.57         38.89         6.67 o                         
  13   6 -15         55.61         44.61         6.57 o                         
  14   6 -15          2.33          6.25         6.13 o                         
 -13   7 -15          4.26          5.02         5.69 o                         
 -12   7 -15        124.77        130.52         8.55 o                         
 -11   7 -15         66.04         48.22         6.09 o                         
 -10   7 -15        515.50        495.77        12.16 o                         
  -9   7 -15        258.05        272.02        10.20 o                         
  -8   7 -15        565.14        573.01        19.35 o                         
  -7   7 -15          8.76          4.28         3.76 o                         
  -6   7 -15          1.80         11.77         3.65 o                         
  -5   7 -15        117.25        102.68         5.55 o                         
  -4   7 -15          8.81          8.08         3.32 o                         
  -3   7 -15        163.57        152.79         7.50 o                         
  -2   7 -15        364.20        365.71         7.17 o                         
  -1   7 -15         47.03         55.52         3.98 o                         
   0   7 -15        267.23        257.97         6.60 o                         
   1   7 -15         41.13         43.58         5.59 o                         
   2   7 -15        838.32        842.79        15.58 o                         
   3   7 -15        439.67        448.32        13.32 o                         
   4   7 -15        215.58        241.29        10.85 o                         
   5   7 -15         23.73         20.35         5.16 o                         
   6   7 -15        239.20        251.58         8.54 o                         
   7   7 -15         25.79         16.26         4.81 o                         
   8   7 -15          3.75          4.76         3.61 o                         
   9   7 -15         77.75         79.83         6.49 o                         
  10   7 -15        146.44        167.44         8.06 o                         
  11   7 -15         42.33         34.35         7.13 o                         
  12   7 -15          9.80          9.25         5.55 o                         
  13   7 -15        119.51        121.19        10.47 o                         
  14   7 -15         88.16         89.39        14.54 o                         
 -13   8 -15         50.48         57.28         8.14 o                         
 -12   8 -15        366.87        393.00        14.40 o                         
 -11   8 -15         50.03         54.90         7.92 o                         
 -10   8 -15        191.72        176.95        15.08 o                         
  -9   8 -15         39.96         44.38         4.48 o                         
  -8   8 -15        224.27        223.29        10.22 o                         
  -7   8 -15        155.87        159.46         7.41 o                         
  -6   8 -15        528.18        517.61         9.53 o                         
  -5   8 -15        163.63        163.58         5.89 o                         
  -4   8 -15       1069.57        991.40        16.30 o                         
  -3   8 -15        569.45        549.29         9.57 o                         
  -2   8 -15        284.03        250.23         6.50 o                         
  -1   8 -15        388.66        397.71         8.09 o                         
   0   8 -15        626.34        589.64         8.20 o                         
   1   8 -15        184.95        164.66         5.56 o                         
   2   8 -15         53.58         47.47         3.17 o                         
   3   8 -15         34.60         35.39         5.09 o                         
   4   8 -15       1920.43       2028.46        28.73 o                         
   5   8 -15        391.72        396.24        10.88 o                         
   6   8 -15        277.57        278.23         9.61 o                         
   7   8 -15         32.65         30.55         6.33 o                         
   8   8 -15        188.84        216.43        12.57 o                         
   9   8 -15         82.94         63.16         6.29 o                         
  10   8 -15         48.21         50.08         7.60 o                         
  11   8 -15         15.19         10.45         5.96 o                         
  12   8 -15         90.89         75.99         6.57 o                         
  13   8 -15        124.03        115.19        10.39 o                         
 -13   9 -15         73.92         71.18        11.13 o                         
 -12   9 -15        296.36        310.22        16.37 o                         
 -11   9 -15         88.26        104.20         8.91 o                         
 -10   9 -15         18.95         28.56         7.08 o                         
  -9   9 -15         56.56         44.80         4.52 o                         
  -8   9 -15        217.76        222.63         6.95 o                         
  -7   9 -15        308.27        266.56        17.83 o                         
  -6   9 -15        247.51        246.03         8.05 o                         
  -5   9 -15         66.28         56.47         4.29 o                         
  -4   9 -15         38.61         37.27         3.64 o                         
  -3   9 -15        102.71         86.60         5.44 o                         
  -2   9 -15        178.67        180.24         6.91 o                         
  -1   9 -15        371.68        373.71         8.80 o                         
   0   9 -15        103.91         99.94         4.66 o                         
   1   9 -15        853.65        839.58        20.53 o                         
   2   9 -15        103.16        114.22         3.80 o                         
   3   9 -15          8.89          7.64         1.89 o                         
   4   9 -15         11.11          9.36         1.38 o                         
   5   9 -15        274.85        284.20         7.98 o                         
   6   9 -15        369.00        294.11         9.90 o                         
   7   9 -15        285.92        304.07        11.58 o                         
   8   9 -15          2.84          5.13         1.87 o                         
   9   9 -15          8.10          5.81         2.54 o                         
  10   9 -15          1.08         -4.75         4.75 o                         
  11   9 -15         19.95         16.97         5.75 o                         
  12   9 -15         43.13         21.85         5.74 o                         
  13   9 -15          4.89          4.39         8.38 o                         
 -13  10 -15         53.25         65.62         9.63 o                         
 -12  10 -15        132.45        125.58        16.40 o                         
 -11  10 -15         17.77         19.65         8.11 o                         
 -10  10 -15        172.98        176.18        14.03 o                         
  -9  10 -15          7.75         13.74         6.15 o                         
  -8  10 -15         82.06         89.68         9.72 o                         
  -7  10 -15         56.44         48.90         7.36 o                         
  -6  10 -15         19.95         18.39         5.16 o                         
  -5  10 -15         65.32         51.85         6.07 o                         
  -4  10 -15        798.26        767.35        22.24 o                         
  -3  10 -15         55.92         58.29         4.40 o                         
  -2  10 -15        655.93        620.96        10.34 o                         
  -1  10 -15        422.85        418.54         8.14 o                         
   0  10 -15        423.06        418.06         7.83 o                         
   1  10 -15        305.98        296.57         6.85 o                         
   2  10 -15         15.03         17.25         3.30 o                         
   3  10 -15        204.73        180.44         5.68 o                         
   4  10 -15         75.94         80.08         3.32 o                         
   5  10 -15         41.45         47.18         3.08 o                         
   6  10 -15        710.27        676.79        17.10 o                         
   7  10 -15         35.41         30.96         3.13 o                         
   8  10 -15        289.28        264.38        13.96 o                         
   9  10 -15         44.67         35.28         4.14 o                         
  10  10 -15         61.69         69.19         7.31 o                         
  11  10 -15         50.47         62.50         6.68 o                         
  12  10 -15         57.18         62.93         6.83 o                         
  13  10 -15         75.26         75.53         9.61 o                         
 -12  11 -15        173.16        183.76        11.84 o                         
 -11  11 -15         78.33         77.70        11.51 o                         
 -10  11 -15        346.09        347.75        14.51 o                         
  -9  11 -15         12.78         14.98         7.52 o                         
  -8  11 -15          7.76         10.70         6.66 o                         
  -7  11 -15          6.26          7.32         7.53 o                         
  -6  11 -15        427.07        428.94        15.30 o                         
  -5  11 -15         45.32         46.15         4.20 o                         
  -4  11 -15        327.76        290.61         6.20 o                         
  -3  11 -15         38.98         43.29         3.14 o                         
  -2  11 -15         80.54         81.73         4.10 o                         
  -1  11 -15         28.49         28.93         3.49 o                         
   0  11 -15        269.44        288.60         6.95 o                         
   1  11 -15        401.67        389.57         7.63 o                         
   2  11 -15        293.20        292.49         6.73 o                         
   3  11 -15         18.77         12.77         2.58 o                         
   4  11 -15        439.39        446.28         6.77 o                         
   5  11 -15        193.45        199.66         5.10 o                         
   6  11 -15         37.33         30.89         3.31 o                         
   7  11 -15          7.12         11.40         2.73 o                         
   8  11 -15        257.32        266.38        10.14 o                         
   9  11 -15        227.62        218.38        11.90 o                         
  10  11 -15         39.83         33.25         4.43 o                         
  11  11 -15        166.59        179.33         8.99 o                         
  12  11 -15          9.61         14.89         7.32 o                         
 -12  12 -15        101.51        113.42        13.08 o                         
 -11  12 -15         18.08         31.75         7.64 o                         
 -10  12 -15        232.31        279.47        11.71 o                         
  -9  12 -15         60.03         62.32        10.12 o                         
  -8  12 -15        456.45        509.55        18.34 o                         
  -7  12 -15        149.10        142.68         9.87 o                         
  -6  12 -15        196.33        195.27        10.51 o                         
  -5  12 -15        414.14        411.98        12.11 o                         
  -4  12 -15         42.98         34.41         2.78 o                         
  -3  12 -15         82.88         73.67         4.18 o                         
  -2  12 -15        856.74        806.33        26.10 o                         
  -1  12 -15        271.26        260.64         6.13 o                         
   0  12 -15        118.26        121.51         5.02 o                         
   1  12 -15         88.95         88.34         4.97 o                         
   2  12 -15         36.50         37.90         4.00 o                         
   3  12 -15        151.31        152.37         6.36 o                         
   4  12 -15        778.31        798.28        10.06 o                         
   5  12 -15         23.84         24.14         2.99 o                         
   6  12 -15         65.61         66.70         4.10 o                         
   7  12 -15         68.31         71.11         4.27 o                         
   8  12 -15        483.70        463.53        17.61 o                         
   9  12 -15          9.65          5.01         3.56 o                         
  10  12 -15         93.77         74.47         8.34 o                         
  11  12 -15         24.13         26.02         6.36 o                         
  12  12 -15          2.13         -4.91         8.31 o                         
 -11  13 -15          3.78         -0.80         6.26 o                         
 -10  13 -15         25.13         34.01         8.00 o                         
  -9  13 -15         90.00        107.91        12.38 o                         
  -8  13 -15        337.21        332.95        12.32 o                         
  -7  13 -15         31.54         34.22         6.57 o                         
  -6  13 -15        141.47        138.76        13.13 o                         
  -5  13 -15        265.64        293.73        12.24 o                         
  -4  13 -15         31.40         38.49         6.96 o                         
  -3  13 -15         30.89         25.69         2.58 o                         
  -2  13 -15        442.79        405.30        19.34 o                         
  -1  13 -15         79.20         70.88         6.27 o                         
   0  13 -15         68.82         59.31         4.22 o                         
   1  13 -15          4.89          8.55         3.57 o                         
   2  13 -15        118.32        123.13         5.85 o                         
   3  13 -15        117.87        123.48         4.37 o                         
   4  13 -15          4.96          7.15         2.95 o                         
   5  13 -15         70.54         62.52         4.68 o                         
   6  13 -15        255.77        252.76         6.56 o                         
   7  13 -15        128.39        132.74         5.17 o                         
   8  13 -15         67.81         69.28         4.86 o                         
   9  13 -15        232.72        250.82         8.02 o                         
  10  13 -15         22.63         14.01         3.78 o                         
  11  13 -15        285.05        272.56        11.53 o                         
 -10  14 -15        138.43        136.49        12.07 o                         
  -9  14 -15         46.14         50.41         7.54 o                         
  -8  14 -15        274.16        275.99        13.43 o                         
  -7  14 -15         24.84         27.09         9.03 o                         
  -6  14 -15         63.32         70.59         8.73 o                         
  -5  14 -15        294.11        319.85        11.80 o                         
  -4  14 -15         12.33         18.62         6.47 o                         
  -3  14 -15         70.01         66.38         8.07 o                         
  -2  14 -15        158.53        129.50         9.93 o                         
  -1  14 -15        153.84        152.06         9.51 o                         
   0  14 -15        114.08        104.85         5.03 o                         
   1  14 -15        150.06        169.11         6.31 o                         
   2  14 -15        356.05        335.70         7.90 o                         
   3  14 -15        201.72        190.83         7.05 o                         
   4  14 -15         77.31         90.20         5.01 o                         
   5  14 -15         79.38         82.65         5.20 o                         
   6  14 -15        599.28        620.78        10.44 o                         
   7  14 -15          0.17          0.33         2.96 o                         
   8  14 -15          0.70          1.11         3.00 o                         
   9  14 -15         59.48         62.85         5.19 o                         
  10  14 -15          7.96          1.98         3.02 o                         
 -10  15 -15         72.85         75.43         9.03 o                         
  -9  15 -15        233.57        258.62        17.81 o                         
  -8  15 -15         15.33         11.63         8.85 o                         
  -7  15 -15         24.57         15.79         6.38 o                         
  -6  15 -15         47.66         51.80         8.75 o                         
  -5  15 -15         71.12         76.72         9.11 o                         
  -4  15 -15          5.17          5.62         5.26 o                         
  -3  15 -15        194.21        221.22         8.88 o                         
  -2  15 -15        178.57        202.07        10.83 o                         
  -1  15 -15         39.82         38.74         4.87 o                         
   0  15 -15        112.48        111.86         7.86 o                         
   1  15 -15        140.32        129.83         5.71 o                         
   2  15 -15         43.82         36.01         4.38 o                         
   3  15 -15          9.67          6.87         2.97 o                         
   4  15 -15        170.19        168.22         6.55 o                         
   5  15 -15         62.76         63.21         5.27 o                         
   6  15 -15         39.72         43.44         4.98 o                         
   7  15 -15        481.37        513.62        12.85 o                         
   8  15 -15         60.05         64.54         4.48 o                         
   9  15 -15         80.12         75.15         4.83 o                         
  -8  16 -15         84.53         83.96        13.06 o                         
  -7  16 -15         20.50         20.90         6.41 o                         
  -6  16 -15        181.26        178.57        10.62 o                         
  -5  16 -15        137.31        136.20        13.25 o                         
  -4  16 -15         67.77         75.03         8.10 o                         
  -3  16 -15        166.71        179.22         8.64 o                         
  -2  16 -15         58.26         73.50         8.88 o                         
  -1  16 -15        115.20        113.23         7.61 o                         
   0  16 -15         38.21         29.79         3.87 o                         
   1  16 -15         50.36         48.18         7.26 o                         
   2  16 -15         20.97         17.43         4.34 o                         
   3  16 -15        104.59        125.53         7.07 o                         
   4  16 -15        420.58        413.25         9.54 o                         
   5  16 -15         82.03         71.03         6.93 o                         
   6  16 -15         27.21         17.48         3.55 o                         
   7  16 -15         34.50         33.57         4.31 o                         
   8  16 -15         14.07          8.27         3.59 o                         
  -7  17 -15         80.15         96.93        10.20 o                         
  -6  17 -15        103.24        108.62        10.28 o                         
  -5  17 -15        106.10        103.96        10.59 o                         
  -4  17 -15        275.38        276.77        12.10 o                         
  -3  17 -15         25.63         43.30         6.71 o                         
  -2  17 -15         24.76         26.01         5.96 o                         
  -1  17 -15        181.29        195.66        18.20 o                         
   0  17 -15         46.47         52.31         7.05 o                         
   1  17 -15        107.08         85.20        13.08 o                         
   2  17 -15        142.27        124.12        14.59 o                         
   3  17 -15         67.70         36.24         7.72 o                         
   4  17 -15         19.73         27.05         4.38 o                         
   5  17 -15          9.12          7.22         3.94 o                         
   6  17 -15         54.27         44.87         5.70 o                         
  -5  18 -15         19.11         16.25         6.52 o                         
  -4  18 -15        275.66        311.38        13.86 o                         
  -3  18 -15         16.59         18.93         6.49 o                         
  -2  18 -15         13.59          6.45         5.30 o                         
  -1  18 -15         52.38         50.33         8.15 o                         
   0  18 -15         69.74         73.96         6.93 o                         
   1  18 -15         69.36         57.23         8.11 o                         
   2  18 -15         14.81          7.30         4.75 o                         
   3  18 -15         41.61         32.95         4.67 o                         
   4  18 -15        137.06        136.30         8.22 o                         
   0 -10 -14          4.05         -1.70        13.22 o                         
   1 -10 -14        157.23        201.05        13.88 o                         
   2 -10 -14         29.03         36.53        10.62 o                         
   3 -10 -14        217.47        240.04        60.94 o                         
  -4  -9 -14        283.58        341.07        19.01 o                         
  -3  -9 -14         52.11         54.61         9.53 o                         
  -2  -9 -14        176.07        157.84        19.81 o                         
  -1  -9 -14        192.23        209.60        17.89 o                         
   0  -9 -14          5.03          4.90         6.62 o                         
   1  -9 -14        323.44        348.80        24.23 o                         
   2  -9 -14         21.23         19.83        12.40 o                         
   3  -9 -14        117.10        151.87        19.67 o                         
   4  -9 -14         93.94         76.48        12.76 o                         
   5  -9 -14         55.06         40.09        11.41 o                         
   6  -9 -14         82.38         94.86        17.44 o                         
   7  -9 -14         39.10         37.74         8.99 o                         
  -6  -8 -14        107.21        109.30        16.63 o                         
  -5  -8 -14         61.11         64.69        14.80 o                         
  -4  -8 -14         90.13         82.95        15.79 o                         
  -3  -8 -14         34.77         33.42         8.16 o                         
  -2  -8 -14         43.88         46.12        10.09 o                         
  -1  -8 -14         85.69         84.16        11.92 o                         
   0  -8 -14        128.85        137.23        18.00 o                         
   1  -8 -14         54.21         43.48        13.77 o                         
   2  -8 -14        301.98        302.18        15.08 o                         
   3  -8 -14        146.69        142.10        18.78 o                         
   4  -8 -14        115.61         90.81        12.30 o                         
   5  -8 -14         61.36         57.15        14.75 o                         
   6  -8 -14          5.69          5.81         3.54 o                         
   7  -8 -14        150.24        118.98        15.54 o                         
   8  -8 -14        180.54        177.28         9.80 o                         
  -8  -7 -14         85.52        106.83        16.69 o                         
  -7  -7 -14         79.07         60.79        14.43 o                         
  -6  -7 -14         82.11         83.92         9.50 o                         
  -5  -7 -14         92.32         91.56        15.61 o                         
  -4  -7 -14         79.54         82.31        14.36 o                         
  -3  -7 -14         31.50         34.06         9.54 o                         
  -2  -7 -14        174.61        175.98        18.47 o                         
  -1  -7 -14         11.86         24.50         9.16 o                         
   0  -7 -14        217.30        230.16        22.24 o                         
   1  -7 -14         55.98         43.11         4.07 o                         
   2  -7 -14        332.41        267.30        16.04 o                         
   3  -7 -14        172.58        164.17        10.98 o                         
   4  -7 -14        100.43         88.80         6.87 o                         
   5  -7 -14        136.18        136.61         9.32 o                         
   6  -7 -14         56.83         41.41         6.02 o                         
   7  -7 -14        106.97         82.43         7.31 o                         
   8  -7 -14         12.63         14.15         5.48 o                         
   9  -7 -14          1.10         -0.38         4.16 o                         
  10  -7 -14         16.24          4.43         7.45 o                         
  -9  -6 -14        229.78        228.88        19.39 o                         
  -8  -6 -14        108.62        101.59        15.39 o                         
  -7  -6 -14         32.50          8.50         8.49 o                         
  -6  -6 -14         60.57         54.45         9.62 o                         
  -5  -6 -14         68.64         67.07        13.54 o                         
  -4  -6 -14        163.10        164.58        11.93 o                         
  -3  -6 -14         15.29          7.08         2.93 o                         
  -2  -6 -14        123.02        115.19         5.10 o                         
  -1  -6 -14         47.64         33.34         6.17 o                         
   0  -6 -14        550.64        479.34        21.89 o                         
   1  -6 -14         16.78         11.26         3.34 o                         
   2  -6 -14        192.78        176.64        14.30 o                         
   3  -6 -14         20.41         14.82         3.78 o                         
   4  -6 -14         34.04         29.73         4.78 o                         
   5  -6 -14        158.46        163.41        10.27 o                         
   6  -6 -14        320.33        294.33         8.75 o                         
   7  -6 -14        167.43        153.04        13.12 o                         
   8  -6 -14         14.55         14.66         4.63 o                         
   9  -6 -14          5.51          6.41         4.49 o                         
  10  -6 -14         17.73         24.67         7.10 o                         
  11  -6 -14         48.22         43.76         8.19 o                         
 -10  -5 -14          8.33         21.90         7.51 o                         
  -9  -5 -14         15.75         17.07         7.76 o                         
  -8  -5 -14        206.80        211.93         8.54 o                         
  -7  -5 -14         63.86         68.05         6.25 o                         
  -6  -5 -14         58.32         45.81         5.22 o                         
  -5  -5 -14        167.78        185.52         6.98 o                         
  -4  -5 -14        144.78        143.29        13.63 o                         
  -3  -5 -14          3.53          1.34         3.04 o                         
  -2  -5 -14         32.88         32.15         4.04 o                         
  -1  -5 -14        219.35        234.49         7.68 o                         
   0  -5 -14         94.43         89.37         5.62 o                         
   1  -5 -14        360.83        330.60         9.88 o                         
   2  -5 -14        447.71        410.28         9.47 o                         
   3  -5 -14         80.41         86.79         6.03 o                         
   4  -5 -14         40.10         35.57         4.56 o                         
   5  -5 -14         85.62         84.77         8.46 o                         
   6  -5 -14         11.41         10.26         4.17 o                         
   7  -5 -14        139.06        123.66         8.84 o                         
   8  -5 -14        233.80        228.13         8.11 o                         
   9  -5 -14         30.33         19.82         5.29 o                         
  10  -5 -14        105.52         93.85        11.72 o                         
  11  -5 -14          1.04          0.80         7.21 o                         
  12  -5 -14          2.55         -3.59         5.87 o                         
 -11  -4 -14        123.27        119.91        10.54 o                         
 -10  -4 -14        224.15        205.77        12.12 o                         
  -9  -4 -14         36.36         38.95         5.81 o                         
  -8  -4 -14        422.37        428.08        12.21 o                         
  -7  -4 -14        174.31        162.93         7.09 o                         
  -6  -4 -14        178.63        173.29         7.04 o                         
  -5  -4 -14         96.76         94.14         5.54 o                         
  -4  -4 -14         61.93         56.28         4.75 o                         
  -3  -4 -14         24.79         30.74         4.32 o                         
  -2  -4 -14         43.32         53.14         5.28 o                         
  -1  -4 -14         62.04         64.40         5.53 o                         
   0  -4 -14        433.61        422.52        10.45 o                         
   1  -4 -14        364.17        353.32         8.90 o                         
   2  -4 -14        165.65        156.45         6.66 o                         
   3  -4 -14         30.10         41.14         5.05 o                         
   4  -4 -14        128.75        122.04         6.67 o                         
   5  -4 -14        322.47        290.97        10.31 o                         
   6  -4 -14        102.06         82.27         9.12 o                         
   7  -4 -14        409.12        372.49        17.03 o                         
   8  -4 -14        142.01        148.72        10.21 o                         
   9  -4 -14         17.42         11.61         5.29 o                         
  10  -4 -14         26.85         25.55         6.95 o                         
  11  -4 -14         65.31         78.85         8.20 o                         
  12  -4 -14         42.33         52.06        10.13 o                         
  13  -4 -14         27.04         22.94         8.09 o                         
 -11  -3 -14         32.30         27.19         7.59 o                         
 -10  -3 -14          8.67         10.50         6.68 o                         
  -9  -3 -14         66.93         78.16         7.30 o                         
  -8  -3 -14         49.75         53.69         5.89 o                         
  -7  -3 -14        206.83        211.62         8.20 o                         
  -6  -3 -14        193.07        223.64         8.05 o                         
  -5  -3 -14        129.59        132.93         6.65 o                         
  -4  -3 -14        166.64        167.57         7.09 o                         
  -3  -3 -14        291.21        280.38         9.14 o                         
  -2  -3 -14         56.79         64.81         5.36 o                         
  -1  -3 -14        299.58        301.54         8.70 o                         
   0  -3 -14        715.40        742.66        12.85 o                         
   1  -3 -14         57.01         58.97         5.63 o                         
   2  -3 -14        620.14        566.44        10.73 o                         
   3  -3 -14        490.51        450.99        13.20 o                         
   4  -3 -14        234.70        219.73        12.31 o                         
   5  -3 -14          3.13          0.35         3.79 o                         
   6  -3 -14         99.18        101.93         8.12 o                         
   7  -3 -14         52.27         40.75         4.78 o                         
   8  -3 -14        143.71        134.05        10.04 o                         
   9  -3 -14        160.10        150.52         8.59 o                         
  10  -3 -14         38.53         30.36         4.66 o                         
  11  -3 -14        253.22        304.78        13.23 o                         
  12  -3 -14          2.57          1.78         7.35 o                         
  13  -3 -14          2.72         -6.17         6.17 o                         
 -12  -2 -14         36.67         44.17         6.57 o                         
 -11  -2 -14          0.77         -2.68         4.05 o                         
 -10  -2 -14        434.75        432.97        17.02 o                         
  -9  -2 -14        233.76        248.43        10.59 o                         
  -8  -2 -14        429.02        434.42        11.53 o                         
  -7  -2 -14        740.78        740.78        13.63 o                         
  -6  -2 -14         24.81         27.80         5.12 o                         
  -5  -2 -14         68.73         59.08         5.76 o                         
  -4  -2 -14        199.73        187.28         7.07 o                         
  -3  -2 -14         32.28         28.31         4.37 o                         
  -2  -2 -14         89.52        101.95         5.30 o                         
  -1  -2 -14        141.84        139.07         7.70 o                         
   0  -2 -14        942.50        954.99        16.05 o                         
   1  -2 -14        698.22        656.35        13.35 o                         
   2  -2 -14        542.70        493.56        16.22 o                         
   3  -2 -14        196.24        183.78         7.74 o                         
   4  -2 -14        221.79        205.12         8.51 o                         
   5  -2 -14        294.40        307.54        12.44 o                         
   6  -2 -14        144.63        132.36         7.28 o                         
   7  -2 -14         15.46         10.26         3.10 o                         
   8  -2 -14        123.90        102.93         6.43 o                         
   9  -2 -14        163.39        164.46        12.23 o                         
  10  -2 -14        208.48        185.43        10.32 o                         
  11  -2 -14        236.06        222.30        11.93 o                         
  12  -2 -14         24.75         20.13         8.59 o                         
  13  -2 -14         38.07         33.29         6.27 o                         
  14  -2 -14        114.75        104.06        19.57 o                         
 -13  -1 -14         56.81         53.59         8.06 o                         
 -12  -1 -14         85.08         82.39         8.54 o                         
 -11  -1 -14        226.38        248.28        10.09 o                         
 -10  -1 -14          3.97          5.79         3.44 o                         
  -9  -1 -14         86.46         70.10         5.93 o                         
  -8  -1 -14        188.95        204.32         9.29 o                         
  -7  -1 -14          0.40          4.94         3.59 o                         
  -6  -1 -14         94.16         86.69         6.00 o                         
  -5  -1 -14        377.90        348.41         9.25 o                         
  -4  -1 -14         29.96         37.97         5.34 o                         
  -3  -1 -14        462.96        439.10        10.90 o                         
  -2  -1 -14        304.53        348.76         9.05 o                         
  -1  -1 -14        619.82        603.09        11.66 o                         
   0  -1 -14        244.90        255.11         8.25 o                         
   1  -1 -14        453.91        440.78         8.66 o                         
   2  -1 -14        422.21        453.21        10.70 o                         
   3  -1 -14        443.36        438.37        11.97 o                         
   4  -1 -14        828.29        812.11        20.06 o                         
   5  -1 -14        524.32        514.50        14.27 o                         
   6  -1 -14        101.28         93.42         8.60 o                         
   7  -1 -14        162.16        171.41        11.32 o                         
   8  -1 -14        305.02        315.84        11.79 o                         
   9  -1 -14        428.34        438.44        14.52 o                         
  10  -1 -14         26.34         26.26         4.27 o                         
  11  -1 -14        329.00        337.35        13.74 o                         
  12  -1 -14         45.06         41.85         8.99 o                         
  13  -1 -14        170.48        168.20        11.85 o                         
  14  -1 -14         12.20         18.53         5.72 o                         
 -13   0 -14         16.21         14.06         6.04 o                         
 -12   0 -14         78.84         86.49        22.87 o                         
 -11   0 -14         46.20         41.48         6.13 o                         
 -10   0 -14        158.94        161.32         9.27 o                         
  -9   0 -14        205.52        224.57         9.79 o                         
  -8   0 -14         84.85         93.37         7.44 o                         
  -7   0 -14        198.41        198.09         7.91 o                         
  -6   0 -14        932.29        933.75        16.78 o                         
  -5   0 -14        524.76        530.38        12.42 o                         
  -4   0 -14        147.26        132.05         6.75 o                         
  -3   0 -14       1045.19       1023.76        17.04 o                         
  -2   0 -14        637.67        628.65        12.91 o                         
  -1   0 -14        481.84        473.29         9.72 o                         
   0   0 -14        787.47        785.16        14.69 o                         
   1   0 -14        312.96        301.95         9.15 o                         
   2   0 -14        983.35        935.09        15.30 o                         
   3   0 -14        102.90        105.16         7.56 o                         
   4   0 -14        320.56        312.59        10.00 o                         
   5   0 -14          0.03          2.15         4.20 o                         
   6   0 -14         53.97         37.91         6.52 o                         
   7   0 -14        105.24         98.16         7.09 o                         
   8   0 -14        166.63        184.31        10.30 o                         
   9   0 -14        262.17        260.64        11.91 o                         
  10   0 -14          6.76          0.21         2.67 o                         
  11   0 -14        187.98        206.63        13.02 o                         
  12   0 -14         15.54         17.88         6.78 o                         
  13   0 -14        126.69        112.47        11.35 o                         
  14   0 -14        220.78        239.71        16.77 o                         
 -13   1 -14         11.23          0.76         4.32 o                         
 -12   1 -14         56.58         37.96         9.61 o                         
 -11   1 -14        249.87        272.08        11.13 o                         
 -10   1 -14        138.09        126.51         6.60 o                         
  -9   1 -14        213.20        210.41         8.32 o                         
  -8   1 -14         14.49         13.84         4.53 o                         
  -7   1 -14          8.42         15.30         4.31 o                         
  -6   1 -14          8.71         14.33         4.83 o                         
  -5   1 -14        850.68        834.01        12.47 o                         
  -4   1 -14        138.74        123.12         5.98 o                         
  -3   1 -14         17.80         22.74         3.92 o                         
  -2   1 -14        115.21        131.72         6.22 o                         
  -1   1 -14        262.71        233.96         7.71 o                         
   0   1 -14         80.76         79.77         5.02 o                         
   1   1 -14        240.41        255.37         7.37 o                         
   2   1 -14        794.28        780.65        14.07 o                         
   3   1 -14         53.15         46.03         4.25 o                         
   4   1 -14         35.68         34.41         6.07 o                         
   5   1 -14        317.89        301.52        10.05 o                         
   6   1 -14         34.49         23.31         5.93 o                         
   7   1 -14        123.84        112.68        10.21 o                         
   8   1 -14        166.75        161.95        11.63 o                         
   9   1 -14         17.27         21.89         7.30 o                         
  10   1 -14        231.56        252.62        10.89 o                         
  11   1 -14        174.55        182.07        10.88 o                         
  12   1 -14         54.97         49.61         9.22 o                         
  13   1 -14         16.39         15.83         6.09 o                         
  14   1 -14          8.64          6.64         5.91 o                         
  15   1 -14        131.92        108.88        15.15 o                         
 -14   2 -14        158.75        151.94        10.19 o                         
 -13   2 -14        165.44        182.86         8.43 o                         
 -12   2 -14        142.76        122.30        14.12 o                         
 -11   2 -14        187.96        194.95         9.69 o                         
 -10   2 -14        693.57        720.18        18.61 o                         
  -9   2 -14        541.63        547.00        11.16 o                         
  -8   2 -14       1044.55       1002.08        16.40 o                         
  -7   2 -14        167.91        157.53         6.98 o                         
  -6   2 -14         71.57         80.28         5.47 o                         
  -5   2 -14        280.21        268.11         8.80 o                         
  -4   2 -14       1545.48       1508.41        20.03 o                         
  -3   2 -14        299.04        300.10         6.79 o                         
  -2   2 -14        170.89        181.27         6.52 o                         
  -1   2 -14       1162.23       1146.07        18.41 o                         
   0   2 -14       1471.39       1423.15        21.53 o                         
   1   2 -14        631.05        574.93        11.46 o                         
   2   2 -14        361.43        368.10         9.75 o                         
   3   2 -14        132.10        124.22         6.57 o                         
   4   2 -14       1490.24       1445.17        24.29 o                         
   5   2 -14        300.03        317.69        13.19 o                         
   6   2 -14         74.70         60.09         6.30 o                         
   7   2 -14          0.45          2.72         5.87 o                         
   8   2 -14          4.07          5.25         5.70 o                         
   9   2 -14        282.15        268.50        13.41 o                         
  10   2 -14        104.89        110.74        12.63 o                         
  11   2 -14        124.66         81.16         7.59 o                         
  12   2 -14        168.47        166.65         8.65 o                         
  13   2 -14        127.77        141.22         9.10 o                         
  14   2 -14         71.25         56.42         7.52 o                         
  15   2 -14        192.98        191.18        15.14 o                         
 -14   3 -14          1.94          9.62         5.41 o                         
 -13   3 -14          6.48          5.25         4.66 o                         
 -12   3 -14         68.21         51.79        14.05 o                         
 -11   3 -14        288.63        289.49        11.06 o                         
 -10   3 -14         15.95         10.42         4.95 o                         
  -9   3 -14        148.38        149.13         8.26 o                         
  -8   3 -14         70.86         68.25         5.62 o                         
  -7   3 -14        422.93        407.15         8.66 o                         
  -6   3 -14        123.64        152.40         7.27 o                         
  -5   3 -14         13.57         15.85         3.76 o                         
  -4   3 -14         80.39         72.62         4.58 o                         
  -3   3 -14        990.63        971.14        13.25 o                         
  -2   3 -14        456.33        436.51         7.57 o                         
  -1   3 -14        317.29        285.16         8.78 o                         
   0   3 -14        128.70        121.96         7.37 o                         
   1   3 -14         37.17         41.79         4.26 o                         
   2   3 -14        286.07        261.03         8.64 o                         
   3   3 -14         73.22         64.39         5.23 o                         
   4   3 -14        236.16        248.53         8.77 o                         
   5   3 -14        507.84        520.84        16.10 o                         
   6   3 -14        471.19        441.85        15.27 o                         
   7   3 -14        377.37        366.94        10.84 o                         
   8   3 -14         67.20         68.61         7.58 o                         
   9   3 -14         99.48         80.35         9.27 o                         
  10   3 -14         43.80         44.64         7.97 o                         
  11   3 -14        176.75        180.94         7.93 o                         
  12   3 -14         77.92         71.64         9.50 o                         
  13   3 -14        450.43        437.10        16.40 o                         
  14   3 -14         17.95         18.35         5.55 o                         
  15   3 -14        143.94        165.70        14.39 o                         
 -14   4 -14         70.41         56.80        12.25 o                         
 -13   4 -14         69.18         66.96        13.01 o                         
 -12   4 -14        312.01        318.47        11.45 o                         
 -11   4 -14         74.30         82.64         7.24 o                         
 -10   4 -14        487.95        453.20        12.18 o                         
  -9   4 -14         13.01         19.57         3.94 o                         
  -8   4 -14        357.33        365.13         9.04 o                         
  -7   4 -14        214.65        199.31         6.75 o                         
  -6   4 -14        531.93        525.46         9.52 o                         
  -5   4 -14        289.09        280.37         7.57 o                         
  -4   4 -14         51.73         40.83         3.96 o                         
  -3   4 -14         12.03         14.44         2.85 o                         
  -2   4 -14       1277.40       1250.45        14.76 o                         
  -1   4 -14        175.39        164.82         4.54 o                         
   0   4 -14        477.89        454.29        10.63 o                         
   1   4 -14        348.63        337.32         8.26 o                         
   2   4 -14        866.00        876.77        16.27 o                         
   3   4 -14        346.57        302.22         9.11 o                         
   4   4 -14        175.71        168.96         8.49 o                         
   5   4 -14       1053.23       1012.69        19.62 o                         
   6   4 -14         72.60         67.39         8.41 o                         
   7   4 -14         56.28         48.50         8.22 o                         
   8   4 -14        145.99        150.22        10.62 o                         
   9   4 -14        203.57        213.00        11.67 o                         
  10   4 -14         54.36         46.03         4.72 o                         
  11   4 -14         32.76         26.66         4.80 o                         
  12   4 -14         89.45         69.36         7.21 o                         
  13   4 -14         33.54         26.71         5.76 o                         
  14   4 -14         80.09         61.64         7.71 o                         
  15   4 -14         63.30         71.98        13.36 o                         
 -14   5 -14          5.06         10.12         5.25 o                         
 -13   5 -14          7.60          6.75         4.02 o                         
 -12   5 -14        248.84        255.20         8.72 o                         
 -11   5 -14         31.74         43.29         6.14 o                         
 -10   5 -14        406.95        434.87        10.66 o                         
  -9   5 -14        391.84        377.96        10.70 o                         
  -8   5 -14        102.45         97.59         6.51 o                         
  -7   5 -14        127.22        137.36         5.71 o                         
  -6   5 -14        262.57        272.07         8.36 o                         
  -5   5 -14         33.56         22.70         4.43 o                         
  -4   5 -14        297.73        254.39         6.60 o                         
  -3   5 -14         55.77         51.55         3.93 o                         
  -2   5 -14        278.81        267.54         7.58 o                         
  -1   5 -14        257.92        223.27         7.21 o                         
   0   5 -14        393.87        402.28        10.00 o                         
   1   5 -14        169.39        163.17         6.46 o                         
   2   5 -14        411.80        397.24         9.19 o                         
   3   5 -14        233.72        245.65         8.63 o                         
   4   5 -14         50.60         43.38         6.27 o                         
   5   5 -14        563.16        615.97        14.36 o                         
   6   5 -14         67.88         68.08         6.22 o                         
   7   5 -14         36.54         38.69         5.64 o                         
   8   5 -14         98.82         93.65         7.11 o                         
   9   5 -14        137.28        149.70         7.36 o                         
  10   5 -14         60.45         59.71         6.45 o                         
  11   5 -14         83.24         88.31         9.73 o                         
  12   5 -14         21.34         22.47         5.51 o                         
  13   5 -14         90.64         85.39         7.61 o                         
  14   5 -14        121.75        115.37        14.98 o                         
  15   5 -14         39.18         28.33         9.79 o                         
 -14   6 -14        129.25        150.53        13.64 o                         
 -13   6 -14         49.30         41.50         7.07 o                         
 -12   6 -14        138.67        146.01         8.18 o                         
 -11   6 -14        260.20        258.60        15.66 o                         
 -10   6 -14       1050.16       1031.95        17.66 o                         
  -9   6 -14        116.41        138.94         6.67 o                         
  -8   6 -14        283.00        295.07         8.15 o                         
  -7   6 -14         30.44         26.43         4.49 o                         
  -6   6 -14         11.24          5.71         3.57 o                         
  -5   6 -14        127.56        139.19         7.69 o                         
  -4   6 -14       1222.47       1168.32        14.50 o                         
  -3   6 -14         15.68         16.95         3.70 o                         
  -2   6 -14       1334.78       1285.40        17.01 o                         
  -1   6 -14        191.39        212.99         5.59 o                         
   0   6 -14       1307.36       1313.55        13.16 o                         
   1   6 -14        194.72        194.90         8.80 o                         
   2   6 -14       1559.86       1490.11        21.70 o                         
   3   6 -14        195.46        164.27         6.86 o                         
   4   6 -14        787.60        811.34        16.76 o                         
   5   6 -14         88.60         81.27         8.81 o                         
   6   6 -14        251.10        234.48         9.54 o                         
   7   6 -14        220.93        211.79        11.22 o                         
   8   6 -14        389.86        410.07        12.41 o                         
   9   6 -14        133.46        120.80         6.97 o                         
  10   6 -14          1.71          2.01         1.83 o                         
  11   6 -14         35.80         28.91         3.85 o                         
  12   6 -14        248.15        241.03        14.58 o                         
  13   6 -14         76.51         69.84         7.75 o                         
  14   6 -14          5.00         19.75         8.53 o                         
  15   6 -14         18.05         20.42         7.89 o                         
 -14   7 -14         28.09         35.06         8.74 o                         
 -13   7 -14         11.18         10.92         6.34 o                         
 -12   7 -14        112.98        105.93         8.48 o                         
 -11   7 -14         56.99         58.82         9.19 o                         
 -10   7 -14        335.20        319.48         8.71 o                         
  -9   7 -14         81.00         74.23         8.68 o                         
  -8   7 -14        300.35        321.67         8.18 o                         
  -7   7 -14         21.90         22.83         4.21 o                         
  -6   7 -14        164.15        167.56         7.28 o                         
  -5   7 -14        167.20        173.73         5.83 o                         
  -4   7 -14        895.18        802.22        25.67 o                         
  -3   7 -14        296.73        286.23         7.30 o                         
  -2   7 -14        401.07        387.77         8.01 o                         
  -1   7 -14        772.06        734.35        15.12 o                         
   0   7 -14        344.76        311.77         5.92 o                         
   1   7 -14         52.22         56.73         4.07 o                         
   2   7 -14        373.69        357.41        10.03 o                         
   3   7 -14       1953.00       1969.88        26.45 o                         
   4   7 -14        735.91        684.63        27.68 o                         
   5   7 -14        309.29        327.47        13.09 o                         
   6   7 -14         47.51         39.09         4.43 o                         
   7   7 -14         39.87         39.34         5.21 o                         
   8   7 -14         91.11         68.09         5.45 o                         
   9   7 -14         51.27         36.52         3.89 o                         
  10   7 -14        120.87         84.83         3.41 o                         
  11   7 -14        306.69        269.81        14.90 o                         
  12   7 -14        117.57        109.47         8.43 o                         
  13   7 -14         90.68         87.07         9.16 o                         
  14   7 -14         75.36         78.47        10.87 o                         
 -14   8 -14         24.45         30.60         8.89 o                         
 -13   8 -14         55.42         60.28         9.41 o                         
 -12   8 -14         56.71         58.19         8.19 o                         
 -11   8 -14         29.62         30.70         8.19 o                         
 -10   8 -14        364.44        345.65        16.72 o                         
  -9   8 -14         44.94         39.27         4.48 o                         
  -8   8 -14        679.88        651.24        11.79 o                         
  -7   8 -14          8.42         11.80         3.50 o                         
  -6   8 -14         13.95         13.91         3.52 o                         
  -5   8 -14        384.32        382.05         8.17 o                         
  -4   8 -14        372.75        338.81         8.82 o                         
  -3   8 -14         43.88         37.98         4.15 o                         
  -2   8 -14       1669.48       1623.86        35.76 o                         
  -1   8 -14        462.02        470.68         9.94 o                         
   0   8 -14       1035.49        954.38        12.46 o                         
   1   8 -14        454.22        441.01        12.36 o                         
   2   8 -14        155.77        147.13         3.80 o                         
   3   8 -14        322.49        298.40         4.58 o                         
   4   8 -14        865.02        775.78        11.71 o                         
   5   8 -14         10.41          9.59         1.88 o                         
   6   8 -14       1101.50       1194.32        24.61 o                         
   7   8 -14        110.69        100.03         4.97 o                         
   8   8 -14        135.93        119.84         5.30 o                         
   9   8 -14        122.80        110.30         4.48 o                         
  10   8 -14        198.51        188.65         7.50 o                         
  11   8 -14        240.76        243.76        13.45 o                         
  12   8 -14         69.91         59.00         7.84 o                         
  13   8 -14         36.46         30.65         8.60 o                         
  14   8 -14         10.82         18.28        12.68 o                         
 -14   9 -14        129.94        133.47        12.57 o                         
 -13   9 -14         24.70         29.09         9.15 o                         
 -12   9 -14         97.98        101.78         9.74 o                         
 -11   9 -14         58.95         69.94         8.47 o                         
 -10   9 -14        498.45        507.60        17.39 o                         
  -9   9 -14         64.16         51.43         3.92 o                         
  -8   9 -14         29.33         23.86         3.58 o                         
  -7   9 -14         57.97         47.49         4.47 o                         
  -6   9 -14        188.04        185.92         8.78 o                         
  -5   9 -14        131.63        117.79         5.24 o                         
  -4   9 -14        294.56        265.07         8.05 o                         
  -3   9 -14         58.84         43.37         4.30 o                         
  -2   9 -14        304.24        299.52         7.32 o                         
  -1   9 -14        287.68        284.60         7.20 o                         
   0   9 -14        637.39        619.27         9.75 o                         
   1   9 -14       1566.40       1576.62        17.30 o                         
   2   9 -14        182.29        195.02         6.15 o                         
   3   9 -14        275.40        255.29         7.15 o                         
   4   9 -14         40.78         47.35         2.57 o                         
   5   9 -14          3.34          3.64         1.96 o                         
   6   9 -14        210.67        182.39         4.94 o                         
   7   9 -14         16.80         15.58         2.32 o                         
   8   9 -14        105.76         98.49         4.32 o                         
   9   9 -14        551.45        490.49        18.01 o                         
  10   9 -14        224.09        200.64         6.30 o                         
  11   9 -14         22.24         23.16         3.69 o                         
  12   9 -14          2.58         -0.24         2.75 o                         
  13   9 -14        151.34        177.29        13.08 o                         
  14   9 -14         90.75         92.26        14.25 o                         
 -13  10 -14         12.96         14.60         8.40 o                         
 -12  10 -14         74.69         79.84         8.77 o                         
 -11  10 -14         15.80         14.93         6.91 o                         
 -10  10 -14        152.43        154.07        16.54 o                         
  -9  10 -14         55.12         57.35         7.44 o                         
  -8  10 -14        377.38        390.70        14.59 o                         
  -7  10 -14        222.01        216.55         9.86 o                         
  -6  10 -14         50.53         46.01         7.60 o                         
  -5  10 -14         17.79         19.89         3.61 o                         
  -4  10 -14        153.09        135.48         5.54 o                         
  -3  10 -14        138.78        112.13         4.27 o                         
  -2  10 -14        238.18        237.69         5.04 o                         
  -1  10 -14         44.90         47.33         3.45 o                         
   0  10 -14         88.16         70.55         4.31 o                         
   1  10 -14        327.28        324.04         6.53 o                         
   2  10 -14         34.32         39.77         4.13 o                         
   3  10 -14          3.04          3.75         2.07 o                         
   4  10 -14       1725.07       1778.46        15.49 o                         
   5  10 -14         36.75         41.15         2.81 o                         
   6  10 -14        603.85        598.44         8.50 o                         
   7  10 -14         38.35         34.53         3.56 o                         
   8  10 -14        544.63        570.34        10.34 o                         
   9  10 -14        239.03        243.94         6.61 o                         
  10  10 -14         79.50         57.44         6.11 o                         
  11  10 -14        208.85        209.68         8.38 o                         
  12  10 -14        233.03        227.22        11.02 o                         
  13  10 -14         17.44          9.59         8.87 o                         
 -13  11 -14         48.38         50.21        10.46 o                         
 -12  11 -14         89.58        116.33        12.43 o                         
 -11  11 -14         47.44         51.11         8.51 o                         
 -10  11 -14         81.92         74.37         7.21 o                         
  -9  11 -14          7.07         11.95         7.11 o                         
  -8  11 -14        219.72        221.59        10.60 o                         
  -7  11 -14         23.60         18.19         7.37 o                         
  -6  11 -14        315.91        351.56        10.31 o                         
  -5  11 -14         27.22         23.09         3.72 o                         
  -4  11 -14        495.72        488.50        16.43 o                         
  -3  11 -14         37.07         38.74         2.93 o                         
  -2  11 -14        244.23        237.62         5.76 o                         
  -1  11 -14        940.52        916.61        11.48 o                         
   0  11 -14        200.47        186.86         5.78 o                         
   1  11 -14        710.02        745.89        10.76 o                         
   2  11 -14         20.26         13.88         2.79 o                         
   3  11 -14        112.67        110.51         4.88 o                         
   4  11 -14         25.59         33.72         2.78 o                         
   5  11 -14         26.73         22.02         2.98 o                         
   6  11 -14        142.13        137.77         4.39 o                         
   7  11 -14        114.51        112.84         4.60 o                         
   8  11 -14         13.50         12.48         3.10 o                         
   9  11 -14         33.02         29.44         4.07 o                         
  10  11 -14         30.16         28.86         3.82 o                         
  11  11 -14        149.49        146.12         6.56 o                         
  12  11 -14         43.20         36.86         4.92 o                         
  13  11 -14          9.33          8.83         5.29 o                         
 -13  12 -14         46.24         35.85        13.09 o                         
 -12  12 -14        185.15        172.83         9.40 o                         
 -11  12 -14         77.96         77.42        11.44 o                         
 -10  12 -14        358.03        370.84        17.22 o                         
  -9  12 -14         83.60        102.42         8.99 o                         
  -8  12 -14         27.71         21.43         5.77 o                         
  -7  12 -14        185.91        190.71        10.62 o                         
  -6  12 -14        226.00        218.89        10.62 o                         
  -5  12 -14         53.93         52.18         7.24 o                         
  -4  12 -14         57.50         52.72         4.08 o                         
  -3  12 -14         20.28         23.66         2.72 o                         
  -2  12 -14         61.24         46.82         3.27 o                         
  -1  12 -14         53.81         59.05         4.02 o                         
   0  12 -14        995.85        960.22        12.72 o                         
   1  12 -14         14.64         18.04         3.43 o                         
   2  12 -14        854.54        853.78        12.07 o                         
   3  12 -14        141.09        141.91         5.47 o                         
   4  12 -14         26.14         26.52         3.76 o                         
   5  12 -14        192.66        175.26         5.57 o                         
   6  12 -14        506.43        535.47         8.84 o                         
   7  12 -14         68.13         83.74         4.95 o                         
   8  12 -14        136.89        142.73         6.04 o                         
   9  12 -14         36.99         35.87         4.51 o                         
  10  12 -14         64.40         60.53         4.67 o                         
  11  12 -14         83.29         69.65         5.43 o                         
  12  12 -14        135.50        103.42        10.01 o                         
 -12  13 -14         10.60          5.27         7.00 o                         
 -11  13 -14         57.76         68.83         9.32 o                         
 -10  13 -14        448.79        499.91        15.41 o                         
  -9  13 -14         22.91         25.30         6.31 o                         
  -8  13 -14         44.84         37.61         9.37 o                         
  -7  13 -14        240.07        255.35        10.92 o                         
  -6  13 -14        423.86        432.04        19.12 o                         
  -5  13 -14          7.40          6.83         4.96 o                         
  -4  13 -14         16.24         14.67         5.16 o                         
  -3  13 -14        344.81        372.26         9.90 o                         
  -2  13 -14        109.60        110.11         6.75 o                         
  -1  13 -14         71.76         70.87         3.65 o                         
   0  13 -14         35.53         34.73         3.49 o                         
   1  13 -14         23.49         21.46         3.51 o                         
   2  13 -14        112.10        131.81         5.81 o                         
   3  13 -14          3.11          3.39         2.91 o                         
   4  13 -14         70.41         69.00         4.53 o                         
   5  13 -14        199.17        202.16         6.24 o                         
   6  13 -14        105.31        114.33         4.45 o                         
   7  13 -14        325.80        339.74         8.46 o                         
   8  13 -14        104.84         95.07         5.87 o                         
   9  13 -14        317.99        295.60         9.03 o                         
  10  13 -14         25.96         19.19         4.58 o                         
  11  13 -14          6.83          3.56         3.56 o                         
  12  13 -14          1.90          4.52         5.37 o                         
 -11  14 -14         28.74         26.61        10.71 o                         
 -10  14 -14        280.28        328.50        15.10 o                         
  -9  14 -14         64.13         56.46         9.48 o                         
  -8  14 -14        229.66        253.97        15.04 o                         
  -7  14 -14        252.49        254.39        10.82 o                         
  -6  14 -14        227.08        226.59        14.02 o                         
  -5  14 -14         73.85         72.45         8.54 o                         
  -4  14 -14          4.93          1.73         4.63 o                         
  -3  14 -14         71.28         58.22         5.59 o                         
  -2  14 -14         88.22         83.17         4.16 o                         
  -1  14 -14         93.46         96.95         6.31 o                         
   0  14 -14          1.30          5.44         2.81 o                         
   1  14 -14         15.40         23.17         3.60 o                         
   2  14 -14         67.67         60.39         4.88 o                         
   3  14 -14         28.78         33.22         4.17 o                         
   4  14 -14        115.17        110.18         4.69 o                         
   5  14 -14        162.09        172.19         5.52 o                         
   6  14 -14         13.01         19.25         3.61 o                         
   7  14 -14         16.33         16.61         3.76 o                         
   8  14 -14         54.81         54.38         4.85 o                         
   9  14 -14         28.36         20.84         5.16 o                         
  10  14 -14        286.79        310.78        10.03 o                         
  11  14 -14         10.45         12.65         3.94 o                         
 -10  15 -14         92.72        118.12        10.33 o                         
  -9  15 -14         39.15         33.41        10.70 o                         
  -8  15 -14        118.37        121.00        10.68 o                         
  -7  15 -14         12.98         19.13         8.76 o                         
  -6  15 -14        139.51        147.29         7.94 o                         
  -5  15 -14        100.17        140.21        12.88 o                         
  -4  15 -14         33.11         27.55         7.25 o                         
  -3  15 -14         51.88         40.49         6.19 o                         
  -2  15 -14         37.85         29.07         6.66 o                         
  -1  15 -14        323.27        305.37        14.95 o                         
   0  15 -14        151.19        140.08         6.76 o                         
   1  15 -14         63.51         60.83         4.48 o                         
   2  15 -14         95.91        101.96         5.31 o                         
   3  15 -14        155.41        169.80         6.37 o                         
   4  15 -14         87.09         93.67         5.56 o                         
   5  15 -14        141.01        180.55         5.77 o                         
   6  15 -14        128.60        135.65         6.57 o                         
   7  15 -14        354.77        358.25         8.17 o                         
   8  15 -14          0.80         -2.01         3.20 o                         
   9  15 -14         53.17         49.07         5.20 o                         
  10  15 -14        108.00        110.54         6.65 o                         
  -9  16 -14         35.99         35.35         9.47 o                         
  -8  16 -14        144.67        126.03         8.51 o                         
  -7  16 -14        119.42        100.40        14.08 o                         
  -6  16 -14        153.19        151.34        11.04 o                         
  -5  16 -14         61.35         67.27         8.44 o                         
  -4  16 -14        243.01        246.35        11.00 o                         
  -3  16 -14        129.47        135.60         9.11 o                         
  -2  16 -14         56.76         62.12         7.07 o                         
  -1  16 -14        356.52        339.55        15.67 o                         
   0  16 -14        164.53        168.14         9.09 o                         
   1  16 -14         56.14         58.47         4.68 o                         
   2  16 -14         13.26         13.24         4.05 o                         
   3  16 -14         17.76         12.23         3.94 o                         
   4  16 -14        129.15        117.58         7.18 o                         
   5  16 -14         36.03         32.90         4.08 o                         
   6  16 -14         24.55         26.05         3.92 o                         
   7  16 -14         23.22         30.87         4.50 o                         
   8  16 -14        191.59        208.82         6.51 o                         
  -8  17 -14         35.23         33.56         8.26 o                         
  -7  17 -14         19.14         13.12         6.00 o                         
  -6  17 -14        137.46        161.20        12.66 o                         
  -5  17 -14          8.34          9.42         5.83 o                         
  -4  17 -14          4.60          7.64         4.71 o                         
  -3  17 -14        176.06        167.61         8.46 o                         
  -2  17 -14         87.96         82.92         6.88 o                         
  -1  17 -14         79.58         95.35         7.05 o                         
   0  17 -14        230.79        249.91         9.27 o                         
   1  17 -14        131.74        125.46         6.75 o                         
   2  17 -14         41.13         38.96         4.85 o                         
   3  17 -14        134.24        123.86        11.97 o                         
   4  17 -14        171.27        160.35         6.33 o                         
   5  17 -14        218.96        231.60         6.84 o                         
   6  17 -14          7.85          5.76         3.59 o                         
   7  17 -14         86.37         80.98         5.73 o                         
  -6  18 -14        166.87        177.34        12.10 o                         
  -5  18 -14        143.17        131.96         9.87 o                         
  -4  18 -14         15.28          9.99         5.06 o                         
  -3  18 -14        108.86        116.10         8.25 o                         
  -2  18 -14        306.05        293.63        11.66 o                         
  -1  18 -14        127.27        148.83         7.38 o                         
   0  18 -14        116.87        128.50         9.51 o                         
   1  18 -14         67.20         73.97         8.31 o                         
   2  18 -14         84.75         75.20        11.40 o                         
   3  18 -14         58.21         56.88         8.26 o                         
   4  18 -14         82.95         69.81         8.71 o                         
   5  18 -14          4.32          1.07         3.56 o                         
  -3  19 -14          5.98         16.19         6.34 o                         
  -2  19 -14        145.01        154.13         9.95 o                         
  -1  19 -14          6.70          4.15         5.32 o                         
   0  19 -14         61.97         52.35         7.29 o                         
   1  19 -14         23.53         25.00         7.08 o                         
   2  19 -14         72.99         61.44         8.17 o                         
   0 -11 -13         65.61         60.13        16.01 o                         
   1 -11 -13         85.10         87.76        13.48 o                         
   2 -11 -13         40.13         37.01        15.09 o                         
   3 -11 -13          0.28          2.87         8.28 o                         
  -4 -10 -13         64.02         74.08        21.09 o                         
  -3 -10 -13          5.23         13.50         8.77 o                         
  -2 -10 -13         28.97         30.84        13.06 o                         
  -1 -10 -13         56.08         57.87        14.90 o                         
   0 -10 -13          5.73          2.37         8.23 o                         
   1 -10 -13        158.72        165.39        19.09 o                         
   2 -10 -13         27.90         29.56        13.50 o                         
   3 -10 -13         38.06         22.48        10.67 o                         
   4 -10 -13        130.22        138.66        12.63 o                         
   5 -10 -13         36.09         42.76         9.99 o                         
   6 -10 -13         30.59         29.51         9.52 o                         
   7 -10 -13         72.80         83.78        11.68 o                         
  -6  -9 -13         82.72         72.44        14.65 o                         
  -5  -9 -13         10.75         17.07        14.93 o                         
  -4  -9 -13        134.35        134.38        12.97 o                         
  -3  -9 -13         42.98         55.91         9.00 o                         
  -2  -9 -13        102.20        108.36        12.41 o                         
  -1  -9 -13         30.00         21.52         7.62 o                         
   0  -9 -13         59.07         62.56        10.48 o                         
   1  -9 -13         65.46         70.57        21.88 o                         
   2  -9 -13         64.93         69.14        11.46 o                         
   3  -9 -13        197.06        221.74        17.95 o                         
   4  -9 -13         68.43         70.58        15.04 o                         
   5  -9 -13         80.65         90.45         9.42 o                         
   6  -9 -13        137.14        142.03        11.69 o                         
   7  -9 -13         46.36         55.02         8.60 o                         
   8  -9 -13         58.34         37.66         6.84 o                         
   9  -9 -13         29.97         17.54         5.64 o                         
  -8  -8 -13          0.64         -0.10         6.93 o                         
  -7  -8 -13          7.04          7.37         9.43 o                         
  -6  -8 -13         27.00         24.95        12.13 o                         
  -5  -8 -13         10.00         11.50        18.17 o                         
  -4  -8 -13        254.09        273.94        29.19 o                         
  -3  -8 -13         41.71         46.68        10.25 o                         
  -2  -8 -13        174.46        172.93        13.78 o                         
  -1  -8 -13         23.24         29.70         8.87 o                         
   0  -8 -13         59.77         63.10        13.71 o                         
   1  -8 -13         11.31         16.72         8.11 o                         
   2  -8 -13        208.52        214.58        19.24 o                         
   3  -8 -13         56.62         39.17         9.76 o                         
   4  -8 -13         31.06         22.51         4.46 o                         
   5  -8 -13        166.43        140.70         8.30 o                         
   6  -8 -13        165.48        154.32        13.91 o                         
   7  -8 -13        120.29         92.64         6.92 o                         
   8  -8 -13         15.26         17.24         5.16 o                         
   9  -8 -13        172.72        187.60        15.65 o                         
  10  -8 -13         49.29         38.55         7.26 o                         
  -9  -7 -13         65.43         61.49        10.73 o                         
  -8  -7 -13        133.22        118.87        15.42 o                         
  -7  -7 -13         32.56         42.19        11.84 o                         
  -6  -7 -13        397.79        407.22        19.00 o                         
  -5  -7 -13         23.44         32.71        11.35 o                         
  -4  -7 -13         54.29         58.13        12.92 o                         
  -3  -7 -13         29.61         37.90         8.81 o                         
  -2  -7 -13        243.90        200.41         7.56 o                         
  -1  -7 -13        124.17         99.68         7.36 o                         
   0  -7 -13         11.59          8.74         4.23 o                         
   1  -7 -13         22.38         15.80         2.84 o                         
   2  -7 -13         68.66         58.86         4.73 o                         
   3  -7 -13        525.76        468.97        24.17 o                         
   4  -7 -13         25.10         22.46         4.31 o                         
   5  -7 -13        177.98        152.87         6.70 o                         
   6  -7 -13         71.08         64.92         5.86 o                         
   7  -7 -13         21.99         31.96         5.58 o                         
   8  -7 -13         49.96         42.64         6.95 o                         
   9  -7 -13        106.69         98.73         7.43 o                         
  10  -7 -13         75.24         69.10        10.11 o                         
  11  -7 -13         39.11         52.94         9.17 o                         
 -10  -6 -13        141.56        122.78        15.31 o                         
  -9  -6 -13         27.65         34.46        11.35 o                         
  -8  -6 -13         91.16         86.19        11.13 o                         
  -7  -6 -13         20.38         19.38         5.69 o                         
  -6  -6 -13        305.19        299.26         9.18 o                         
  -5  -6 -13         84.13         75.54         5.55 o                         
  -4  -6 -13        107.91         88.15         4.58 o                         
  -3  -6 -13          1.34          4.83         2.54 o                         
  -2  -6 -13        233.14        214.18         7.86 o                         
  -1  -6 -13        177.92        173.20        18.06 o                         
   0  -6 -13        207.25        176.34         7.82 o                         
   1  -6 -13         33.59         34.62         3.60 o                         
   2  -6 -13         71.85         60.59         5.03 o                         
   3  -6 -13         24.75         26.36         4.19 o                         
   4  -6 -13         48.05         57.84         5.36 o                         
   5  -6 -13         44.82         37.14         5.73 o                         
   6  -6 -13          9.23          7.62         3.94 o                         
   7  -6 -13        238.21        237.15         8.12 o                         
   8  -6 -13        302.09        298.95         9.27 o                         
   9  -6 -13         24.24         26.28         4.99 o                         
  10  -6 -13          0.33         -0.38         4.14 o                         
  11  -6 -13          8.04         -0.05         5.07 o                         
  12  -6 -13         66.51         43.17         7.31 o                         
 -11  -5 -13         49.68         54.36         8.00 o                         
 -10  -5 -13         63.04         58.83         6.31 o                         
  -9  -5 -13         20.19         15.54         6.22 o                         
  -8  -5 -13         53.64         52.46         5.97 o                         
  -7  -5 -13        314.95        322.65         8.93 o                         
  -6  -5 -13        193.43        201.53         8.79 o                         
  -5  -5 -13         92.78         83.51         5.24 o                         
  -4  -5 -13          3.03          2.62         3.02 o                         
  -3  -5 -13        159.74        167.82         6.58 o                         
  -2  -5 -13        114.97        109.93         5.50 o                         
  -1  -5 -13        286.84        268.84         9.98 o                         
   0  -5 -13        392.17        364.62        12.92 o                         
   1  -5 -13        210.78        216.88        10.40 o                         
   2  -5 -13        161.36        162.37         7.03 o                         
   3  -5 -13        243.73        230.93         9.09 o                         
   4  -5 -13        115.13        109.39         8.66 o                         
   5  -5 -13        244.52        252.13         7.92 o                         
   6  -5 -13        195.92        195.05         7.78 o                         
   7  -5 -13        181.44        182.90         9.00 o                         
   8  -5 -13         23.18         21.54         5.12 o                         
   9  -5 -13        108.92         86.86         6.97 o                         
  10  -5 -13          1.03          0.34         4.99 o                         
  11  -5 -13         24.01         25.54         5.32 o                         
  12  -5 -13         45.12         41.87         5.81 o                         
  13  -5 -13          6.48          7.17         7.60 o                         
 -12  -4 -13        251.98        246.36        14.72 o                         
 -11  -4 -13          5.00          6.19         5.94 o                         
 -10  -4 -13        276.64        272.13        12.43 o                         
  -9  -4 -13         26.87         21.36         4.92 o                         
  -8  -4 -13        478.11        478.00        12.98 o                         
  -7  -4 -13        148.84        149.64         6.06 o                         
  -6  -4 -13        182.57        204.30         6.82 o                         
  -5  -4 -13         32.24         34.09         4.10 o                         
  -4  -4 -13         81.17         85.61         4.93 o                         
  -3  -4 -13        180.75        199.25         6.77 o                         
  -2  -4 -13          7.29         10.87         3.35 o                         
  -1  -4 -13        309.62        298.15         7.82 o                         
   0  -4 -13         22.84         14.76         3.81 o                         
   1  -4 -13        224.12        222.94         7.28 o                         
   2  -4 -13       1037.37        980.50        21.06 o                         
   3  -4 -13        478.82        434.60        10.59 o                         
   4  -4 -13        412.30        415.92        24.55 o                         
   5  -4 -13        464.06        460.71        12.53 o                         
   6  -4 -13        130.20        107.83         5.05 o                         
   7  -4 -13         71.59         74.04         5.63 o                         
   8  -4 -13        205.31        220.07        11.00 o                         
   9  -4 -13         61.77         72.14         6.23 o                         
  10  -4 -13        213.35        212.96         9.37 o                         
  11  -4 -13         90.49         73.78         6.60 o                         
  12  -4 -13         14.15          7.25         5.97 o                         
  13  -4 -13         92.86         77.67         8.78 o                         
  14  -4 -13         30.98         34.67        16.45 o                         
 -12  -3 -13          2.78          7.55         4.83 o                         
 -11  -3 -13        155.63        165.70        27.59 o                         
 -10  -3 -13         28.71         25.07         7.14 o                         
  -9  -3 -13         14.22         20.22         6.26 o                         
  -8  -3 -13        105.27        113.58         7.99 o                         
  -7  -3 -13          5.94          6.20         5.70 o                         
  -6  -3 -13        108.61        114.27         6.40 o                         
  -5  -3 -13        202.52        223.09         6.97 o                         
  -4  -3 -13          1.05          0.16         2.70 o                         
  -3  -3 -13         10.82          5.78         3.04 o                         
  -2  -3 -13         94.65        113.18         7.81 o                         
  -1  -3 -13        165.29        172.09         6.78 o                         
   0  -3 -13        869.07        853.27        13.14 o                         
   1  -3 -13        380.42        366.43         8.67 o                         
   2  -3 -13        633.34        650.82        12.49 o                         
   3  -3 -13        198.27        198.91        11.24 o                         
   4  -3 -13         51.52         55.73         8.36 o                         
   5  -3 -13        436.62        388.42        35.48 o                         
   6  -3 -13        323.49        323.27        13.04 o                         
   7  -3 -13         64.37         49.23         4.23 o                         
   8  -3 -13        106.75        111.58         6.66 o                         
   9  -3 -13         22.39         20.00         4.41 o                         
  10  -3 -13         77.57         69.05         7.03 o                         
  11  -3 -13         94.77         94.03         8.02 o                         
  12  -3 -13         40.47         36.48         5.81 o                         
  13  -3 -13        207.17        188.35         9.79 o                         
  14  -3 -13         26.87         24.29         9.12 o                         
 -13  -2 -13         86.30         63.70         8.00 o                         
 -12  -2 -13         17.92         11.93         6.01 o                         
 -11  -2 -13         31.69         25.47         6.39 o                         
 -10  -2 -13        204.07        208.91         8.50 o                         
  -9  -2 -13         46.12         40.81         6.31 o                         
  -8  -2 -13        247.00        263.77        11.00 o                         
  -7  -2 -13         47.44         52.57         6.22 o                         
  -6  -2 -13        621.65        635.34        10.85 o                         
  -5  -2 -13        409.52        451.64        10.39 o                         
  -4  -2 -13        107.00        100.24         6.19 o                         
  -3  -2 -13        767.39        705.37        12.79 o                         
  -2  -2 -13        252.72        252.89         7.34 o                         
  -1  -2 -13         98.86         90.66         4.98 o                         
   0  -2 -13        312.79        263.08         8.11 o                         
   1  -2 -13         52.82         49.06         4.69 o                         
   2  -2 -13         56.28         46.79         4.01 o                         
   3  -2 -13        156.83        122.21         9.33 o                         
   4  -2 -13        400.52        395.51        11.47 o                         
   5  -2 -13        626.17        579.88        11.89 o                         
   6  -2 -13        268.05        255.32        21.29 o                         
   7  -2 -13        262.24        255.84         6.11 o                         
   8  -2 -13        118.28        103.89         7.08 o                         
   9  -2 -13        131.22        121.85         5.89 o                         
  10  -2 -13         55.78         66.25         4.95 o                         
  11  -2 -13        147.54        134.49         7.34 o                         
  12  -2 -13        332.99        347.84        20.52 o                         
  13  -2 -13         82.49         67.95         7.04 o                         
  14  -2 -13         93.54         78.12        14.84 o                         
 -13  -1 -13        299.85        299.04        12.23 o                         
 -12  -1 -13         38.28         37.34         5.90 o                         
 -11  -1 -13         67.20         53.06         7.16 o                         
 -10  -1 -13        144.83        144.95         7.66 o                         
  -9  -1 -13        111.62         97.83         7.51 o                         
  -8  -1 -13        129.99        133.49         7.23 o                         
  -7  -1 -13        410.30        440.35        11.46 o                         
  -6  -1 -13        321.70        319.90        11.95 o                         
  -5  -1 -13        410.60        376.09         9.17 o                         
  -4  -1 -13        970.88       1036.94        16.38 o                         
  -3  -1 -13       2075.41       2084.55        26.45 o                         
  -2  -1 -13        462.36        455.75        11.38 o                         
  -1  -1 -13        486.45        477.33        10.51 o                         
   0  -1 -13        658.77        644.11        11.39 o                         
   1  -1 -13         72.70         70.02         5.72 o                         
   2  -1 -13        848.13        837.41        12.05 o                         
   3  -1 -13        918.78        852.18        16.73 o                         
   4  -1 -13        326.33        341.66         9.08 o                         
   5  -1 -13        155.06        182.36         7.96 o                         
   6  -1 -13        305.27        285.10        10.52 o                         
   7  -1 -13        136.28        123.93         8.62 o                         
   8  -1 -13         93.68         77.00         4.18 o                         
   9  -1 -13        187.77        168.60         5.92 o                         
  10  -1 -13        110.82        100.88         5.67 o                         
  11  -1 -13        215.84        218.57        15.04 o                         
  12  -1 -13         31.97         27.03         5.20 o                         
  13  -1 -13          9.07          2.12         4.20 o                         
  14  -1 -13         80.92         71.13         9.39 o                         
  15  -1 -13        128.59        131.05        15.93 o                         
 -14   0 -13         51.37         57.82         6.74 o                         
 -13   0 -13         56.61         45.65         7.14 o                         
 -12   0 -13         85.84         87.58         8.09 o                         
 -11   0 -13        176.91        183.89         8.38 o                         
 -10   0 -13        137.44        146.26         7.51 o                         
  -9   0 -13         88.75         86.95         7.15 o                         
  -8   0 -13        492.84        491.22        11.02 o                         
  -7   0 -13         56.15         56.49         5.10 o                         
  -6   0 -13        840.23        877.40        14.79 o                         
  -5   0 -13       1976.64       2004.32        24.90 o                         
  -4   0 -13        313.95        319.45         9.36 o                         
  -3   0 -13         39.88         39.56         5.10 o                         
  -2   0 -13        106.11        107.45         5.73 o                         
  -1   0 -13        181.37        171.67         6.03 o                         
   0   0 -13        710.60        716.82        12.08 o                         
   1   0 -13        445.60        437.16        10.34 o                         
   2   0 -13        470.18        463.48         9.87 o                         
   3   0 -13        197.26        189.06         7.78 o                         
   4   0 -13        146.10        139.72         8.31 o                         
   5   0 -13        420.26        392.11        15.04 o                         
   6   0 -13          1.57          3.07         4.00 o                         
   7   0 -13         50.26         47.50         6.28 o                         
   8   0 -13        120.49        122.64         9.48 o                         
   9   0 -13        307.53        329.87        13.94 o                         
  10   0 -13         26.25         19.09         4.23 o                         
  11   0 -13        244.41        215.53         7.16 o                         
  12   0 -13        195.24        194.91         9.31 o                         
  13   0 -13         96.35         82.58         6.62 o                         
  14   0 -13         33.35         30.13         6.76 o                         
  15   0 -13         19.70         11.86         5.30 o                         
 -14   1 -13          9.90          6.66         4.64 o                         
 -13   1 -13        206.93        219.17        10.96 o                         
 -12   1 -13        272.63        269.50        10.95 o                         
 -11   1 -13          9.54         10.88         4.34 o                         
 -10   1 -13        156.96        170.59         7.61 o                         
  -9   1 -13        137.93        151.38         8.12 o                         
  -8   1 -13        289.15        305.51         7.94 o                         
  -7   1 -13        146.58        138.99         7.40 o                         
  -6   1 -13        251.09        250.88         8.58 o                         
  -5   1 -13        303.76        278.24         7.11 o                         
  -4   1 -13        525.76        502.44         7.69 o                         
  -3   1 -13       1219.83       1217.78        13.97 o                         
  -2   1 -13        234.38        223.62         6.90 o                         
  -1   1 -13        494.66        533.43        10.40 o                         
   0   1 -13        166.30        175.58         7.42 o                         
   1   1 -13        307.74        266.25        10.32 o                         
   2   1 -13        176.70        190.86         6.25 o                         
   3   1 -13         57.88         63.25         6.52 o                         
   4   1 -13        252.28        234.94         8.73 o                         
   5   1 -13       1074.32       1010.44        21.19 o                         
   6   1 -13       1433.28       1496.28        25.01 o                         
   7   1 -13         80.32         69.33         6.21 o                         
   8   1 -13        188.49        205.89        11.90 o                         
   9   1 -13        166.75        175.51         9.90 o                         
  10   1 -13        373.70        329.07        11.63 o                         
  11   1 -13         12.09         19.73         4.75 o                         
  12   1 -13         10.33         13.93         4.37 o                         
  13   1 -13        498.55        491.94        19.44 o                         
  14   1 -13         28.68         26.71         4.86 o                         
  15   1 -13          4.89          1.39         4.92 o                         
 -14   2 -13         93.36         91.21         8.07 o                         
 -13   2 -13         65.86         59.53        13.23 o                         
 -12   2 -13        510.68        561.36        14.32 o                         
 -11   2 -13         55.39         53.52         5.56 o                         
 -10   2 -13        207.55        203.04         9.09 o                         
  -9   2 -13        594.01        572.59        11.70 o                         
  -8   2 -13         30.55         35.11         5.56 o                         
  -7   2 -13         29.79         28.83         3.63 o                         
  -6   2 -13       1770.43       1732.10        23.26 o                         
  -5   2 -13        651.00        631.92        12.11 o                         
  -4   2 -13        169.18        158.03         5.47 o                         
  -3   2 -13        788.43        732.04        13.38 o                         
  -2   2 -13       1849.63       1822.04        20.20 o                         
  -1   2 -13         63.69         56.47         4.80 o                         
   0   2 -13        109.08        109.91         8.84 o                         
   1   2 -13        112.40        134.00         5.18 o                         
   2   2 -13        522.94        467.79         9.89 o                         
   3   2 -13        554.51        502.33        12.02 o                         
   4   2 -13        627.72        595.10        12.01 o                         
   5   2 -13        196.12        200.63         8.69 o                         
   6   2 -13        270.50        268.46        11.77 o                         
   7   2 -13        624.26        590.81        15.57 o                         
   8   2 -13        178.13        178.76         9.42 o                         
   9   2 -13         78.79         77.31         4.62 o                         
  10   2 -13        158.70        151.99         8.42 o                         
  11   2 -13        246.02        237.25        10.64 o                         
  12   2 -13         81.74         65.12         5.30 o                         
  13   2 -13        185.86        163.31         7.04 o                         
  14   2 -13        138.88        113.52         8.01 o                         
  15   2 -13         85.09         86.76        10.14 o                         
 -15   3 -13         18.79         21.50         6.28 o                         
 -14   3 -13        195.30        198.92         9.98 o                         
 -13   3 -13         28.46         26.25         6.56 o                         
 -12   3 -13         99.25         72.30        15.48 o                         
 -11   3 -13         71.97         63.02         6.07 o                         
 -10   3 -13         50.66         43.25         4.33 o                         
  -9   3 -13         64.84         53.19         5.24 o                         
  -8   3 -13        428.38        420.01         9.61 o                         
  -7   3 -13        448.87        429.03        10.66 o                         
  -6   3 -13         51.31         57.58         4.96 o                         
  -5   3 -13       1239.76       1125.10        16.33 o                         
  -4   3 -13         30.89         24.29         3.73 o                         
  -3   3 -13         20.31         22.05         3.53 o                         
  -2   3 -13       1122.51       1152.86        13.40 o                         
  -1   3 -13        428.23        428.22         7.25 o                         
   0   3 -13         84.98         82.28         4.80 o                         
   1   3 -13        324.73        326.99         6.95 o                         
   2   3 -13         20.01         24.93         5.00 o                         
   3   3 -13        675.76        638.62        15.56 o                         
   4   3 -13        277.28        254.68        11.29 o                         
   5   3 -13       1941.31       1924.80        28.79 o                         
   6   3 -13         12.42         11.86         4.30 o                         
   7   3 -13        326.04        314.27        12.58 o                         
   8   3 -13        711.31        722.12        18.25 o                         
   9   3 -13        196.51        202.70         8.47 o                         
  10   3 -13         55.00         55.09         3.89 o                         
  11   3 -13        622.35        630.08        25.40 o                         
  12   3 -13        113.93         84.59         5.22 o                         
  13   3 -13         87.06         70.28         9.81 o                         
  14   3 -13         63.67         58.46         8.93 o                         
  15   3 -13        106.63         95.54        14.32 o                         
 -15   4 -13        133.61        124.40        12.35 o                         
 -14   4 -13        241.83        235.10        12.58 o                         
 -13   4 -13        277.46        281.02         9.66 o                         
 -12   4 -13        119.37        112.30         7.15 o                         
 -11   4 -13         47.84         33.22         5.17 o                         
 -10   4 -13         97.97        103.34         6.94 o                         
  -9   4 -13          9.13          8.09         4.19 o                         
  -8   4 -13        112.73        107.98         5.05 o                         
  -7   4 -13         55.77         62.40         5.57 o                         
  -6   4 -13         10.71          8.72         4.10 o                         
  -5   4 -13        344.26        358.79         8.92 o                         
  -4   4 -13       1439.53       1375.42        15.87 o                         
  -3   4 -13       1046.41       1071.18        16.10 o                         
  -2   4 -13        889.07        841.34        11.55 o                         
  -1   4 -13        943.62        907.45         9.27 o                         
   0   4 -13       1573.65       1511.17        18.62 o                         
   1   4 -13        559.64        565.16        12.07 o                         
   2   4 -13        534.77        507.23         9.39 o                         
   3   4 -13         42.98         46.07         5.47 o                         
   4   4 -13       2245.97       2189.67        32.20 o                         
   5   4 -13       1635.11       1543.48        26.65 o                         
   6   4 -13        243.01        194.99         8.94 o                         
   7   4 -13         30.72         46.53         4.98 o                         
   8   4 -13          3.03          2.66         4.40 o                         
   9   4 -13         17.25         17.46         2.34 o                         
  10   4 -13        246.13        207.85         5.15 o                         
  11   4 -13        424.68        383.14        11.05 o                         
  12   4 -13        192.94        174.26        10.06 o                         
  13   4 -13         73.15         65.72         7.55 o                         
  14   4 -13         93.40         63.05         7.25 o                         
  15   4 -13         21.35         25.30        10.96 o                         
 -15   5 -13         18.97         18.19         5.85 o                         
 -14   5 -13          8.07          2.92         4.47 o                         
 -13   5 -13         13.00          8.76         4.38 o                         
 -12   5 -13        493.03        477.50        15.82 o                         
 -11   5 -13         35.67         25.27         4.71 o                         
 -10   5 -13        312.19        340.24         8.86 o                         
  -9   5 -13         85.37         77.58         5.40 o                         
  -8   5 -13        176.06        203.47         7.72 o                         
  -7   5 -13        487.66        444.17        10.89 o                         
  -6   5 -13        401.96        355.29         6.92 o                         
  -5   5 -13        975.74        924.66        17.21 o                         
  -4   5 -13        131.62        119.09         5.17 o                         
  -3   5 -13        533.39        534.45         7.57 o                         
  -2   5 -13        169.47        143.17         4.60 o                         
  -1   5 -13         93.56         86.66         6.27 o                         
   0   5 -13        312.54        289.26         4.53 o                         
   1   5 -13        803.00        778.75        14.26 o                         
   2   5 -13        663.14        627.13        10.73 o                         
   3   5 -13        954.18        950.42        18.97 o                         
   4   5 -13        143.76        151.73         7.88 o                         
   5   5 -13        165.11        156.17         9.44 o                         
   6   5 -13        460.56        490.43        11.17 o                         
   7   5 -13        116.97        110.81         7.74 o                         
   8   5 -13        581.42        570.21        15.79 o                         
   9   5 -13         30.65         23.61         2.17 o                         
  10   5 -13          2.00          2.27         2.58 o                         
  11   5 -13        159.38        147.54         6.25 o                         
  12   5 -13         92.12         96.22         5.35 o                         
  13   5 -13        161.23        141.74         9.31 o                         
  14   5 -13        129.79        112.46         9.95 o                         
  15   5 -13        179.69        165.38        13.74 o                         
 -15   6 -13         40.47         45.15         8.09 o                         
 -14   6 -13        149.52        165.37        10.40 o                         
 -13   6 -13        132.37        142.42         8.87 o                         
 -12   6 -13         91.20         97.69         6.35 o                         
 -11   6 -13        147.10        139.84         7.40 o                         
 -10   6 -13        169.78        160.29         7.27 o                         
  -9   6 -13        107.40        111.42         6.16 o                         
  -8   6 -13        163.17        172.89         6.41 o                         
  -7   6 -13         20.71         25.88         3.67 o                         
  -6   6 -13        907.26        933.04        14.20 o                         
  -5   6 -13        610.35        641.21        15.54 o                         
  -4   6 -13       1113.70       1061.99        15.75 o                         
  -3   6 -13        501.87        502.61         8.40 o                         
  -2   6 -13       4730.53       4775.80        44.15 o                         
  -1   6 -13        878.67        876.36         9.95 o                         
   0   6 -13        430.80        394.53         6.69 o                         
   1   6 -13        451.38        436.65         6.76 o                         
   2   6 -13       3977.81       4134.04        46.38 o                         
   3   6 -13        620.53        593.17        10.83 o                         
   4   6 -13        935.98        804.74        15.60 o                         
   5   6 -13        388.36        367.29        10.85 o                         
   6   6 -13        548.40        487.10        14.34 o                         
   7   6 -13         21.06         16.26         2.75 o                         
   8   6 -13        142.07        137.29         3.87 o                         
   9   6 -13         11.02         13.93         2.08 o                         
  10   6 -13        239.63        241.91         4.97 o                         
  11   6 -13         91.06         78.72         5.72 o                         
  12   6 -13        115.28        101.74         5.75 o                         
  13   6 -13        262.35        252.99         9.20 o                         
  14   6 -13         46.81         32.37         6.33 o                         
  15   6 -13        116.38        117.43         9.17 o                         
 -15   7 -13          5.52          4.02         4.73 o                         
 -14   7 -13         74.80         78.92         8.82 o                         
 -13   7 -13         26.33         30.18         6.22 o                         
 -12   7 -13        178.54        177.35         7.53 o                         
 -11   7 -13         45.26         40.84         5.33 o                         
 -10   7 -13        538.43        567.16        10.05 o                         
  -9   7 -13        161.97        161.47         7.91 o                         
  -8   7 -13        128.41        138.64         6.83 o                         
  -7   7 -13          5.25          2.87         3.20 o                         
  -6   7 -13         30.71         31.03         3.96 o                         
  -5   7 -13         79.61         84.70         4.94 o                         
  -4   7 -13       1268.35       1113.69        26.84 o                         
  -3   7 -13        598.53        576.55         9.57 o                         
  -2   7 -13        884.47        826.56        11.59 o                         
  -1   7 -13       1415.96       1443.27        14.69 o                         
   0   7 -13        443.74        392.90         6.90 o                         
   1   7 -13        254.12        273.35         5.04 o                         
   2   7 -13         34.17         41.78         1.93 o                         
   3   7 -13        344.02        353.62         4.38 o                         
   4   7 -13        747.09        644.54        17.42 o                         
   5   7 -13        221.80        245.87         8.61 o                         
   6   7 -13         77.03         70.23         2.31 o                         
   7   7 -13          0.74          0.29         1.31 o                         
   8   7 -13        554.40        473.50        11.40 o                         
   9   7 -13        288.13        263.49         7.53 o                         
  10   7 -13        225.82        208.86         5.39 o                         
  11   7 -13         17.39         10.80         3.05 o                         
  12   7 -13        122.28        100.18         4.63 o                         
  13   7 -13        237.59        224.44        13.73 o                         
  14   7 -13         21.29         21.83         6.10 o                         
  15   7 -13         23.29         12.56         5.24 o                         
 -15   8 -13         26.82         25.03         8.49 o                         
 -14   8 -13         81.94         96.76         8.36 o                         
 -13   8 -13         45.17         45.18         8.99 o                         
 -12   8 -13        406.52        400.29        15.96 o                         
 -11   8 -13         13.62         12.68         3.03 o                         
 -10   8 -13        653.03        644.61        16.15 o                         
  -9   8 -13         10.19         11.68         2.85 o                         
  -8   8 -13         19.22         21.64         2.95 o                         
  -7   8 -13        146.57        134.78         7.97 o                         
  -6   8 -13         21.44         20.80         3.40 o                         
  -5   8 -13        108.38        102.74         4.97 o                         
  -4   8 -13       1867.17       1745.47        46.28 o                         
  -3   8 -13        163.61        162.08         6.22 o                         
  -2   8 -13        200.20        176.11         5.51 o                         
  -1   8 -13        837.06        870.77        11.10 o                         
   0   8 -13       1520.23       1505.61        17.62 o                         
   1   8 -13       1858.41       1866.72        18.10 o                         
   2   8 -13       1407.81       1400.04        19.53 o                         
   3   8 -13        200.88        206.38         4.37 o                         
   4   8 -13       1309.99       1325.34        13.69 o                         
   5   8 -13         34.64         43.74         2.88 o                         
   6   8 -13        152.61        120.22         5.16 o                         
   7   8 -13         74.59         82.38         3.48 o                         
   8   8 -13        868.93        901.00        13.70 o                         
   9   8 -13        122.84        121.79         4.43 o                         
  10   8 -13        152.75        144.92         5.34 o                         
  11   8 -13         54.32         46.77         4.28 o                         
  12   8 -13        213.25        211.50         8.70 o                         
  13   8 -13         96.05         79.85         6.31 o                         
  14   8 -13          3.87          2.63         4.46 o                         
  15   8 -13        107.49        106.08        13.14 o                         
 -14   9 -13         37.22         42.89         6.55 o                         
 -13   9 -13         17.94         10.01         4.84 o                         
 -12   9 -13        264.27        252.70        10.97 o                         
 -11   9 -13         14.61         16.80         5.87 o                         
 -10   9 -13        107.05        101.10         8.25 o                         
  -9   9 -13         23.78         19.95         4.80 o                         
  -8   9 -13        476.35        458.13        21.40 o                         
  -7   9 -13        435.89        381.86         7.21 o                         
  -6   9 -13         26.02         17.84         3.28 o                         
  -5   9 -13         11.32          7.78         2.55 o                         
  -4   9 -13         73.59         70.57         7.03 o                         
  -3   9 -13        145.03        137.93         5.08 o                         
  -2   9 -13        962.18        954.68        12.59 o                         
  -1   9 -13        315.96        275.95         6.23 o                         
   0   9 -13          9.06          9.01         2.92 o                         
   1   9 -13         23.59         24.99         3.07 o                         
   2   9 -13        402.24        401.43         6.72 o                         
   3   9 -13        498.62        513.75         6.47 o                         
   4   9 -13        372.52        376.07         6.11 o                         
   5   9 -13        300.94        271.22         5.19 o                         
   6   9 -13        829.65        753.56         8.82 o                         
   7   9 -13        165.14        177.41         5.12 o                         
   8   9 -13         38.00         42.84         3.37 o                         
   9   9 -13          7.38          9.78         2.88 o                         
  10   9 -13         83.04         70.76         4.20 o                         
  11   9 -13        333.92        330.99         9.16 o                         
  12   9 -13        100.79         87.56         5.28 o                         
  13   9 -13          1.67          1.66         4.01 o                         
  14   9 -13          5.74          4.24         3.97 o                         
 -14  10 -13        100.89         85.46        11.68 o                         
 -13  10 -13        162.47        147.21        10.94 o                         
 -12  10 -13        239.86        263.19        14.91 o                         
 -11  10 -13         11.48         24.68         7.60 o                         
 -10  10 -13        257.34        257.64        13.52 o                         
  -9  10 -13         53.33         54.83         6.28 o                         
  -8  10 -13         73.73         72.17         7.80 o                         
  -7  10 -13        424.06        457.43        13.03 o                         
  -6  10 -13        378.97        387.61         9.37 o                         
  -5  10 -13         86.14         73.78         2.55 o                         
  -4  10 -13        643.87        635.10        11.34 o                         
  -3  10 -13        360.46        360.07         5.99 o                         
  -2  10 -13        139.63        123.35         4.07 o                         
  -1  10 -13        303.74        305.69         5.96 o                         
   0  10 -13        959.38        941.24        12.35 o                         
   1  10 -13        184.35        194.42         5.32 o                         
   2  10 -13       1136.48       1178.55        13.57 o                         
   3  10 -13         90.90         77.94         3.86 o                         
   4  10 -13        307.60        349.52         5.82 o                         
   5  10 -13        174.21        181.30         5.19 o                         
   6  10 -13        641.59        703.53         8.93 o                         
   7  10 -13         54.23         55.57         3.99 o                         
   8  10 -13         71.50         65.02         4.31 o                         
   9  10 -13         30.78         27.05         3.88 o                         
  10  10 -13        669.13        628.24        10.97 o                         
  11  10 -13         35.54         36.97         4.43 o                         
  12  10 -13         11.80         15.01         3.99 o                         
  13  10 -13         90.11         88.22         6.83 o                         
  14  10 -13         11.74         12.27         4.76 o                         
 -14  11 -13        133.97        108.53        13.58 o                         
 -13  11 -13         94.94        100.56        10.45 o                         
 -12  11 -13        226.82        227.55        12.29 o                         
 -11  11 -13         50.92         59.59         8.09 o                         
 -10  11 -13        278.75        291.78        12.52 o                         
  -9  11 -13         16.78         22.58         6.58 o                         
  -8  11 -13        214.64        213.76         9.97 o                         
  -7  11 -13         90.00        100.46         9.75 o                         
  -6  11 -13        469.27        477.31        15.25 o                         
  -5  11 -13          4.23         -0.02         4.63 o                         
  -4  11 -13        918.31        894.49        24.48 o                         
  -3  11 -13         42.56         45.25         3.22 o                         
  -2  11 -13        273.43        286.50         6.02 o                         
  -1  11 -13         27.67         24.03         3.23 o                         
   0  11 -13        277.83        272.24         6.00 o                         
   1  11 -13        610.50        630.91         8.65 o                         
   2  11 -13        178.69        172.12         5.07 o                         
   3  11 -13          2.51          0.95         2.56 o                         
   4  11 -13         79.98         87.30         3.98 o                         
   5  11 -13         62.42         58.96         3.68 o                         
   6  11 -13         36.06         37.54         3.98 o                         
   7  11 -13         43.73         64.88         3.95 o                         
   8  11 -13        416.07        400.91         8.23 o                         
   9  11 -13        672.54        686.85        10.60 o                         
  10  11 -13          2.00          6.37         2.97 o                         
  11  11 -13         88.81         80.83         5.04 o                         
  12  11 -13         73.18         50.53         4.92 o                         
  13  11 -13        173.69        163.32         8.48 o                         
 -13  12 -13        161.51        177.78        10.06 o                         
 -12  12 -13        147.81        186.49        13.80 o                         
 -11  12 -13        128.70        134.02        12.73 o                         
 -10  12 -13        265.11        254.88         9.84 o                         
  -9  12 -13         46.69         53.56         9.56 o                         
  -8  12 -13        343.39        343.59        12.82 o                         
  -7  12 -13         27.87         33.68         8.11 o                         
  -6  12 -13        223.17        274.75        13.43 o                         
  -5  12 -13        150.54        153.18        10.92 o                         
  -4  12 -13        348.32        325.47         9.15 o                         
  -3  12 -13         99.43         78.68         4.12 o                         
  -2  12 -13        542.20        511.67        10.17 o                         
  -1  12 -13        133.27        131.08         4.40 o                         
   0  12 -13        102.40         98.02         4.20 o                         
   1  12 -13        212.86        198.75         5.35 o                         
   2  12 -13        148.39        148.78         5.36 o                         
   3  12 -13        193.34        232.30         5.98 o                         
   4  12 -13       1250.56       1285.45        14.16 o                         
   5  12 -13        169.68        165.74         5.55 o                         
   6  12 -13          5.25         11.09         2.91 o                         
   7  12 -13        164.25        166.00         5.12 o                         
   8  12 -13        484.48        471.23         8.54 o                         
   9  12 -13         16.60         23.26         3.98 o                         
  10  12 -13        198.53        187.10         6.37 o                         
  11  12 -13          2.94          1.91         2.65 o                         
  12  12 -13        237.00        270.01        14.63 o                         
  13  12 -13        109.75         99.07         7.76 o                         
 -13  13 -13         80.95         79.02         8.16 o                         
 -12  13 -13        257.53        290.21        11.21 o                         
 -11  13 -13          3.59          5.02         5.56 o                         
 -10  13 -13         66.27         62.82        10.54 o                         
  -9  13 -13        138.77        132.18        12.43 o                         
  -8  13 -13        311.62        325.98        11.56 o                         
  -7  13 -13        141.60        142.06         9.78 o                         
  -6  13 -13        317.57        343.13        12.68 o                         
  -5  13 -13        395.85        411.81        12.85 o                         
  -4  13 -13         23.32         19.23         6.18 o                         
  -3  13 -13         10.41          9.11         1.77 o                         
  -2  13 -13        113.71        104.70         4.24 o                         
  -1  13 -13        429.93        411.53        10.11 o                         
   0  13 -13        265.52        266.83         6.43 o                         
   1  13 -13         54.87         46.10         3.71 o                         
   2  13 -13        196.74        184.25         5.55 o                         
   3  13 -13         44.06         39.63         4.07 o                         
   4  13 -13         20.67         21.04         3.50 o                         
   5  13 -13         36.43         40.53         3.65 o                         
   6  13 -13        174.26        180.37         5.90 o                         
   7  13 -13        431.18        449.25         8.61 o                         
   8  13 -13         27.22         23.03         3.67 o                         
   9  13 -13         33.04         30.28         4.89 o                         
  10  13 -13         29.10         31.38         4.23 o                         
  11  13 -13        209.56        203.36         6.87 o                         
  12  13 -13         10.37         11.38         4.67 o                         
 -12  14 -13        165.96        174.68        10.11 o                         
 -11  14 -13         33.69         37.19         7.61 o                         
 -10  14 -13        146.15        104.82        18.38 o                         
  -9  14 -13         86.07         99.33         9.82 o                         
  -8  14 -13        537.25        566.04        20.20 o                         
  -7  14 -13         72.07         74.09         8.57 o                         
  -6  14 -13        347.92        379.61        13.59 o                         
  -5  14 -13        109.61        107.84         7.68 o                         
  -4  14 -13        177.04        194.99         8.10 o                         
  -3  14 -13         11.26         11.26         2.54 o                         
  -2  14 -13         69.63         62.49         4.52 o                         
  -1  14 -13         36.46         27.23         3.03 o                         
   0  14 -13         80.66         67.20         4.56 o                         
   1  14 -13          6.58         10.26         3.34 o                         
   2  14 -13        197.33        208.10         6.00 o                         
   3  14 -13        554.22        529.80        12.30 o                         
   4  14 -13        164.48        148.14         5.06 o                         
   5  14 -13         93.78         89.40         5.04 o                         
   6  14 -13        745.52        730.01        11.08 o                         
   7  14 -13         56.75         43.50         4.49 o                         
   8  14 -13        110.77        104.10         4.84 o                         
   9  14 -13        223.04        266.10         7.57 o                         
  10  14 -13        127.10        124.89         6.53 o                         
  11  14 -13         93.24         91.11         8.39 o                         
 -11  15 -13         61.99         80.69         8.11 o                         
 -10  15 -13         26.98         27.63         8.30 o                         
  -9  15 -13          2.20          6.67         5.84 o                         
  -8  15 -13        184.64        201.74         9.16 o                         
  -7  15 -13        101.88        108.25         9.82 o                         
  -6  15 -13         89.40         96.33        11.30 o                         
  -5  15 -13         66.19         59.25         9.21 o                         
  -4  15 -13        250.65        265.32         8.53 o                         
  -3  15 -13        346.59        390.32        10.76 o                         
  -2  15 -13        184.54        192.68         8.00 o                         
  -1  15 -13          3.60          3.52         2.85 o                         
   0  15 -13        130.98        111.43         6.26 o                         
   1  15 -13        129.76        129.59         5.03 o                         
   2  15 -13         11.85          4.34         3.07 o                         
   3  15 -13        107.16        126.61         5.72 o                         
   4  15 -13        159.45        150.86         6.60 o                         
   5  15 -13        269.64        282.38         7.88 o                         
   6  15 -13        137.62        117.06         4.86 o                         
   7  15 -13         65.08         73.15         4.99 o                         
   8  15 -13        126.31        130.63         5.45 o                         
   9  15 -13        143.16        182.91         7.41 o                         
  10  15 -13         58.49         51.91         5.17 o                         
 -10  16 -13         75.95         74.63         9.25 o                         
  -9  16 -13          8.01         12.26         7.15 o                         
  -8  16 -13         98.23        105.08         9.83 o                         
  -7  16 -13         19.96         20.02         6.70 o                         
  -6  16 -13        419.62        437.52        16.42 o                         
  -5  16 -13        144.01        141.97         8.51 o                         
  -4  16 -13         22.49         25.34         5.70 o                         
  -3  16 -13        103.54        109.74         9.20 o                         
  -2  16 -13        282.99        301.66        10.61 o                         
  -1  16 -13         57.56         40.41         6.41 o                         
   0  16 -13         17.87         14.10         3.36 o                         
   1  16 -13        102.74         93.24         5.40 o                         
   2  16 -13         33.67         29.01         3.99 o                         
   3  16 -13        107.04        132.89         5.79 o                         
   4  16 -13        513.69        551.22         9.02 o                         
   5  16 -13        119.81        117.00         5.28 o                         
   6  16 -13        115.12        116.47         5.64 o                         
   7  16 -13        265.97        296.78         7.90 o                         
   8  16 -13         39.36         42.15         5.18 o                         
   9  16 -13         12.74         14.43         4.07 o                         
  -9  17 -13          5.84          9.36         5.84 o                         
  -8  17 -13        116.40        119.72        10.20 o                         
  -7  17 -13         61.31         75.42        10.82 o                         
  -6  17 -13          6.55          5.82         4.33 o                         
  -5  17 -13        342.92        365.08        15.54 o                         
  -4  17 -13         82.36        117.03        17.01 o                         
  -3  17 -13         89.54         97.67         6.47 o                         
  -2  17 -13         57.21         54.55         6.07 o                         
  -1  17 -13        149.63        155.82         7.82 o                         
   0  17 -13         21.20         23.66         3.30 o                         
   1  17 -13         44.24         33.28         4.53 o                         
   2  17 -13        152.88        144.98         7.69 o                         
   3  17 -13         52.09         64.41         5.05 o                         
   4  17 -13        100.22         86.32         6.79 o                         
   5  17 -13         22.68         23.73         4.01 o                         
   6  17 -13         21.47         28.93         4.85 o                         
   7  17 -13         18.40         15.28         4.20 o                         
   8  17 -13         45.30         38.57         5.26 o                         
  -7  18 -13         10.63          3.72         6.64 o                         
  -6  18 -13         84.83        113.32         9.99 o                         
  -5  18 -13         36.76         33.31         9.40 o                         
  -4  18 -13        399.51        462.81        21.73 o                         
  -3  18 -13        148.36        184.30         9.35 o                         
  -2  18 -13          9.89         10.40         5.37 o                         
  -1  18 -13        233.04        260.24        11.59 o                         
   0  18 -13         43.50         48.87         7.42 o                         
   1  18 -13          6.59          6.81         3.21 o                         
   2  18 -13         49.41         35.83         5.07 o                         
   3  18 -13          7.92          5.10         3.91 o                         
   4  18 -13        160.71        150.68         8.71 o                         
   5  18 -13         31.91         33.07         4.75 o                         
   6  18 -13          2.16          9.06         4.04 o                         
  -4  19 -13         54.06         43.22         8.21 o                         
  -3  19 -13         65.00         67.26         7.77 o                         
  -2  19 -13          4.04          4.43         4.58 o                         
  -1  19 -13         94.98         90.32         7.79 o                         
   0  19 -13         91.09        112.85         8.62 o                         
   1  19 -13         61.16         58.58         8.02 o                         
   2  19 -13         10.44          7.05         4.14 o                         
   3  19 -13         55.92         43.96         6.65 o                         
   1 -12 -12        111.84        116.69        15.01 o                         
   2 -12 -12         37.30         24.14        10.48 o                         
  -4 -11 -12        134.09        113.63        24.52 o                         
  -3 -11 -12         34.36         23.66        10.55 o                         
  -2 -11 -12         41.34         34.87        14.45 o                         
  -1 -11 -12        241.03        293.71        23.34 o                         
   0 -11 -12         63.69         62.59        12.01 o                         
   1 -11 -12         35.46         49.28        13.96 o                         
   2 -11 -12         86.72        111.82        13.04 o                         
   3 -11 -12         23.42         35.39        14.05 o                         
   4 -11 -12         19.79          5.92         8.25 o                         
   5 -11 -12        145.89        170.83        12.82 o                         
   6 -11 -12        158.00        196.24        10.89 o                         
  -6 -10 -12         25.87         21.90        11.94 o                         
  -5 -10 -12        100.19         96.02        12.33 o                         
  -4 -10 -12          8.77         20.73         8.52 o                         
  -3 -10 -12         83.85         98.95        12.43 o                         
  -2 -10 -12        254.68        337.00        38.46 o                         
  -1 -10 -12         69.05         60.73        14.53 o                         
   0 -10 -12         74.77         73.29        11.28 o                         
   1 -10 -12        165.79        178.46        14.24 o                         
   2 -10 -12         26.53         21.02         9.04 o                         
   3 -10 -12         11.84         16.11         8.49 o                         
   4 -10 -12         17.68         20.09         8.21 o                         
   5 -10 -12        137.45        141.06        12.64 o                         
   6 -10 -12        101.34        100.53        11.66 o                         
   7 -10 -12         44.16         51.63         8.87 o                         
   8 -10 -12          3.25          8.64         6.50 o                         
   9 -10 -12         61.10         62.18        10.90 o                         
  -8  -9 -12         12.60         15.13        10.30 o                         
  -7  -9 -12         55.94         45.18        12.84 o                         
  -6  -9 -12         44.34         43.08        12.94 o                         
  -5  -9 -12         45.73         59.21        13.26 o                         
  -4  -9 -12        292.65        339.64        21.63 o                         
  -3  -9 -12         94.44         78.32         9.23 o                         
  -2  -9 -12        227.85        228.16        15.61 o                         
  -1  -9 -12        142.30        148.81        10.85 o                         
   0  -9 -12          0.68         -1.31        11.42 o                         
   1  -9 -12         62.24         67.67        10.60 o                         
   2  -9 -12        146.26        143.51        13.55 o                         
   3  -9 -12        359.32        402.28        22.85 o                         
   4  -9 -12         46.31         33.07         7.18 o                         
   5  -9 -12        338.95        334.76        15.29 o                         
   6  -9 -12        221.23        226.36        14.99 o                         
   7  -9 -12         39.96         45.27         6.23 o                         
   8  -9 -12         71.86         79.89         7.70 o                         
   9  -9 -12         39.59         25.28         6.61 o                         
  10  -9 -12         62.49         50.88         7.58 o                         
  -9  -8 -12         12.59         24.21        11.06 o                         
  -8  -8 -12         21.79         11.80        10.20 o                         
  -7  -8 -12         93.41         91.05        14.30 o                         
  -6  -8 -12        142.96        153.39        10.22 o                         
  -5  -8 -12         58.86         40.82        12.64 o                         
  -4  -8 -12        177.48        178.87        16.94 o                         
  -3  -8 -12          7.11          0.28         6.67 o                         
  -2  -8 -12        161.69        175.02        16.95 o                         
  -1  -8 -12        199.65        206.92        13.91 o                         
   0  -8 -12        119.03        125.96        15.55 o                         
   1  -8 -12         44.93         26.78         5.00 o                         
   2  -8 -12         61.87         52.82        15.44 o                         
   3  -8 -12        398.52        427.30        34.85 o                         
   4  -8 -12        161.58        137.04        11.69 o                         
   5  -8 -12         73.34         81.68         5.79 o                         
   6  -8 -12          3.25          2.44         3.76 o                         
   7  -8 -12         36.30         35.50         5.42 o                         
   8  -8 -12        252.52        247.72        10.18 o                         
   9  -8 -12         25.21         16.04         5.42 o                         
  10  -8 -12         30.06         22.83         6.04 o                         
  11  -8 -12         72.46         79.45         8.68 o                         
 -10  -7 -12         58.84         51.11        10.12 o                         
  -9  -7 -12         92.38         82.56        13.64 o                         
  -8  -7 -12        133.37        138.24        15.21 o                         
  -7  -7 -12        296.98        319.24        16.09 o                         
  -6  -7 -12        100.47        120.30        10.41 o                         
  -5  -7 -12        218.38        205.75        12.44 o                         
  -4  -7 -12        335.31        331.88        13.51 o                         
  -3  -7 -12        102.29         72.23         5.65 o                         
  -2  -7 -12        439.91        397.24        12.13 o                         
  -1  -7 -12        375.21        335.37        15.49 o                         
   0  -7 -12        283.12        214.61        12.88 o                         
   1  -7 -12        389.66        362.74         9.93 o                         
   2  -7 -12         36.68         27.55         4.08 o                         
   3  -7 -12        264.96        247.09         8.36 o                         
   4  -7 -12          4.36          5.27         3.32 o                         
   5  -7 -12        248.73        220.33         9.69 o                         
   6  -7 -12        300.11        271.40         8.78 o                         
   7  -7 -12        252.04        242.10         8.85 o                         
   8  -7 -12         47.27         49.04         5.82 o                         
   9  -7 -12         20.17         12.84         5.08 o                         
  10  -7 -12         22.54         15.68         4.37 o                         
  11  -7 -12         29.75         23.62         6.51 o                         
  12  -7 -12         71.90         70.24         8.36 o                         
 -11  -6 -12         14.63          4.78         8.79 o                         
 -10  -6 -12        411.35        416.89        21.27 o                         
  -9  -6 -12        167.36        154.18         8.40 o                         
  -8  -6 -12        792.00        774.37        17.80 o                         
  -7  -6 -12         25.04         23.97         4.27 o                         
  -6  -6 -12         17.86         10.62         3.68 o                         
  -5  -6 -12        124.91        127.20         5.35 o                         
  -4  -6 -12        175.38        161.48         5.15 o                         
  -3  -6 -12         57.43         52.15         4.17 o                         
  -2  -6 -12        562.62        526.68        16.90 o                         
  -1  -6 -12        106.87         94.98         4.37 o                         
   0  -6 -12          4.30          6.47         3.42 o                         
   1  -6 -12        130.21        128.74         5.64 o                         
   2  -6 -12         64.85         67.75         6.31 o                         
   3  -6 -12         53.68         55.42         4.53 o                         
   4  -6 -12         43.33         44.97         4.83 o                         
   5  -6 -12         59.45         54.00         4.91 o                         
   6  -6 -12        321.11        307.44         9.59 o                         
   7  -6 -12         59.88         40.01         5.70 o                         
   8  -6 -12         66.02         58.96         6.20 o                         
   9  -6 -12        364.51        328.03        11.00 o                         
  10  -6 -12         66.54         49.48         5.74 o                         
  11  -6 -12         44.20         62.64         8.46 o                         
  12  -6 -12         86.96         87.54         7.02 o                         
  13  -6 -12         32.01         29.27         6.21 o                         
 -12  -5 -12          7.91          8.17         5.39 o                         
 -11  -5 -12         36.50         33.63         5.80 o                         
 -10  -5 -12        104.48         96.62         7.24 o                         
  -9  -5 -12        244.43        268.11        12.71 o                         
  -8  -5 -12         24.92         28.72         6.62 o                         
  -7  -5 -12         53.38         44.88         4.31 o                         
  -6  -5 -12        368.27        395.48         8.29 o                         
  -5  -5 -12         70.13         62.55         5.18 o                         
  -4  -5 -12        330.09        330.70         7.91 o                         
  -3  -5 -12         22.34         23.92         3.39 o                         
  -2  -5 -12          7.57          7.24         2.63 o                         
  -1  -5 -12         55.90         53.53         4.28 o                         
   0  -5 -12        828.50        789.41        12.23 o                         
   1  -5 -12        138.47        124.63         5.31 o                         
   2  -5 -12       1175.28       1052.59        15.32 o                         
   3  -5 -12        119.57        114.96         5.98 o                         
   4  -5 -12         42.22         38.90         4.69 o                         
   5  -5 -12         96.24         99.53         8.45 o                         
   6  -5 -12          4.47         11.09         4.04 o                         
   7  -5 -12         22.21         20.49         4.88 o                         
   8  -5 -12         67.91         56.09         6.04 o                         
   9  -5 -12        222.47        240.12         9.26 o                         
  10  -5 -12        124.20        105.90         7.24 o                         
  11  -5 -12         49.44         54.87         6.84 o                         
  12  -5 -12        122.78        111.01         9.02 o                         
  13  -5 -12        297.26        293.82        14.20 o                         
  14  -5 -12         32.47         28.29         7.34 o                         
 -13  -4 -12         86.22         60.38        10.48 o                         
 -12  -4 -12        331.34        318.87        12.13 o                         
 -11  -4 -12         48.89         43.58         6.58 o                         
 -10  -4 -12        162.22        184.09        10.05 o                         
  -9  -4 -12        110.30        119.70         8.74 o                         
  -8  -4 -12        102.53         99.50         7.91 o                         
  -7  -4 -12        157.97        137.31         8.43 o                         
  -6  -4 -12        172.82        176.15         6.56 o                         
  -5  -4 -12        284.41        285.70         7.50 o                         
  -4  -4 -12        331.57        322.20         7.76 o                         
  -3  -4 -12        450.57        476.80         8.68 o                         
  -2  -4 -12        824.55        788.02        11.36 o                         
  -1  -4 -12        469.63        445.63         8.82 o                         
   0  -4 -12        539.73        469.71         8.73 o                         
   1  -4 -12         75.12         60.66         4.47 o                         
   2  -4 -12        117.85        127.36         5.97 o                         
   3  -4 -12       1069.14       1051.06        20.22 o                         
   4  -4 -12        461.61        450.54         9.87 o                         
   5  -4 -12        573.24        537.84        21.62 o                         
   6  -4 -12        742.48        672.58        12.01 o                         
   7  -4 -12        279.92        279.00         7.99 o                         
   8  -4 -12        269.42        258.80         9.13 o                         
   9  -4 -12        210.42        191.08         7.27 o                         
  10  -4 -12         79.99         94.04         6.97 o                         
  11  -4 -12         16.12         11.50         4.75 o                         
  12  -4 -12        113.52        117.24         7.38 o                         
  13  -4 -12         23.63         23.09         5.73 o                         
  14  -4 -12         64.01         49.61         8.89 o                         
 -13  -3 -12        139.13        118.44         9.35 o                         
 -12  -3 -12          3.18          3.94         4.26 o                         
 -11  -3 -12         14.63         18.58         5.11 o                         
 -10  -3 -12          5.37          9.94         3.93 o                         
  -9  -3 -12         87.52         74.23         6.90 o                         
  -8  -3 -12        126.51        128.84         7.49 o                         
  -7  -3 -12         46.72         53.65         5.83 o                         
  -6  -3 -12        467.72        489.09        11.24 o                         
  -5  -3 -12        567.75        537.56        10.39 o                         
  -4  -3 -12        106.42         98.30         5.44 o                         
  -3  -3 -12        998.07        979.88        13.62 o                         
  -2  -3 -12        450.47        436.52         8.04 o                         
  -1  -3 -12        672.96        620.50        15.83 o                         
   0  -3 -12        167.14        185.11         6.34 o                         
   1  -3 -12        133.31        135.28         5.43 o                         
   2  -3 -12        386.75        352.36        13.54 o                         
   3  -3 -12        209.54        238.21         9.10 o                         
   4  -3 -12        749.41        688.74        11.95 o                         
   5  -3 -12         35.70         31.46         3.55 o                         
   6  -3 -12        697.39        715.19        11.73 o                         
   7  -3 -12        246.76        225.56         6.27 o                         
   8  -3 -12         38.92         27.48         5.29 o                         
   9  -3 -12         64.50         53.57         6.26 o                         
  10  -3 -12         16.05         13.08         4.61 o                         
  11  -3 -12        237.52        230.05         8.83 o                         
  12  -3 -12         20.31         16.99         5.42 o                         
  13  -3 -12         10.60         11.71         5.02 o                         
  14  -3 -12         31.33         36.79         6.23 o                         
  15  -3 -12        178.66        166.01         9.66 o                         
 -14  -2 -12         70.70         68.66         9.53 o                         
 -13  -2 -12         48.72         34.40         5.97 o                         
 -12  -2 -12        170.98        194.74         8.82 o                         
 -11  -2 -12         48.38         45.81         6.58 o                         
 -10  -2 -12         81.42         90.62         6.10 o                         
  -9  -2 -12          5.17          6.24         4.18 o                         
  -8  -2 -12        243.09        217.98         7.38 o                         
  -7  -2 -12        207.79        202.32         7.29 o                         
  -6  -2 -12        434.63        425.65        12.51 o                         
  -5  -2 -12        162.93        183.00         6.46 o                         
  -4  -2 -12        796.88        776.63        12.84 o                         
  -3  -2 -12        129.11        135.83         5.69 o                         
  -2  -2 -12        713.02        685.49        11.60 o                         
  -1  -2 -12         83.68         81.25         5.28 o                         
   0  -2 -12        456.42        432.48         8.48 o                         
   1  -2 -12        257.97        272.04         7.34 o                         
   2  -2 -12        883.60        873.51        13.85 o                         
   3  -2 -12        431.62        404.79         9.90 o                         
   4  -2 -12         72.22         77.90         6.30 o                         
   5  -2 -12         94.77         96.98         6.81 o                         
   6  -2 -12        534.81        539.55         9.59 o                         
   7  -2 -12        379.64        345.43         7.55 o                         
   8  -2 -12         56.82         54.22         3.95 o                         
   9  -2 -12        110.47        109.13         5.23 o                         
  10  -2 -12        217.28        206.84         7.42 o                         
  11  -2 -12        154.44        161.44         7.91 o                         
  12  -2 -12         38.00         39.24         5.76 o                         
  13  -2 -12         70.77         61.24         7.74 o                         
  14  -2 -12        132.66        151.28         6.87 o                         
  15  -2 -12        125.84        119.89        12.24 o                         
 -14  -1 -12         91.65         68.42         7.85 o                         
 -13  -1 -12         69.00         56.98         8.88 o                         
 -12  -1 -12         84.30         73.38         7.48 o                         
 -11  -1 -12         25.89         20.56         5.70 o                         
 -10  -1 -12        115.03        103.40         7.55 o                         
  -9  -1 -12        106.73        105.82         6.46 o                         
  -8  -1 -12         92.42        107.60         7.14 o                         
  -7  -1 -12        265.30        265.45         9.20 o                         
  -6  -1 -12        391.72        376.23         8.88 o                         
  -5  -1 -12        530.18        512.38         9.75 o                         
  -4  -1 -12        281.52        271.22         8.10 o                         
  -3  -1 -12       1600.05       1542.41        18.76 o                         
  -2  -1 -12        100.33        105.98         5.22 o                         
  -1  -1 -12        154.67        144.02         5.61 o                         
   0  -1 -12        320.46        283.05         7.76 o                         
   1  -1 -12         83.11         86.21         4.33 o                         
   2  -1 -12         15.68         11.66         3.68 o                         
   3  -1 -12        201.39        174.73         9.27 o                         
   4  -1 -12       1176.33       1137.10        19.00 o                         
   5  -1 -12        542.20        499.76        12.98 o                         
   6  -1 -12        222.17        202.30         6.16 o                         
   7  -1 -12        269.71        248.43         6.50 o                         
   8  -1 -12         68.41         73.49         4.89 o                         
   9  -1 -12        112.97        113.28         6.08 o                         
  10  -1 -12        141.74        144.97         7.13 o                         
  11  -1 -12        116.94        113.91         6.80 o                         
  12  -1 -12         10.76         13.72         4.06 o                         
  13  -1 -12        225.65        209.50        20.04 o                         
  14  -1 -12          5.46          6.45         4.73 o                         
  15  -1 -12         43.45         34.44         5.95 o                         
 -15   0 -12         30.34         27.09         5.96 o                         
 -14   0 -12        205.00        210.80        10.56 o                         
 -13   0 -12         23.50         25.62         5.26 o                         
 -12   0 -12        277.60        290.13         9.49 o                         
 -11   0 -12        191.79        174.63         8.77 o                         
 -10   0 -12        271.39        242.95         9.63 o                         
  -9   0 -12        638.58        630.86        15.96 o                         
  -8   0 -12        172.86        186.87         8.21 o                         
  -7   0 -12        211.62        214.06         6.57 o                         
  -6   0 -12        713.95        701.77        10.97 o                         
  -5   0 -12        573.79        562.14        10.25 o                         
  -4   0 -12        509.90        517.68         7.89 o                         
  -3   0 -12        402.22        412.92         8.66 o                         
  -2   0 -12       1872.65       1878.83        21.47 o                         
  -1   0 -12        496.44        478.90         8.59 o                         
   0   0 -12        178.57        168.95         5.19 o                         
   1   0 -12        449.88        409.01         8.91 o                         
   2   0 -12       1260.43       1284.06        16.46 o                         
   3   0 -12        858.84        891.31        17.66 o                         
   4   0 -12        274.11        274.10        10.86 o                         
   5   0 -12        298.43        309.57        10.29 o                         
   6   0 -12         43.06         35.12         2.03 o                         
   7   0 -12       1033.79        909.44        13.93 o                         
   8   0 -12        183.72        177.01         9.79 o                         
   9   0 -12        567.97        509.38         9.48 o                         
  10   0 -12        195.47        191.53         7.75 o                         
  11   0 -12        370.86        351.24        11.73 o                         
  12   0 -12        205.69        177.31         8.59 o                         
  13   0 -12        267.53        241.31        11.70 o                         
  14   0 -12        264.64        240.35        12.62 o                         
  15   0 -12          9.95          6.68         4.37 o                         
  16   0 -12         41.28         37.71         8.01 o                         
 -15   1 -12         75.20         78.11         6.85 o                         
 -14   1 -12        122.64         97.09         8.25 o                         
 -13   1 -12         84.64         92.62         7.69 o                         
 -12   1 -12         81.40         70.77         6.23 o                         
 -11   1 -12        148.67        173.89         8.43 o                         
 -10   1 -12          7.61         10.92         4.93 o                         
  -9   1 -12         61.72         60.16         5.36 o                         
  -8   1 -12        133.35        133.50         6.28 o                         
  -7   1 -12        200.68        194.14         7.89 o                         
  -6   1 -12        338.30        339.16         7.37 o                         
  -5   1 -12        895.11        865.06        12.73 o                         
  -4   1 -12        428.82        414.49         7.61 o                         
  -3   1 -12       1263.33       1232.54        14.83 o                         
  -2   1 -12        498.82        531.83        10.37 o                         
  -1   1 -12        137.22        150.99         5.92 o                         
   0   1 -12         71.38         81.55         5.38 o                         
   1   1 -12        105.55        128.93         5.08 o                         
   2   1 -12         22.14         27.78         4.57 o                         
   3   1 -12        254.29        230.88         9.69 o                         
   4   1 -12        213.23        239.85         8.31 o                         
   5   1 -12        840.96        728.72        18.28 o                         
   6   1 -12       1023.32       1000.80        20.53 o                         
   7   1 -12        974.46        880.28        11.51 o                         
   8   1 -12         88.27         85.28         4.04 o                         
   9   1 -12        243.99        233.66         9.31 o                         
  10   1 -12        329.71        315.48        11.17 o                         
  11   1 -12        321.34        296.24         8.22 o                         
  12   1 -12         84.28         76.19         5.83 o                         
  13   1 -12         21.77         23.27         4.73 o                         
  14   1 -12         63.32         53.50         5.99 o                         
  15   1 -12        264.01        307.68        16.45 o                         
  16   1 -12         44.79         49.22         6.45 o                         
 -15   2 -12        106.73        107.28         9.08 o                         
 -14   2 -12        238.20        261.04        11.02 o                         
 -13   2 -12         58.09         64.18         7.58 o                         
 -12   2 -12        565.97        545.48        12.44 o                         
 -11   2 -12        354.66        385.21        10.08 o                         
 -10   2 -12         22.76         24.49         4.48 o                         
  -9   2 -12        173.81        195.55         6.51 o                         
  -8   2 -12       1212.89       1248.10        17.36 o                         
  -7   2 -12        882.75        884.76        14.85 o                         
  -6   2 -12        493.54        518.61        10.76 o                         
  -5   2 -12        520.06        510.65         9.41 o                         
  -4   2 -12       1832.09       1815.08        20.53 o                         
  -3   2 -12        323.45        334.36         5.84 o                         
  -2   2 -12        546.56        495.61         7.21 o                         
  -1   2 -12        273.83        258.14         6.38 o                         
   0   2 -12        251.73        226.93         6.74 o                         
   1   2 -12        185.50        185.49         7.08 o                         
   2   2 -12        123.57        131.61         5.29 o                         
   3   2 -12        134.84        121.06         5.50 o                         
   4   2 -12       1877.14       1834.14        24.20 o                         
   5   2 -12        956.69        934.69        16.84 o                         
   6   2 -12        582.19        597.51        15.49 o                         
   7   2 -12        151.11        145.55         7.95 o                         
   8   2 -12        245.90        215.36         5.10 o                         
   9   2 -12         78.00         70.84         3.51 o                         
  10   2 -12        591.20        574.09         9.54 o                         
  11   2 -12        396.82        372.53         8.73 o                         
  12   2 -12        421.54        385.34        10.16 o                         
  13   2 -12         77.63         68.13         5.27 o                         
  14   2 -12        193.87        185.55         9.46 o                         
  15   2 -12         39.34         39.50         7.39 o                         
  16   2 -12         15.08         18.92         6.45 o                         
 -15   3 -12         18.50         16.62         5.73 o                         
 -14   3 -12         16.65         16.71         5.28 o                         
 -13   3 -12         69.80         73.99         6.36 o                         
 -12   3 -12        133.72        132.92         7.82 o                         
 -11   3 -12        159.63        158.42         7.94 o                         
 -10   3 -12        123.72        121.28         6.94 o                         
  -9   3 -12        198.90        186.66         6.78 o                         
  -8   3 -12        649.38        686.43        11.94 o                         
  -7   3 -12        136.11        121.19         5.70 o                         
  -6   3 -12       1691.74       1624.21        19.74 o                         
  -5   3 -12        616.20        564.61        10.71 o                         
  -4   3 -12        390.39        373.30         8.19 o                         
  -3   3 -12        119.24        141.93         5.43 o                         
  -2   3 -12         74.03         86.68         3.39 o                         
  -1   3 -12        354.97        329.15         6.07 o                         
   0   3 -12        556.84        617.97        10.33 o                         
   1   3 -12        713.33        686.24        12.10 o                         
   2   3 -12        837.94        930.22        13.37 o                         
   3   3 -12        750.15        711.59        13.19 o                         
   4   3 -12        335.15        305.63         9.43 o                         
   5   3 -12        173.91        155.65         9.03 o                         
   6   3 -12        128.99        130.24         8.73 o                         
   7   3 -12        912.79        810.75        15.85 o                         
   8   3 -12        116.45        101.01         4.68 o                         
   9   3 -12        305.42        306.24        12.76 o                         
  10   3 -12        201.82        190.62         6.75 o                         
  11   3 -12        356.60        319.62         9.32 o                         
  12   3 -12        104.31         96.07         6.80 o                         
  13   3 -12        293.80        296.51         9.25 o                         
  14   3 -12        137.13        107.19         6.32 o                         
  15   3 -12        163.55        162.23         8.97 o                         
  16   3 -12         46.93         54.23         7.99 o                         
 -15   4 -12          2.01          6.02         4.94 o                         
 -14   4 -12        225.55        243.78         9.75 o                         
 -13   4 -12         69.63         74.64         6.85 o                         
 -12   4 -12        382.94        372.57        10.02 o                         
 -11   4 -12        582.70        559.53        13.86 o                         
 -10   4 -12         76.57         65.31         5.08 o                         
  -9   4 -12         81.34         68.63         5.74 o                         
  -8   4 -12        261.31        252.04        10.27 o                         
  -7   4 -12        831.41        814.60        12.65 o                         
  -6   4 -12       3399.83       3294.28        35.98 o                         
  -5   4 -12         92.22         99.63         4.72 o                         
  -4   4 -12         76.90         91.20         4.32 o                         
  -3   4 -12        435.31        419.04         6.98 o                         
  -2   4 -12       2678.81       2587.01        24.18 o                         
  -1   4 -12         73.35         60.05         3.23 o                         
   0   4 -12        211.55        218.60         3.98 o                         
   1   4 -12        313.02        315.22         8.68 o                         
   2   4 -12       1953.69       1957.38        22.72 o                         
   3   4 -12        607.57        585.43        12.02 o                         
   4   4 -12          1.39         -0.38         3.14 o                         
   5   4 -12         56.88         49.78         5.26 o                         
   6   4 -12        482.40        418.42         9.79 o                         
   7   4 -12        249.15        235.76         7.96 o                         
   8   4 -12        809.56        763.96         9.48 o                         
   9   4 -12        629.06        643.28         9.49 o                         
  10   4 -12        315.47        298.44         6.18 o                         
  11   4 -12         35.60         35.87         3.98 o                         
  12   4 -12        181.49        189.64         8.20 o                         
  13   4 -12         96.84         74.14         7.37 o                         
  14   4 -12        317.92        304.01        19.94 o                         
  15   4 -12         79.92         66.21         8.61 o                         
  16   4 -12          1.90          2.09         5.04 o                         
 -15   5 -12         39.65         34.20         5.74 o                         
 -14   5 -12        252.56        254.26        15.64 o                         
 -13   5 -12         42.76         39.74         5.87 o                         
 -12   5 -12         46.33         44.98         5.25 o                         
 -11   5 -12         38.57         38.11         4.90 o                         
 -10   5 -12        319.61        341.38         9.30 o                         
  -9   5 -12         34.38         34.81         4.40 o                         
  -8   5 -12        838.19        778.42        12.26 o                         
  -7   5 -12        595.60        527.75        10.53 o                         
  -6   5 -12       1311.85       1303.13        17.31 o                         
  -5   5 -12        401.05        390.97         8.74 o                         
  -4   5 -12       1405.91       1402.43        16.36 o                         
  -3   5 -12        633.18        596.37         9.57 o                         
  -2   5 -12        102.13        124.11         4.55 o                         
  -1   5 -12        305.90        301.05         7.07 o                         
   0   5 -12        666.79        648.22         7.87 o                         
   1   5 -12        454.33        465.18         8.51 o                         
   2   5 -12        493.38        526.85         9.45 o                         
   3   5 -12         88.58         90.97         5.15 o                         
   4   5 -12        284.09        288.85         7.72 o                         
   5   5 -12        460.06        504.34        12.90 o                         
   6   5 -12        135.66        155.12         6.25 o                         
   7   5 -12        770.77        717.48        14.10 o                         
   8   5 -12        367.75        330.56         8.66 o                         
   9   5 -12        255.80        218.21         5.25 o                         
  10   5 -12        232.89        238.24         5.35 o                         
  11   5 -12        605.22        598.53         9.08 o                         
  12   5 -12        164.20        173.27         5.99 o                         
  13   5 -12        173.76        138.26        12.28 o                         
  14   5 -12        164.41        148.66        10.00 o                         
  15   5 -12         24.92         35.91         7.82 o                         
  16   5 -12         83.99         91.64        11.89 o                         
 -15   6 -12         41.99         36.02         8.64 o                         
 -14   6 -12        137.03        140.27         7.35 o                         
 -13   6 -12        122.98        127.93         6.78 o                         
 -12   6 -12        313.16        321.23         9.62 o                         
 -11   6 -12         69.86         65.83         5.68 o                         
 -10   6 -12        372.80        346.33         8.14 o                         
  -9   6 -12         95.65         85.78         6.32 o                         
  -8   6 -12        392.31        401.88         8.75 o                         
  -7   6 -12        238.30        265.45         7.31 o                         
  -6   6 -12          7.35         17.56         3.54 o                         
  -5   6 -12         32.11         17.86         4.23 o                         
  -4   6 -12       3638.82       3585.67        36.73 o                         
  -3   6 -12        230.21        247.67         6.10 o                         
  -2   6 -12        368.60        345.89         6.35 o                         
  -1   6 -12        550.52        530.50        15.25 o                         
   0   6 -12       6333.85       6400.68        55.86 o                         
   1   6 -12        286.58        312.46        12.66 o                         
   2   6 -12        173.23        128.37         5.04 o                         
   3   6 -12        103.09         92.45         5.71 o                         
   4   6 -12       1487.65       1293.03        24.45 o                         
   5   6 -12        217.57        178.99         3.54 o                         
   6   6 -12         56.54         69.07         4.13 o                         
   7   6 -12          1.29          4.10         1.88 o                         
   8   6 -12        107.58        106.83         3.76 o                         
   9   6 -12         43.64         35.23         2.89 o                         
  10   6 -12        302.11        303.13         6.33 o                         
  11   6 -12        180.18        185.28         5.51 o                         
  12   6 -12        567.10        500.88         9.43 o                         
  13   6 -12        149.45        141.94         7.44 o                         
  14   6 -12         34.93         31.46         5.38 o                         
  15   6 -12        112.31         95.99        10.74 o                         
  16   6 -12        146.32        141.94        10.73 o                         
 -15   7 -12         81.39         89.14         8.15 o                         
 -14   7 -12         75.81         70.74         9.77 o                         
 -13   7 -12         16.57         15.01         4.12 o                         
 -12   7 -12       1022.64        997.33        16.19 o                         
 -11   7 -12         57.75         61.89         4.91 o                         
 -10   7 -12         41.09         37.11         4.79 o                         
  -9   7 -12         42.37         46.92         4.49 o                         
  -8   7 -12          8.22          3.95         2.93 o                         
  -7   7 -12         70.99         69.47         4.05 o                         
  -6   7 -12        301.95        294.26         6.51 o                         
  -5   7 -12        378.02        368.59        12.19 o                         
  -4   7 -12        251.51        223.08         5.90 o                         
  -3   7 -12        326.11        325.50         7.67 o                         
  -2   7 -12        976.12        938.59        11.68 o                         
  -1   7 -12         67.35         51.01         3.65 o                         
   0   7 -12       1159.21       1048.30        12.03 o                         
   1   7 -12        298.28        287.39         5.78 o                         
   2   7 -12        570.78        552.39         7.26 o                         
   3   7 -12       1565.30       1674.42        18.06 o                         
   4   7 -12       1024.90       1007.48        10.06 o                         
   5   7 -12         56.86         45.14         2.46 o                         
   6   7 -12        312.79        331.98         5.22 o                         
   7   7 -12        216.26        236.32         5.00 o                         
   8   7 -12        247.03        230.83         5.65 o                         
   9   7 -12         90.74        104.57         4.02 o                         
  10   7 -12         34.51         35.94         3.38 o                         
  11   7 -12         48.61         34.14         3.70 o                         
  12   7 -12        235.84        236.73         6.08 o                         
  13   7 -12          4.89          4.52         2.77 o                         
  14   7 -12        180.72        176.84         8.04 o                         
  15   7 -12         32.35         18.75         5.27 o                         
 -15   8 -12         44.02         48.43         8.35 o                         
 -14   8 -12         72.58         82.96        10.02 o                         
 -13   8 -12          2.01          3.35         6.08 o                         
 -12   8 -12        244.51        258.27        11.51 o                         
 -11   8 -12          3.25          5.17         5.96 o                         
 -10   8 -12        415.18        422.43         7.69 o                         
  -9   8 -12         32.41         24.58         3.46 o                         
  -8   8 -12        483.64        471.72         8.75 o                         
  -7   8 -12        295.04        267.57        10.19 o                         
  -6   8 -12         40.10         30.33         3.22 o                         
  -5   8 -12        247.11        231.01         5.72 o                         
  -4   8 -12          2.92          3.96         2.45 o                         
  -3   8 -12        216.52        213.58         6.09 o                         
  -2   8 -12       3540.27       3534.65        33.06 o                         
  -1   8 -12        919.42        870.73        10.77 o                         
   0   8 -12        256.10        244.17         5.62 o                         
   1   8 -12         63.62         64.39         3.71 o                         
   2   8 -12       5772.00       5693.39        47.09 o                         
   3   8 -12        692.37        687.99         7.65 o                         
   4   8 -12        353.07        291.83         5.25 o                         
   5   8 -12        306.45        337.49         5.58 o                         
   6   8 -12        225.58        254.86         4.70 o                         
   7   8 -12         63.18         70.76         3.47 o                         
   8   8 -12          8.10          5.63         2.41 o                         
   9   8 -12         20.15         21.38         3.25 o                         
  10   8 -12        755.21        698.26        10.58 o                         
  11   8 -12         16.18         14.20         3.24 o                         
  12   8 -12        152.76        142.39         5.89 o                         
  13   8 -12         94.53        103.76         6.15 o                         
  14   8 -12         42.60         39.91         6.21 o                         
  15   8 -12          7.44          5.70         5.32 o                         
 -15   9 -12         10.91         11.43         4.86 o                         
 -14   9 -12        169.64        171.60        11.05 o                         
 -13   9 -12          5.73          8.07         7.19 o                         
 -12   9 -12        166.67        149.66        10.39 o                         
 -11   9 -12         87.76         86.69         8.44 o                         
 -10   9 -12        343.24        340.89        14.04 o                         
  -9   9 -12         11.12         13.75         5.24 o                         
  -8   9 -12        155.81        153.16         8.31 o                         
  -7   9 -12         66.97         70.23         6.48 o                         
  -6   9 -12        503.16        481.78        12.31 o                         
  -5   9 -12         94.02         99.66         4.79 o                         
  -4   9 -12        719.78        639.88        19.81 o                         
  -3   9 -12        235.04        250.43         6.02 o                         
  -2   9 -12        151.84        140.26         4.94 o                         
  -1   9 -12         59.84         62.56         3.24 o                         
   0   9 -12       1474.55       1451.20        14.47 o                         
   1   9 -12        212.44        229.17         4.79 o                         
   2   9 -12         76.17         98.93         4.20 o                         
   3   9 -12        286.02        293.23         6.10 o                         
   4   9 -12        269.39        285.81         4.72 o                         
   5   9 -12         24.48         20.39         2.93 o                         
   6   9 -12         77.48         72.37         5.45 o                         
   7   9 -12        120.93        103.30         5.18 o                         
   8   9 -12        177.94        182.35         6.35 o                         
   9   9 -12        165.58        184.41         5.74 o                         
  10   9 -12          2.56          2.09         2.66 o                         
  11   9 -12         15.52         19.40         3.61 o                         
  12   9 -12          6.40          7.64         3.29 o                         
  13   9 -12        291.05        293.56         8.47 o                         
  14   9 -12         21.28         16.93         5.32 o                         
  15   9 -12          4.90          6.37         5.23 o                         
 -15  10 -12         10.78          8.64         6.22 o                         
 -14  10 -12        207.40        208.93        12.49 o                         
 -13  10 -12         82.45         84.10        10.76 o                         
 -12  10 -12        796.71        836.13        20.42 o                         
 -11  10 -12         31.18         32.21         6.18 o                         
 -10  10 -12        120.95        134.09         9.10 o                         
  -9  10 -12        167.09        188.67        11.44 o                         
  -8  10 -12        164.16        158.31        16.13 o                         
  -7  10 -12         87.63         87.78         9.03 o                         
  -6  10 -12        454.51        510.65        11.46 o                         
  -5  10 -12        327.83        313.83        12.13 o                         
  -4  10 -12        539.88        484.16         6.24 o                         
  -3  10 -12        341.52        323.77         4.80 o                         
  -2  10 -12        269.52        232.85         5.02 o                         
  -1  10 -12        249.60        244.46         7.54 o                         
   0  10 -12       7012.07       7216.12        64.30 o                         
   1  10 -12        407.08        455.07         7.06 o                         
   2  10 -12        308.99        292.56         6.16 o                         
   3  10 -12        937.79        966.72        11.90 o                         
   4  10 -12       1056.14       1089.76        11.01 o                         
   5  10 -12         88.49         97.88         4.54 o                         
   6  10 -12        166.92        144.38         4.76 o                         
   7  10 -12         28.18         26.13         3.21 o                         
   8  10 -12        226.53        231.46         5.99 o                         
   9  10 -12         46.91         51.21         4.33 o                         
  10  10 -12         66.94         71.02         4.65 o                         
  11  10 -12        136.56        134.97         5.45 o                         
  12  10 -12        164.00        157.70         6.32 o                         
  13  10 -12         22.51         27.08         5.39 o                         
  14  10 -12          7.85         13.21         5.72 o                         
 -14  11 -12        137.29        158.47        12.17 o                         
 -13  11 -12          7.42         12.11         5.09 o                         
 -12  11 -12        515.65        536.82        15.20 o                         
 -11  11 -12         29.80         31.39         8.76 o                         
 -10  11 -12         85.47         90.85         8.55 o                         
  -9  11 -12        324.78        315.38        14.28 o                         
  -8  11 -12        598.39        627.87        18.20 o                         
  -7  11 -12        172.59        154.54         9.21 o                         
  -6  11 -12        307.79        335.67        11.12 o                         
  -5  11 -12        170.62        163.99        10.53 o                         
  -4  11 -12         93.64         80.97         5.80 o                         
  -3  11 -12          7.69          5.67         1.78 o                         
  -2  11 -12          7.87          6.66         2.36 o                         
  -1  11 -12        317.07        314.32         5.75 o                         
   0  11 -12       1084.89       1034.50        11.55 o                         
   1  11 -12        333.60        312.85         6.39 o                         
   2  11 -12        624.05        643.52         9.08 o                         
   3  11 -12        627.26        584.36         9.53 o                         
   4  11 -12         89.41         93.09         4.07 o                         
   5  11 -12         35.29         42.06         3.43 o                         
   6  11 -12        212.12        198.20         5.22 o                         
   7  11 -12       1474.23       1492.22        16.97 o                         
   8  11 -12        109.79        111.64         5.76 o                         
   9  11 -12         66.19         79.35         5.09 o                         
  10  11 -12         19.95         22.11         4.14 o                         
  11  11 -12        413.56        422.09         9.05 o                         
  12  11 -12         64.43         62.35         5.17 o                         
  13  11 -12        104.11        103.19         7.49 o                         
  14  11 -12         19.68         20.52         5.94 o                         
 -14  12 -12         27.60         27.24         7.24 o                         
 -13  12 -12         41.57         34.39         8.51 o                         
 -12  12 -12        432.74        434.20        12.96 o                         
 -11  12 -12         97.69        114.69         9.79 o                         
 -10  12 -12        360.01        375.89        13.74 o                         
  -9  12 -12        232.32        253.75        12.06 o                         
  -8  12 -12        353.63        366.99        12.72 o                         
  -7  12 -12        122.92        137.38        10.99 o                         
  -6  12 -12        674.58        638.32        18.15 o                         
  -5  12 -12        141.80        144.79         7.68 o                         
  -4  12 -12         14.16         20.08         7.44 o                         
  -3  12 -12         19.94         13.78         1.89 o                         
  -2  12 -12        215.85        212.53        10.97 o                         
  -1  12 -12        305.62        267.09         5.64 o                         
   0  12 -12        562.64        553.55         7.92 o                         
   1  12 -12        428.74        421.31         6.75 o                         
   2  12 -12       1189.43       1195.78        13.65 o                         
   3  12 -12        213.86        225.04         5.79 o                         
   4  12 -12         68.62         62.89         3.72 o                         
   5  12 -12        139.02        138.40         4.93 o                         
   6  12 -12        285.95        339.32         7.28 o                         
   7  12 -12         10.32         12.41         3.01 o                         
   8  12 -12         29.42         23.63         4.20 o                         
   9  12 -12         71.28         80.91         4.77 o                         
  10  12 -12        211.18        224.23         8.56 o                         
  11  12 -12         94.18         80.17         5.04 o                         
  12  12 -12         87.94         97.73         8.71 o                         
  13  12 -12         95.30         94.87         7.76 o                         
 -13  13 -12         18.87         23.39         7.26 o                         
 -12  13 -12         65.26         64.73         9.58 o                         
 -11  13 -12        110.91        125.12        10.76 o                         
 -10  13 -12         95.16         78.35         7.85 o                         
  -9  13 -12        322.02        302.96        12.98 o                         
  -8  13 -12         16.08         19.45         6.46 o                         
  -7  13 -12        262.43        293.91        14.34 o                         
  -6  13 -12        309.06        329.96        10.81 o                         
  -5  13 -12         23.71         21.64         6.08 o                         
  -4  13 -12         76.52         72.94         7.49 o                         
  -3  13 -12        234.02        199.08         8.44 o                         
  -2  13 -12         57.91         55.40         3.34 o                         
  -1  13 -12        405.03        381.76         6.43 o                         
   0  13 -12        122.99        116.15         4.31 o                         
   1  13 -12         14.02         19.86         3.11 o                         
   2  13 -12        597.28        569.84         8.56 o                         
   3  13 -12        150.63        130.63         4.54 o                         
   4  13 -12        488.40        491.30         8.09 o                         
   5  13 -12         92.58         85.55         4.19 o                         
   6  13 -12        288.70        266.31         6.28 o                         
   7  13 -12         21.15         18.80         3.31 o                         
   8  13 -12         40.00         33.52         4.67 o                         
   9  13 -12        836.56        850.86        11.46 o                         
  10  13 -12        210.97        225.73         7.67 o                         
  11  13 -12         38.33         51.02         4.63 o                         
  12  13 -12         44.17         47.04         6.09 o                         
 -12  14 -12         35.36         30.88         7.69 o                         
 -11  14 -12         15.77         12.42         6.42 o                         
 -10  14 -12        444.29        464.77        14.68 o                         
  -9  14 -12         12.96         18.50         6.51 o                         
  -8  14 -12         20.96         18.05         5.55 o                         
  -7  14 -12         88.35        108.71        11.20 o                         
  -6  14 -12        180.96        213.18        10.85 o                         
  -5  14 -12         75.02         63.78         7.81 o                         
  -4  14 -12        279.08        285.88        10.40 o                         
  -3  14 -12        276.16        318.34        11.51 o                         
  -2  14 -12         55.72         47.51         3.64 o                         
  -1  14 -12          5.66          7.40         2.32 o                         
   0  14 -12        128.96        139.62         5.00 o                         
   1  14 -12        147.84        171.44         5.64 o
[truncated: 2,324,541 more chars]
