# Supplementary material for: Crystal structure of (S)-1-O-tert-butyl­diphenyl­silylglycerol: eight chiral mol­ecules in a triclinic cell
Source: Acta Crystallogr E Crystallogr Commun. 2018 Aug 31;74(Pt 9):1373–9. doi: 10.1107/S2056989018012021 (PMC6127698; doi:10.1107/S2056989018012021)
Supplement: Supplementary file 4 [file e-74-01373-2sup3.hkl]

data_2                                                                          
_shelx_title ' b146 R = 0.05 P1'                                                
_shelx_refln_list_code          4                                               
_shelx_F_calc_maximum      397.54                                               
_exptl_crystal_F_000      1424.00                                               
_reflns_d_resolution_high  0.7672                                               
                                                                                
loop_                                                                           
 _space_group_symop_operation_xyz                                               
 'x, y, z'                                                                      
                                                                                
_cell_length_a    14.7922                                                       
_cell_length_b    15.6306                                                       
_cell_length_c    17.2048                                                       
_cell_angle_alpha 110.901                                                       
_cell_angle_beta   91.705                                                       
_cell_angle_gamma  92.851                                                       
                                                                                
_shelx_F_squared_multiplier     1.000                                           
                                                                                
loop_                                                                           
 _refln_index_h                                                                 
 _refln_index_k                                                                 
 _refln_index_l                                                                 
 _refln_F_squared_calc                                                          
 _refln_F_squared_meas                                                          
 _refln_F_squared_sigma                                                         
 _refln_observed_status                                                         
   0   4 -22         27.54         37.91        22.40 o                         
   1   4 -22        151.36        175.78        29.30 o                         
   2   4 -22         13.71        -22.40        22.40 o                         
  -2   5 -22         11.47         46.53        24.13 o                         
  -1   5 -22        115.91        141.31        27.57 o                         
   0   5 -22          0.94        -22.40        22.40 o                         
   1   5 -22          1.40          6.89        22.40 o                         
   2   5 -22          0.13         22.40        20.68 o                         
   3   5 -22          7.55          8.62        20.68 o                         
  -2   6 -22         82.95         79.27        24.13 o                         
  -1   6 -22         29.68         36.19        22.40 o                         
   0   6 -22         11.62        -12.06        20.68 o                         
   1   6 -22         44.66         65.49        20.68 o                         
   2   6 -22         52.71         63.76        22.40 o                         
   3   6 -22         43.55         43.08        24.13 o                         
   4   6 -22         23.20         22.40        22.40 o                         
  -3   7 -22        130.09        156.82        25.85 o                         
  -2   7 -22          0.04         -6.03        14.65 o                         
  -1   7 -22          1.51         25.85        20.68 o                         
   0   7 -22          4.25         18.96        20.68 o                         
   1   7 -22         18.00         34.47        22.40 o                         
   2   7 -22         20.18         22.40        22.40 o                         
   3   7 -22          1.86         12.06        22.40 o                         
   4   7 -22         13.25         27.57        22.40 o                         
  -2   8 -22         26.03          5.80        13.24 o                         
  -1   8 -22         15.76         31.02        22.40 o                         
   0   8 -22        151.40        180.95        29.30 o                         
   1   8 -22         32.79         32.74        22.40 o                         
   2   8 -22          4.51          3.45        18.96 o                         
   3   8 -22          3.50          5.17        20.68 o                         
   4   8 -22         98.37         91.33        27.57 o                         
  -2   9 -22         59.47         70.65        15.70 o                         
  -1   9 -22        103.55         84.44        22.40 o                         
   0   9 -22         21.44         17.23        20.68 o                         
   1   9 -22         21.46         18.96        20.68 o                         
   2   9 -22          3.59         -5.17        20.68 o                         
   3   9 -22         50.88         55.15        24.13 o                         
  -1  10 -22          4.06          5.17        22.40 o                         
   0  10 -22          6.09        -20.68        20.68 o                         
   1  10 -22         35.91         36.19        20.68 o                         
   2  10 -22         69.41         84.44        24.13 o                         
  -2   1 -21         32.06         32.74        24.13 o                         
  -1   1 -21         15.68        -15.51        22.40 o                         
   0   1 -21         79.67         65.49        24.13 o                         
   1   1 -21         39.52         44.81        24.13 o                         
   2   1 -21          6.18          3.45        20.68 o                         
   3   1 -21         81.84        110.29        24.13 o                         
   4   1 -21          3.02          8.62        22.40 o                         
  -3   2 -21         72.09         47.23        17.23 o                         
  -2   2 -21         21.13         18.96        22.40 o                         
  -1   2 -21         48.78         74.10        24.13 o                         
   0   2 -21         48.32         63.76        24.13 o                         
   1   2 -21         68.81         65.49        22.40 o                         
   2   2 -21         46.13         46.53        18.96 o                         
   3   2 -21         98.13         72.38        22.40 o                         
   4   2 -21         48.31         58.59        24.13 o                         
   5   2 -21          2.00        -10.34        22.40 o                         
  -4   3 -21        152.94        167.01        16.89 o                         
  -3   3 -21         11.90         -2.76        11.47 o                         
  -2   3 -21         68.14         51.02        13.66 o                         
  -1   3 -21         80.16         65.49        24.13 o                         
   0   3 -21          4.50         -6.89        18.96 o                         
   1   3 -21         26.48         18.96        18.96 o                         
   2   3 -21         27.55         41.36        18.96 o                         
   3   3 -21         57.98         93.06        24.13 o                         
   4   3 -21          1.41          5.17        22.40 o                         
   5   3 -21         13.22          5.17        22.40 o                         
   6   3 -21          8.69          6.89        20.68 o                         
  -5   4 -21          5.64         -3.10        12.00 o                         
  -4   4 -21         25.43         33.15        12.75 o                         
  -3   4 -21         71.34         90.15        13.66 o                         
  -2   4 -21         89.76         53.76        24.13 o                         
  -1   4 -21        207.66        213.69        29.30 o                         
   0   4 -21         11.64         24.13        18.96 o                         
   1   4 -21         17.73         13.79        18.96 o                         
   2   4 -21         48.60         68.93        20.68 o                         
   3   4 -21        111.43        134.42        27.57 o                         
   4   4 -21         17.42         -6.89        22.40 o                         
   5   4 -21        110.36        110.29        22.40 o                         
   6   4 -21        126.01        101.67        25.85 o                         
  -5   5 -21          8.40          1.64        12.00 o                         
  -4   5 -21          0.46         -6.55        12.00 o                         
  -3   5 -21        132.57        128.23        18.09 o                         
  -2   5 -21         12.66         20.59        11.15 o                         
  -1   5 -21          7.13         33.97        12.75 o                         
   0   5 -21          9.32         31.02        17.23 o                         
   1   5 -21         52.18         49.98        20.68 o                         
   2   5 -21        101.69        136.14        25.85 o                         
   3   5 -21         29.63         55.15        20.68 o                         
   4   5 -21          8.11         -3.45        20.68 o                         
   5   5 -21          9.64        -15.51        20.68 o                         
   6   5 -21         55.99         36.19        24.13 o                         
   7   5 -21         12.17         13.79        20.68 o                         
  -6   6 -21          6.32         18.96        22.40 o                         
  -5   6 -21         48.73         40.83        17.23 o                         
  -4   6 -21        162.11        157.32        16.15 o                         
  -3   6 -21         32.55         36.02        12.00 o                         
  -2   6 -21         38.60         37.67        13.79 o                         
  -1   6 -21         17.88          1.09        11.15 o                         
   0   6 -21         94.43         99.95        24.13 o                         
   1   6 -21         41.21         41.36        22.40 o                         
   2   6 -21         18.49          0.00        17.23 o                         
   3   6 -21         12.58          5.17        17.23 o                         
   4   6 -21        157.49        153.37        25.85 o                         
   5   6 -21         25.69          3.45        22.40 o                         
   6   6 -21        187.25        199.90        29.30 o                         
   7   6 -21         78.98         93.06        25.85 o                         
  -6   7 -21         28.69         45.12        12.75 o                         
  -5   7 -21         90.73         83.88        15.29 o                         
  -4   7 -21         44.72         59.66        20.68 o                         
  -3   7 -21         11.81         11.03        11.47 o                         
  -2   7 -21         38.06         31.02        11.47 o                         
  -1   7 -21         11.56          2.36        11.15 o                         
   0   7 -21         57.95         51.70        20.68 o                         
   1   7 -21         10.21         31.02        17.23 o                         
   2   7 -21          0.94          8.62        17.23 o                         
   3   7 -21        171.35        175.78        25.85 o                         
   4   7 -21         28.80         29.30        20.68 o                         
   5   7 -21         26.48         32.74        20.68 o                         
   6   7 -21         54.68         37.91        20.68 o                         
   7   7 -21         53.62         53.42        20.68 o                         
  -6   8 -21         41.48         42.61        13.24 o                         
  -5   8 -21         18.30         34.47        18.09 o                         
  -4   8 -21         19.21          0.86        12.00 o                         
  -3   8 -21         26.16         18.87        12.00 o                         
  -2   8 -21         95.13         89.61        12.41 o                         
  -1   8 -21         36.53         33.38        12.06 o                         
   0   8 -21         18.65         24.37        12.92 o                         
   1   8 -21         24.18         53.42        22.40 o                         
   2   8 -21        142.02        120.63        24.13 o                         
   3   8 -21         37.00         65.49        22.40 o                         
   4   8 -21         42.97         37.91        18.96 o                         
   5   8 -21         67.87         44.81        24.13 o                         
   6   8 -21         62.03         55.15        20.68 o                         
   7   8 -21         43.47        -13.79        24.13 o                         
  -5   9 -21         12.97          2.98        12.75 o                         
  -4   9 -21         20.18         35.81        13.97 o                         
  -3   9 -21         35.42         16.61        13.24 o                         
  -2   9 -21         27.62         -5.69        12.00 o                         
  -1   9 -21         38.23         27.18        16.37 o                         
   0   9 -21         11.67          8.37        12.75 o                         
   1   9 -21        125.70        148.20        22.40 o                         
   2   9 -21          4.43        -10.34        18.96 o                         
   3   9 -21          9.01         12.06        20.68 o                         
   4   9 -21          1.97         -1.72        18.96 o                         
   5   9 -21          5.14         20.68        20.68 o                         
   6   9 -21         68.33         31.02        24.13 o                         
  -5  10 -21         32.67         28.56        12.41 o                         
  -4  10 -21          8.29          2.67        12.00 o                         
  -3  10 -21          6.63          9.52        12.75 o                         
  -2  10 -21         15.53         26.83        12.75 o                         
  -1  10 -21         29.98         30.03        15.51 o                         
   0  10 -21        240.25        259.84        21.30 o                         
   1  10 -21         16.88         13.79        18.96 o                         
   2  10 -21         11.84         25.85        20.68 o                         
   3  10 -21         16.77          8.62        18.96 o                         
   4  10 -21         72.26         77.55        24.13 o                         
   5  10 -21         12.30         -6.89        20.68 o                         
   6  10 -21         14.09         -2.15        25.85 o                         
  -4  11 -21          9.22        -10.65        13.24 o                         
  -3  11 -21          5.87         10.03        13.24 o                         
  -2  11 -21         62.18         79.82        15.70 o                         
  -1  11 -21         35.71         45.67        13.40 o                         
   0  11 -21        165.47        164.07        24.13 o                         
   1  11 -21         37.84         39.64        20.68 o                         
   2  11 -21         41.26         77.55        22.40 o                         
   3  11 -21         33.01         22.40        18.96 o                         
   4  11 -21         53.26         44.81        20.68 o                         
   5  11 -21         54.60         69.59        15.84 o                         
  -3  12 -21         45.47         56.96        31.88 o                         
  -2  12 -21        130.75        154.30        17.39 o                         
  -1  12 -21         24.83         26.32        14.65 o                         
   0  12 -21         41.90         29.30        24.13 o                         
   1  12 -21         23.11         15.51        20.68 o                         
   2  12 -21         14.19         10.34        22.40 o                         
   3  12 -21         57.31         51.70        24.13 o                         
   4  12 -21          2.07         -3.52        21.54 o                         
  -2  13 -21         13.27         34.26        16.37 o                         
  -1  13 -21         36.98         40.68        13.66 o                         
   0  13 -21          2.14          0.79        21.54 o                         
   1  13 -21         31.73         29.68        16.15 o                         
   2  13 -21         23.62         12.06        22.40 o                         
   1  -2 -20         15.99         13.79        24.13 o                         
   2  -2 -20         22.06         36.19        24.13 o                         
  -3  -1 -20          7.88          6.89        22.40 o                         
  -2  -1 -20         15.72        -13.64        18.96 o                         
  -1  -1 -20         62.11         60.32        22.40 o                         
   0  -1 -20        115.61        125.80        25.85 o                         
   1  -1 -20         14.66          6.89        22.40 o                         
   2  -1 -20         15.98         44.81        24.13 o                         
   3  -1 -20         10.24          5.17        20.68 o                         
   4  -1 -20         21.07         18.96        22.40 o                         
   5  -1 -20         16.19        -10.34        20.68 o                         
  -4   0 -20        103.19        102.09        14.47 o                         
  -3   0 -20         17.11         25.11        17.23 o                         
  -2   0 -20         11.95         20.68        12.92 o                         
  -1   0 -20         81.82         36.19        20.68 o                         
   0   0 -20        122.43         91.33        20.68 o                         
   1   0 -20         72.18         36.19        18.96 o                         
   2   0 -20         76.51         75.82        24.13 o                         
   3   0 -20         33.33         53.42        20.68 o                         
   4   0 -20         83.24         96.50        22.40 o                         
   5   0 -20         55.14         58.59        22.40 o                         
   6   0 -20         11.45         36.19        24.13 o                         
  -5   1 -20         99.25        115.32        14.02 o                         
  -4   1 -20          4.19          6.13        10.77 o                         
  -3   1 -20         15.32         -7.66        16.37 o                         
  -2   1 -20         66.13         70.35        16.37 o                         
  -1   1 -20         24.88         31.28        12.00 o                         
   0   1 -20         25.30          0.00        17.23 o                         
   1   1 -20         13.58          3.45        17.23 o                         
   2   1 -20         65.83        124.08        24.13 o                         
   3   1 -20        127.86        122.35        24.13 o                         
   4   1 -20          2.19        -17.23        17.23 o                         
   5   1 -20         64.60         37.91        22.40 o                         
   6   1 -20         47.54         49.98        24.13 o                         
   7   1 -20         33.80         -6.89        22.40 o                         
  -6   2 -20        132.87        126.69        24.99 o                         
  -5   2 -20          4.56         21.41        11.15 o                         
  -4   2 -20         67.27         64.16        14.65 o                         
  -3   2 -20         31.87         44.11        11.15 o                         
  -2   2 -20          9.84          1.52         9.88 o                         
  -1   2 -20         53.04         68.49        12.41 o                         
   0   2 -20          2.28          0.00        17.23 o                         
   1   2 -20        162.79        196.46        25.85 o                         
   2   2 -20         63.78         48.25        20.68 o                         
   3   2 -20         63.21         36.19        18.96 o                         
   4   2 -20         67.88         46.53        18.96 o                         
   5   2 -20         84.72         65.49        22.40 o                         
   6   2 -20        111.76         67.21        24.13 o                         
   7   2 -20         15.83         32.74        20.68 o                         
   8   2 -20          9.76         20.68        24.13 o                         
  -7   3 -20          4.98          1.49        12.75 o                         
  -6   3 -20         12.24         -4.48        11.47 o                         
  -5   3 -20         27.02         21.77        11.15 o                         
  -4   3 -20         19.75          9.00        10.77 o                         
  -3   3 -20         63.03         86.13        17.23 o                         
  -2   3 -20         23.42         38.01        11.20 o                         
  -1   3 -20         29.57         32.17        10.77 o                         
   0   3 -20         33.37         15.51        17.23 o                         
   1   3 -20         11.55         44.81        20.68 o                         
   2   3 -20         97.79         96.50        22.40 o                         
   3   3 -20         52.35         58.59        18.96 o                         
   4   3 -20         36.28         32.74        18.96 o                         
   5   3 -20         57.41         44.81        22.40 o                         
   6   3 -20         27.87         34.47        18.96 o                         
   7   3 -20         36.90         56.87        20.68 o                         
   8   3 -20         29.15         27.57        20.68 o                         
  -7   4 -20         22.10         31.51        12.41 o                         
  -6   4 -20          0.38          2.76        13.79 o                         
  -5   4 -20         27.11         28.39        15.51 o                         
  -4   4 -20        276.53        306.04        28.43 o                         
  -3   4 -20         47.81         51.84        11.53 o                         
  -2   4 -20         63.41         57.96        11.47 o                         
  -1   4 -20         47.08         45.36        11.15 o                         
   0   4 -20         14.47         13.98        10.18 o                         
   1   4 -20        111.86        115.46        22.40 o                         
   2   4 -20         17.38         29.30        17.23 o                         
   3   4 -20        169.93        151.65        24.13 o                         
   4   4 -20         80.20         56.87        20.68 o                         
   5   4 -20         92.38         93.06        22.40 o                         
   6   4 -20         69.36         82.72        20.68 o                         
   7   4 -20         17.92         24.13        20.68 o                         
   8   4 -20         10.76          0.00        18.96 o                         
  -7   5 -20         97.03         92.69        25.85 o                         
  -6   5 -20         37.22         40.58        12.75 o                         
  -5   5 -20        126.43        148.81        15.70 o                         
  -4   5 -20         50.53         43.24        11.47 o                         
  -3   5 -20          9.60         22.88        10.18 o                         
  -2   5 -20          3.39         -0.67        10.18 o                         
  -1   5 -20         48.65         29.48        12.06 o                         
   0   5 -20          6.80          5.82         8.87 o                         
   1   5 -20         71.03         70.65        18.96 o                         
   2   5 -20         12.08         -6.89        17.23 o                         
   3   5 -20         42.30         32.74        20.68 o                         
   4   5 -20         48.47         44.81        20.68 o                         
   5   5 -20          5.96          8.62        17.23 o                         
   6   5 -20        101.33         56.87        22.40 o                         
   7   5 -20         34.93         32.74        18.96 o                         
   8   5 -20         12.54         25.85        22.40 o                         
   9   5 -20         16.25         24.13        15.84 o                         
  -8   6 -20          0.43         -8.86        12.41 o                         
  -7   6 -20         30.02         27.08        15.51 o                         
  -6   6 -20        125.43        135.54        15.70 o                         
  -5   6 -20         23.34         34.19        11.15 o                         
  -4   6 -20         45.83         35.94        12.41 o                         
  -3   6 -20         39.91         26.23        10.18 o                         
  -2   6 -20        114.21        124.08        13.24 o                         
  -1   6 -20          8.12          0.41        12.06 o                         
   0   6 -20         47.89         37.53        10.77 o                         
   1   6 -20         52.27         60.32        18.96 o                         
   2   6 -20         58.85         18.96        18.96 o                         
   3   6 -20         49.48         91.33        20.68 o                         
   4   6 -20        141.34        155.10        24.13 o                         
   5   6 -20         71.07         98.23        24.13 o                         
   6   6 -20          0.69         -6.89        17.23 o                         
   7   6 -20          2.34         29.30        18.96 o                         
   8   6 -20         89.50         62.63        22.40 o                         
   9   6 -20         95.59         87.82        15.84 o                         
  -8   7 -20         35.17         19.03        12.75 o                         
  -7   7 -20          9.64         23.35        12.00 o                         
  -6   7 -20         33.52         38.68        25.85 o                         
  -5   7 -20          0.51         -2.84        11.20 o                         
  -4   7 -20         70.37         46.44        11.53 o                         
  -3   7 -20        251.40        269.18        21.09 o                         
  -2   7 -20         43.58         30.64        11.20 o                         
  -1   7 -20         45.53         53.31        12.92 o                         
   0   7 -20         26.46         10.72        18.96 o                         
   1   7 -20         66.17         78.65        32.74 o                         
   2   7 -20         28.93         31.02        15.51 o                         
   3   7 -20         10.64         37.91        17.23 o                         
   4   7 -20          7.08         22.40        18.96 o                         
   5   7 -20         73.73         82.72        20.68 o                         
   6   7 -20         10.17        -15.51        18.96 o                         
   7   7 -20         25.50         20.68        18.96 o                         
   8   7 -20         11.32          8.62        13.40 o                         
   9   7 -20         40.52          7.17        15.20 o                         
  -8   8 -20         92.06         54.70        13.66 o                         
  -7   8 -20         17.74         33.19        13.66 o                         
  -6   8 -20         13.41         17.15        12.00 o                         
  -5   8 -20          6.87          7.07        20.68 o                         
  -4   8 -20        103.73         87.31        12.75 o                         
  -3   8 -20         28.53         20.23        11.15 o                         
  -2   8 -20          6.96         12.57         9.88 o                         
  -1   8 -20         21.78         28.48        17.23 o                         
   0   8 -20        130.18        152.01        13.66 o                         
   1   8 -20         56.60         67.50        12.00 o                         
   2   8 -20         88.85         87.89        22.40 o                         
   3   8 -20         80.43         75.82        22.40 o                         
   4   8 -20         62.30         39.64        17.23 o                         
   5   8 -20         77.37         96.50        24.13 o                         
   6   8 -20         74.84         94.78        20.68 o                         
   7   8 -20         87.82         78.67        15.70 o                         
   8   8 -20         70.31         66.11        15.84 o                         
  -7   9 -20         33.50         27.33        12.75 o                         
  -6   9 -20          9.26         26.48        11.15 o                         
  -5   9 -20         98.34         82.99        13.66 o                         
  -4   9 -20         38.54         33.78        12.00 o                         
  -3   9 -20         65.45         62.22        12.00 o                         
  -2   9 -20         19.06         11.76        10.30 o                         
  -1   9 -20         80.55        102.85        23.26 o                         
   0   9 -20         23.22         24.51        11.20 o                         
   1   9 -20          9.88          8.08         9.52 o                         
   2   9 -20          3.89         12.06        15.51 o                         
   3   9 -20        138.44        137.86        24.13 o                         
   4   9 -20         23.09         -8.62        17.23 o                         
   5   9 -20         14.47         34.47        18.96 o                         
   6   9 -20          3.41        -18.96        18.96 o                         
   7   9 -20         29.32         19.82        13.40 o                         
   8   9 -20         11.26         21.54        14.62 o                         
  -7  10 -20         34.34         27.10        23.26 o                         
  -6  10 -20         73.60         42.56        13.66 o                         
  -5  10 -20         53.41         43.57        12.41 o                         
  -4  10 -20        102.52        119.65        18.96 o                         
  -3  10 -20         14.76         17.58        12.00 o                         
  -2  10 -20        115.89        106.04        16.37 o                         
  -1  10 -20         11.17          2.53        10.30 o                         
   0  10 -20         30.52         32.92        11.53 o                         
   1  10 -20         25.28         28.93        11.15 o                         
   2  10 -20        238.93        260.22        36.19 o                         
   3  10 -20          3.14         15.51        17.23 o                         
   4  10 -20         71.37         46.53        22.40 o                         
   5  10 -20         43.83         63.76        18.96 o                         
   6  10 -20         50.73         76.88        14.91 o                         
   7  10 -20         18.38         32.37        13.97 o                         
   8  10 -20         61.13         85.39        15.20 o                         
  -7  11 -20         82.46         76.60        13.24 o                         
  -6  11 -20         50.88         51.02        13.97 o                         
  -5  11 -20         19.60          9.48        12.19 o                         
  -4  11 -20         63.11         52.36        12.75 o                         
  -3  11 -20         45.75         53.39        12.75 o                         
  -2  11 -20         33.92         20.42        12.00 o                         
  -1  11 -20         34.27         33.73        12.41 o                         
   0  11 -20        116.84        104.57        12.75 o                         
   1  11 -20         70.14         79.58        13.24 o                         
   2  11 -20        146.19        164.42        16.42 o                         
   3  11 -20         42.05         65.49        18.96 o                         
   4  11 -20         15.78         24.13        18.96 o                         
   5  11 -20         49.94         66.31        15.51 o                         
   6  11 -20         17.05         13.26        13.97 o                         
   7  11 -20         15.90          2.73        14.47 o                         
  -6  12 -20         75.47         71.74        16.42 o                         
  -5  12 -20         20.06         26.95        13.24 o                         
  -4  12 -20         38.96         32.27        13.24 o                         
  -3  12 -20          0.13         16.74        12.75 o                         
  -2  12 -20         51.04         24.13        12.19 o                         
  -1  12 -20          6.95         10.91        12.75 o                         
   0  12 -20        148.08        198.03        18.96 o                         
   1  12 -20         27.05         13.51        11.53 o                         
   2  12 -20          6.76         -4.68        12.41 o                         
   3  12 -20         21.89         36.19        18.96 o                         
   4  12 -20         70.95         65.74        14.62 o                         
   5  12 -20          8.60         32.74        14.62 o                         
   6  12 -20         33.53         22.40        14.62 o                         
  -5  13 -20          1.10          7.05        13.24 o                         
  -4  13 -20         13.64         -1.72        13.24 o                         
  -3  13 -20         92.50         66.67        13.97 o                         
  -2  13 -20         40.13         17.48        12.75 o                         
  -1  13 -20         74.92         80.57        13.66 o                         
   0  13 -20         48.47         32.82        13.97 o                         
   1  13 -20         35.12         29.62        12.75 o                         
   2  13 -20         70.86         63.05        13.66 o                         
   3  13 -20          3.31          2.58        13.40 o                         
   4  13 -20         10.35          4.05        13.97 o                         
   5  13 -20         30.11         40.76        13.97 o                         
  -4  14 -20         55.55         53.70        15.20 o                         
  -3  14 -20        112.27        109.15        15.20 o                         
  -2  14 -20         72.16        107.70        28.43 o                         
  -1  14 -20          0.53          5.80        13.24 o                         
   0  14 -20          2.10         -0.57        12.75 o                         
   1  14 -20         26.35         29.45        17.23 o                         
   2  14 -20         81.80        104.63        26.69 o                         
   3  14 -20         26.34         27.05        13.97 o                         
   4  14 -20         15.46          5.32        13.97 o                         
   0  15 -20         99.05         91.33        24.13 o                         
  -3  -3 -19         19.25         25.85        22.40 o                         
  -2  -3 -19          2.80        -11.47        11.47 o                         
  -1  -3 -19         81.40         74.10        22.40 o                         
   0  -3 -19         70.85         24.13        18.96 o                         
   1  -3 -19         10.62         -5.17        18.96 o                         
   2  -3 -19         65.13         93.06        24.13 o                         
   3  -3 -19         49.18         48.25        22.40 o                         
   4  -3 -19         19.07         12.06        20.68 o                         
   5  -3 -19         73.33        105.12        24.13 o                         
  -4  -2 -19        153.22        189.97        16.89 o                         
  -3  -2 -19        102.98        135.26        15.62 o                         
  -2  -2 -19          1.22          7.24        11.47 o                         
  -1  -2 -19          8.06          7.44        24.13 o                         
   0  -2 -19         25.63         25.85        20.68 o                         
   1  -2 -19         24.96         34.47        18.96 o                         
   2  -2 -19         15.88        -18.96        18.96 o                         
   3  -2 -19         24.59         20.68        20.68 o                         
   4  -2 -19         25.77          6.89        18.96 o                         
   5  -2 -19          4.53         -1.72        20.68 o                         
   6  -2 -19         22.26         37.91        24.13 o                         
  -6  -1 -19         19.09          1.72        11.74 o                         
  -5  -1 -19         12.34         -2.13        11.74 o                         
  -4  -1 -19         44.54         53.09        12.75 o                         
  -3  -1 -19         12.95          0.18        12.06 o                         
  -2  -1 -19        114.97        107.75        14.02 o                         
  -1  -1 -19         42.17         34.12        11.47 o                         
   0  -1 -19          1.97        -18.96        18.96 o                         
   1  -1 -19          6.63         -5.17        18.96 o                         
   2  -1 -19        130.85        136.14        22.40 o                         
   3  -1 -19         49.42         22.40        20.68 o                         
   4  -1 -19          0.54          6.89        18.96 o                         
   5  -1 -19         41.64         65.49        22.40 o                         
   6  -1 -19         62.48         62.04        25.85 o                         
   7  -1 -19         31.88         55.15        24.13 o                         
   8  -1 -19          4.43          1.72        22.40 o                         
  -7   0 -19         76.58         79.98        14.47 o                         
  -6   0 -19        186.96        214.04        19.50 o                         
  -5   0 -19         15.44         10.18        11.74 o                         
  -4   0 -19         16.67         13.70        11.15 o                         
  -3   0 -19         33.63         38.60        11.47 o                         
  -2   0 -19         34.96         51.17        19.82 o                         
  -1   0 -19          5.00          4.98        10.18 o                         
   0   0 -19         34.43         33.29        11.15 o                         
   1   0 -19         89.94         51.70        20.68 o                         
   2   0 -19         66.19         65.49        18.96 o                         
   3   0 -19          1.36         22.40        18.96 o                         
   4   0 -19         25.79          6.89        18.96 o                         
   5   0 -19          4.26          5.17        18.96 o                         
   6   0 -19         49.16         18.96        22.40 o                         
   7   0 -19         38.03         44.81        22.40 o                         
   8   0 -19         29.70         20.68        22.40 o                         
  -7   1 -19         30.87         47.63        13.24 o                         
  -6   1 -19          9.84         -1.81        11.15 o                         
  -5   1 -19          9.92         22.40        11.47 o                         
  -4   1 -19         16.66         20.58        10.18 o                         
  -3   1 -19         16.47         24.80        10.18 o                         
  -2   1 -19         13.52          7.60        13.79 o                         
  -1   1 -19         88.94         63.92        12.06 o                         
   0   1 -19         56.45         54.19        10.42 o                         
   1   1 -19        181.89        205.07        27.57 o                         
   2   1 -19         11.04         17.23        15.51 o                         
   3   1 -19         29.26         34.47        18.96 o                         
   4   1 -19          3.03          5.17        17.23 o                         
   5   1 -19         69.39         91.33        22.40 o                         
   6   1 -19         57.95         87.89        24.13 o                         
   7   1 -19         89.18         74.10        22.40 o                         
   8   1 -19         17.76         37.91        20.68 o                         
   9   1 -19         24.84         41.36        22.40 o                         
  -8   2 -19         64.88         58.59        13.66 o                         
  -7   2 -19         26.19         35.94        12.41 o                         
  -6   2 -19          3.86          4.72        11.15 o                         
  -5   2 -19          6.28         13.06        17.23 o                         
  -4   2 -19        149.27        151.40        16.42 o                         
  -3   2 -19         52.25         45.39        10.18 o                         
  -2   2 -19        175.80        162.10        21.54 o                         
  -1   2 -19        143.40        129.71        13.05 o                         
   0   2 -19         10.84         12.49         8.87 o                         
   1   2 -19        258.53        255.72        24.99 o                         
   2   2 -19         16.58         25.85        15.51 o                         
   3   2 -19        198.87        224.03        29.30 o                         
   4   2 -19        110.87        101.67        18.96 o                         
   5   2 -19          6.99        -15.51        15.51 o                         
   6   2 -19         14.09          3.45        18.96 o                         
   7   2 -19         84.04        115.46        22.40 o                         
   8   2 -19         23.54         22.40        22.40 o                         
   9   2 -19         12.65         12.06        18.96 o                         
  10   2 -19          5.08         -6.89        22.40 o                         
  -8   3 -19         13.38         42.22        19.82 o                         
  -7   3 -19         65.69         71.48        12.41 o                         
  -6   3 -19         40.54         47.26        11.15 o                         
  -5   3 -19        147.14        128.37        14.02 o                         
  -4   3 -19         11.11          8.41         9.88 o                         
  -3   3 -19         11.68         -3.45         8.62 o                         
  -2   3 -19        233.17        265.68        23.26 o                         
  -1   3 -19        104.28         88.13        21.54 o                         
   0   3 -19          2.52         -0.34         8.60 o                         
   1   3 -19        315.59        342.93        19.76 o                         
   2   3 -19         42.53         48.25        17.23 o                         
   3   3 -19         20.23          1.72        15.51 o                         
   4   3 -19        113.14        125.80        18.96 o                         
   5   3 -19         21.95         36.19        17.23 o                         
   6   3 -19         58.35         36.19        17.23 o                         
   7   3 -19        135.49        172.33        24.13 o                         
   8   3 -19         31.94         49.98        18.96 o                         
   9   3 -19          2.97         -2.58        13.40 o                         
  10   3 -19         12.24          6.59        13.97 o                         
  -9   4 -19         42.33         33.75        19.82 o                         
  -8   4 -19         48.39         69.03        17.23 o                         
  -7   4 -19          0.22          8.71        11.15 o                         
  -6   4 -19        373.39        394.72        25.24 o                         
  -5   4 -19         29.47         14.50        13.79 o                         
  -4   4 -19         38.06         30.92         9.88 o                         
  -3   4 -19        243.92        268.87        19.76 o                         
  -2   4 -19        115.71        108.06        12.75 o                         
  -1   4 -19         78.53         76.92        10.77 o                         
   0   4 -19        246.65        259.14        16.89 o                         
   1   4 -19        163.90        216.17        15.62 o                         
   2   4 -19          3.87         -6.89        17.23 o                         
   3   4 -19         91.78         99.95        18.96 o                         
   4   4 -19        154.67        161.99        24.13 o                         
   5   4 -19         26.70         48.25        18.96 o                         
   6   4 -19         46.69         25.85        15.51 o                         
   7   4 -19         69.89         70.65        20.68 o                         
   8   4 -19         22.68         29.30        18.96 o                         
   9   4 -19        149.81        162.80        17.23 o                         
  10   4 -19         41.68         30.87        16.37 o                         
  -9   5 -19         53.03         51.93        14.02 o                         
  -8   5 -19          1.87         -5.26        11.15 o                         
  -7   5 -19         66.90         89.98        13.24 o                         
  -6   5 -19         55.20         53.83        11.15 o                         
  -5   5 -19         35.23         41.93        19.82 o                         
  -4   5 -19          7.91         12.98         9.88 o                         
  -3   5 -19        114.33        120.51        12.41 o                         
  -2   5 -19         15.18         10.88         9.52 o                         
  -1   5 -19         76.28         46.65         9.52 o                         
   0   5 -19         30.63         28.66        14.65 o                         
   1   5 -19        166.02        191.29        16.15 o                         
   2   5 -19         69.96         80.99        17.23 o                         
   3   5 -19         18.04         24.13        17.23 o                         
   4   5 -19          1.00         34.47        17.23 o                         
   5   5 -19        300.95        296.41        32.74 o                         
   6   5 -19          3.60         24.13        18.96 o                         
   7   5 -19         72.33         53.42        18.96 o                         
   8   5 -19         12.71         37.91        20.68 o                         
   9   5 -19         56.12         44.46        20.68 o                         
  10   5 -19          4.22         13.79        13.40 o                         
  -9   6 -19         21.54         16.03        13.66 o                         
  -8   6 -19         61.58         75.42        13.24 o                         
  -7   6 -19         73.01         89.07        20.68 o                         
  -6   6 -19         52.60         57.54        11.15 o                         
  -5   6 -19         38.38         14.90        18.96 o                         
  -4   6 -19        148.12        146.63        14.65 o                         
  -3   6 -19         19.53         20.46         9.52 o                         
  -2   6 -19         13.45         15.19         9.52 o                         
  -1   6 -19          9.27          9.31         8.60 o                         
   0   6 -19        156.77        163.99        18.96 o                         
   1   6 -19         41.29         57.90        10.77 o                         
   2   6 -19        406.64        522.00        23.56 o                         
   3   6 -19        172.91        177.50        24.13 o                         
   4   6 -19         46.05         56.87        17.23 o                         
   5   6 -19        195.56        141.31        25.85 o                         
   6   6 -19        149.32        134.42        22.40 o                         
   7   6 -19        182.17        237.81        34.47 o                         
   8   6 -19         91.66         84.31        15.20 o                         
   9   6 -19          5.25         -4.76        12.75 o                         
  10   6 -19         29.76         49.15        24.13 o                         
  -9   7 -19         13.88          1.03        12.00 o                         
  -8   7 -19         12.43          8.96        12.00 o                         
  -7   7 -19         29.69         61.00        12.41 o                         
  -6   7 -19         24.98         19.32        11.15 o                         
  -5   7 -19        205.71        236.58        20.29 o                         
  -4   7 -19        196.22        210.05        20.29 o                         
  -3   7 -19         65.23         69.98        11.47 o                         
  -2   7 -19         90.50         64.52        10.18 o                         
  -1   7 -19        136.48        125.86        13.24 o                         
   0   7 -19        136.90        147.24        18.96 o                         
   1   7 -19         89.26         94.28        11.15 o                         
   2   7 -19         34.02         35.78         9.52 o                         
   3   7 -19        102.57        113.74        18.96 o                         
   4   7 -19         50.32         37.91        17.23 o                         
   5   7 -19         23.91         13.79        15.51 o                         
   6   7 -19         21.78         18.96        17.23 o                         
   7   7 -19         63.80         68.93        18.96 o                         
   8   7 -19         64.80         55.74        13.97 o                         
   9   7 -19        114.20        112.13        17.23 o                         
  10   7 -19         32.05         55.87        14.62 o                         
  -9   8 -19         25.80         22.98        12.75 o                         
  -8   8 -19         35.02         44.31        15.51 o                         
  -7   8 -19         13.13          9.19        10.77 o                         
  -6   8 -19        127.38        124.23        14.47 o                         
  -5   8 -19         87.72         70.21        12.41 o                         
  -4   8 -19        133.49        141.34        18.09 o                         
  -3   8 -19         25.00         28.51        23.26 o                         
  -2   8 -19        146.18        147.84        13.97 o                         
  -1   8 -19         18.07         11.60         9.08 o                         
   0   8 -19        161.44        141.57        14.65 o                         
   1   8 -19        170.49        199.98        18.16 o                         
   2   8 -19        328.64        365.64        31.88 o                         
   3   8 -19         62.21         46.53        17.23 o                         
   4   8 -19        138.17        137.86        20.68 o                         
   5   8 -19          2.39         13.79        17.23 o                         
   6   8 -19          9.21         24.13        15.51 o                         
   7   8 -19          2.67          7.75        12.92 o                         
   8   8 -19        307.50        290.47        29.30 o                         
   9   8 -19        212.47        231.26        43.08 o                         
  10   8 -19        100.97         79.18        16.42 o                         
  -9   9 -19          7.36        -12.41        12.41 o                         
  -8   9 -19        207.75        225.59        21.30 o                         
  -7   9 -19         33.09         39.64        12.41 o                         
  -6   9 -19         87.20        105.96        13.24 o                         
  -5   9 -19          1.45         22.02        18.96 o                         
  -4   9 -19        115.24        101.74        13.66 o                         
  -3   9 -19        155.07        160.66        16.42 o                         
  -2   9 -19         95.65        112.01        13.24 o                         
  -1   9 -19        109.91        112.82        13.24 o                         
   0   9 -19         23.92         29.30        10.30 o                         
   1   9 -19        275.81        281.99        29.30 o                         
   2   9 -19         51.59         57.20         9.52 o                         
   3   9 -19          5.74          0.20        10.30 o                         
   4   9 -19          5.94         20.68        15.51 o                         
   5   9 -19         46.94         62.04        17.23 o                         
   6   9 -19          7.32          9.07        11.53 o                         
   7   9 -19         65.64         52.95        18.09 o                         
   8   9 -19          8.80         31.33        13.24 o                         
   9   9 -19         13.02          6.24        12.75 o                         
  10   9 -19         42.97         59.45        14.62 o                         
  -9  10 -19         31.78         48.11        14.65 o                         
  -8  10 -19        172.78        141.82        15.70 o                         
  -7  10 -19         24.55         22.75        12.00 o                         
  -6  10 -19        118.63        141.92        15.70 o                         
  -5  10 -19         36.15         28.53        10.77 o                         
  -4  10 -19        228.98        236.19        35.33 o                         
  -3  10 -19          2.98         -9.52         9.52 o                         
  -2  10 -19         15.39          3.99         9.52 o                         
  -1  10 -19         92.92         76.13        16.37 o                         
   0  10 -19         37.08         38.92        10.30 o                         
   1  10 -19         29.41         38.99        13.79 o                         
   2  10 -19        167.73        117.71        14.65 o                         
   3  10 -19         36.03         26.69        26.71 o                         
   4  10 -19        114.31         96.50        22.40 o                         
   5  10 -19         19.05         39.64        17.23 o                         
   6  10 -19         86.59         49.75        12.75 o                         
   7  10 -19         55.45         67.19        12.75 o                         
   8  10 -19        171.93        211.03        32.74 o                         
   9  10 -19         67.52         86.63        18.09 o                         
  -8  11 -19        133.52        163.73        17.39 o                         
  -7  11 -19         20.97         22.90        26.71 o                         
  -6  11 -19        267.29        316.20        24.78 o                         
  -5  11 -19         63.10         82.17        18.96 o                         
  -4  11 -19         41.37         37.73        11.53 o                         
  -3  11 -19         36.87         42.90        11.53 o                         
  -2  11 -19         40.74         34.06        10.30 o                         
  -1  11 -19        243.47        218.80        20.29 o                         
   0  11 -19         99.77        124.76        13.24 o                         
   1  11 -19         45.62         35.56        12.92 o                         
   2  11 -19         63.04         75.39        20.68 o                         
   3  11 -19         29.82         25.34        10.30 o                         
   4  11 -19         19.09         25.85        17.23 o                         
   5  11 -19          9.52         15.96        11.53 o                         
   6  11 -19         17.36         18.71        12.92 o                         
   7  11 -19        116.88        126.39        15.84 o                         
   8  11 -19         20.37         22.48        12.75 o                         
   9  11 -19          8.72         18.13        13.97 o                         
  -8  12 -19          7.03         10.11        14.65 o                         
  -7  12 -19         17.52         39.64        13.40 o                         
  -6  12 -19         96.25         65.53        14.62 o                         
  -5  12 -19         61.27         79.26        13.97 o                         
  -4  12 -19        261.34        292.71        23.55 o                         
  -3  12 -19          5.46         18.96        12.19 o                         
  -2  12 -19         47.90         47.16        11.53 o                         
  -1  12 -19         23.69         13.51        11.53 o                         
   0  12 -19         24.71         25.08        14.65 o                         
   1  12 -19         14.28         12.27        11.20 o                         
   2  12 -19        193.59        199.41        61.18 o                         
   3  12 -19         10.68         16.02        10.30 o                         
   4  12 -19         17.98         37.17        12.75 o                         
   5  12 -19         69.03         75.19        25.85 o                         
   6  12 -19        111.63         80.15        15.20 o                         
   7  12 -19          4.96          5.92        22.40 o                         
   8  12 -19         62.51         51.01        14.62 o                         
  -7  13 -19         30.44         39.19        13.97 o                         
  -6  13 -19          2.19         -7.80        12.75 o                         
  -5  13 -19          0.91        -11.53        11.53 o                         
  -4  13 -19        320.63        327.02        25.50 o                         
  -3  13 -19         66.55         44.56        12.75 o                         
  -2  13 -19         27.20         32.74        12.19 o                         
  -1  13 -19         79.76         88.64        13.24 o                         
   0  13 -19          5.42         -0.36        11.53 o                         
   1  13 -19         86.46         91.20        13.97 o                         
   2  13 -19         13.20         20.50        12.06 o                         
   3  13 -19         14.54         22.22        11.33 o                         
   4  13 -19        126.10         97.36        15.20 o                         
   5  13 -19         85.82         98.71        14.62 o                         
   6  13 -19         13.83         24.80        13.97 o                         
   7  13 -19          6.79         19.63        13.97 o                         
  -6  14 -19         83.46        103.34        31.88 o                         
  -5  14 -19         15.32         15.85        20.68 o                         
  -4  14 -19         79.94         58.34        13.66 o                         
  -3  14 -19        132.47        149.18        15.84 o                         
  -2  14 -19         14.72         20.14        11.53 o                         
  -1  14 -19         21.25         10.42        12.75 o                         
   0  14 -19        250.06        249.75        22.52 o                         
   1  14 -19        144.87        201.95        19.82 o                         
   2  14 -19         31.58         15.51        11.37 o                         
   3  14 -19          0.23         -3.09         9.85 o                         
   4  14 -19        123.18        141.64        16.42 o                         
   5  14 -19         37.36         48.25        13.97 o                         
   6  14 -19          4.37         10.34        13.97 o                         
  -4  15 -19          6.74         -1.15        14.02 o                         
  -3  15 -19          4.67          3.20        12.92 o                         
  -2  15 -19         12.91         -8.94        12.75 o                         
  -1  15 -19          6.05          5.50        12.75 o                         
   0  15 -19         67.88         73.39        14.47 o                         
   1  15 -19         50.91         55.91        10.58 o                         
   2  15 -19         99.79        124.44        13.16 o                         
   3  15 -19         77.39         65.08        11.25 o                         
   4  15 -19          6.47         -1.72        17.23 o                         
  -2  16 -19         98.13         74.10        20.68 o                         
  -1  16 -19         37.17         30.16        18.09 o                         
   0  16 -19          7.44         -1.72        12.19 o                         
   1  16 -19         23.66         19.94        12.75 o                         
  -2  -5 -18         53.53         32.74        24.13 o                         
  -1  -5 -18         16.55         16.99        12.41 o                         
   0  -5 -18         21.70         17.08        20.68 o                         
   1  -5 -18         22.18          8.15        13.24 o                         
   2  -5 -18          7.20          5.17        22.40 o                         
   3  -5 -18         58.60         79.27        22.40 o                         
   4  -5 -18         32.28        -10.34        20.68 o                         
  -4  -4 -18         40.82         15.20        12.75 o                         
  -3  -4 -18        107.77         91.85        14.34 o                         
  -2  -4 -18         41.27         43.76        12.75 o                         
  -1  -4 -18          5.66          4.14        11.47 o                         
   0  -4 -18        102.13        109.36        19.82 o                         
   1  -4 -18         36.66         22.40        20.68 o                         
   2  -4 -18         25.01         41.36        18.96 o                         
   3  -4 -18         79.20         77.55        24.13 o                         
   4  -4 -18         37.47         48.25        20.68 o                         
   5  -4 -18         38.24         37.91        22.40 o                         
   6  -4 -18         18.49         32.74        22.40 o                         
  -6  -3 -18         52.16         54.46        14.34 o                         
  -5  -3 -18          1.99         40.42        12.75 o                         
  -4  -3 -18          7.41        -10.61        14.65 o                         
  -3  -3 -18         81.95         71.44        13.24 o                         
  -2  -3 -18         47.53         50.48        11.47 o                         
  -1  -3 -18         30.33         20.61         8.51 o                         
   0  -3 -18         44.91         36.82        17.23 o                         
   1  -3 -18         20.00         20.68        20.68 o                         
   2  -3 -18        132.75        146.48        24.13 o                         
   3  -3 -18          0.82          8.62        18.96 o                         
   4  -3 -18          3.30        -17.23        17.23 o                         
   5  -3 -18        142.67        130.97        25.85 o                         
   6  -3 -18         40.24         39.64        22.40 o                         
   7  -3 -18        150.03        189.56        27.57 o                         
   8  -3 -18          3.29         -8.62        22.40 o                         
  -7  -2 -18         24.93         29.82        13.66 o                         
  -6  -2 -18         96.62        108.34        15.29 o                         
  -5  -2 -18         55.19         66.46        13.24 o                         
  -4  -2 -18         58.02         30.29        11.15 o                         
  -3  -2 -18         33.07         29.49        10.77 o                         
  -2  -2 -18         68.30         67.44        11.15 o                         
  -1  -2 -18         74.29         60.20         9.88 o                         
   0  -2 -18         24.73         22.71         9.08 o                         
   1  -2 -18         38.09         29.30        18.96 o                         
   2  -2 -18         70.36         72.38        20.68 o                         
   3  -2 -18         91.42        105.12        20.68 o                         
   4  -2 -18         18.54         22.40        18.96 o                         
   5  -2 -18        209.66        187.84        27.57 o                         
   6  -2 -18         73.13         79.27        22.40 o                         
   7  -2 -18         58.15         72.38        24.13 o                         
   8  -2 -18         15.92         -5.17        20.68 o                         
   9  -2 -18         40.95         12.06        22.40 o                         
  -8  -1 -18          9.19         -0.60        14.65 o                         
  -7  -1 -18         76.05         93.15        19.82 o                         
  -6  -1 -18         25.35         24.22        11.15 o                         
  -5  -1 -18         62.84         79.49        12.41 o                         
  -4  -1 -18         56.34         49.16        11.15 o                         
  -3  -1 -18         15.55          3.65         9.88 o                         
  -2  -1 -18          1.51          9.65         8.60 o                         
  -1  -1 -18         49.70         20.46        11.20 o                         
   0  -1 -18        258.10        275.41        18.78 o                         
   1  -1 -18        221.97        253.65        28.43 o                         
   2  -1 -18          0.97         -3.45        17.23 o                         
   3  -1 -18        271.86        224.03        32.74 o                         
   4  -1 -18         24.92         13.79        18.96 o                         
   5  -1 -18         15.87          8.62        18.96 o                         
   6  -1 -18         27.12          5.17        18.96 o                         
   7  -1 -18         18.57         12.06        20.68 o                         
   8  -1 -18         23.31         13.79        18.96 o                         
   9  -1 -18         37.17         15.51        20.68 o                         
  10  -1 -18         14.36         10.34        22.40 o                         
  -8   0 -18         22.21         39.64        17.23 o                         
  -7   0 -18         46.53         30.59        12.00 o                         
  -6   0 -18         21.15         25.66        10.77 o                         
  -5   0 -18         85.79        107.47        13.66 o                         
  -4   0 -18        283.14        315.10        21.93 o                         
  -3   0 -18        100.76        111.11        12.41 o                         
  -2   0 -18        119.60         92.22        14.65 o                         
  -1   0 -18         77.08         87.54        11.15 o                         
   0   0 -18         71.42         70.28         9.88 o                         
   1   0 -18         38.08         40.48         8.87 o                         
   2   0 -18         13.04          3.45        17.23 o                         
   3   0 -18        206.70        170.61        24.13 o                         
   4   0 -18         93.19        105.12        22.40 o                         
   5   0 -18         53.75         29.30        18.96 o                         
   6   0 -18        140.04         86.16        22.40 o                         
   7   0 -18         71.01         65.49        20.68 o                         
   8   0 -18         16.73          8.62        18.96 o                         
   9   0 -18         74.40         70.65        22.40 o                         
  10   0 -18          9.46         29.30        20.68 o                         
  -9   1 -18         34.60         44.81        17.23 o                         
  -8   1 -18          1.13         -1.72        13.79 o                         
  -7   1 -18          0.31         -0.57        10.77 o                         
  -6   1 -18         52.34         44.73        12.06 o                         
  -5   1 -18        126.59        109.36        13.66 o                         
  -4   1 -18        156.86        164.39        23.26 o                         
  -3   1 -18         52.52         44.88        10.18 o                         
  -2   1 -18        132.88        139.81        14.47 o                         
  -1   1 -18         22.64          4.48         8.60 o                         
   0   1 -18        120.47         95.41         9.88 o                         
   1   1 -18        141.59        117.18        13.24 o                         
   2   1 -18         86.71        101.67        20.68 o                         
   3   1 -18        269.00        299.85        32.74 o                         
   4   1 -18         93.51         56.87        18.96 o                         
   5   1 -18         22.22         15.51        17.23 o                         
   6   1 -18        107.49        127.52        24.13 o                         
   7   1 -18         26.63         20.68        18.96 o                         
   8   1 -18          5.75         -6.89        18.96 o                         
   9   1 -18        148.99        199.90        27.57 o                         
  10   1 -18         14.52          1.15        16.15 o                         
  11   1 -18         68.41         68.93        24.13 o                         
 -10   2 -18         31.83         31.02        15.51 o                         
  -9   2 -18         18.61         41.36        15.51 o                         
  -8   2 -18         34.36         15.51        13.79 o                         
  -7   2 -18         28.11         49.13        17.23 o                         
  -6   2 -18        611.26        683.79        30.17 o                         
  -5   2 -18         60.43         62.49         9.88 o                         
  -4   2 -18         95.39         97.01        11.47 o                         
  -3   2 -18         68.91         62.22        10.77 o                         
  -2   2 -18        143.53        157.97        15.51 o                         
  -1   2 -18        150.40        148.99        18.96 o                         
   0   2 -18         71.15         64.81        13.79 o                         
   1   2 -18        128.96        112.45        11.47 o                         
   2   2 -18        103.52         78.21        10.18 o                         
   3   2 -18         44.21         29.30        15.51 o                         
   4   2 -18         34.55         24.13        15.51 o                         
   5   2 -18        107.39        113.74        20.68 o                         
   6   2 -18         59.05         86.16        22.40 o                         
   7   2 -18         76.92         75.82        18.96 o                         
   8   2 -18          3.09          3.45        17.23 o                         
   9   2 -18         99.26         82.10        34.47 o                         
  10   2 -18          4.42         12.69        13.24 o                         
  11   2 -18         21.60         13.79        20.68 o                         
 -10   3 -18         32.86         34.47        17.23 o                         
  -9   3 -18         25.07         39.64        15.51 o                         
  -8   3 -18          4.94         12.06        13.79 o                         
  -7   3 -18         54.64         45.71        11.15 o                         
  -6   3 -18         13.37         26.71         9.52 o                         
  -5   3 -18          0.65          7.58         8.60 o                         
  -4   3 -18        106.36         80.90        11.15 o                         
  -3   3 -18         19.37         29.64         8.60 o                         
  -2   3 -18        216.85        249.46        16.54 o                         
  -1   3 -18         86.37         52.87         9.52 o                         
   0   3 -18         77.99         71.76        11.20 o                         
   1   3 -18        156.95        165.28        13.66 o                         
   2   3 -18         64.82         50.52         8.60 o                         
   3   3 -18         92.90         70.65        18.96 o                         
   4   3 -18          3.58         22.40        13.79 o                         
   5   3 -18         61.36         93.06        18.96 o                         
   6   3 -18         44.86         53.42        17.23 o                         
   7   3 -18         56.03         18.96        15.51 o                         
   8   3 -18         39.99         36.19        17.23 o                         
   9   3 -18        130.68        159.33        15.70 o                         
  10   3 -18         64.83         47.53        13.97 o                         
  11   3 -18         26.83         30.16        14.65 o                         
 -10   4 -18          1.23        -13.79        13.79 o                         
  -9   4 -18          8.09         -6.89        12.06 o                         
  -8   4 -18        177.87        237.81        25.85 o                         
  -7   4 -18          6.99          1.83         9.52 o                         
  -6   4 -18         84.75         82.29        11.53 o                         
  -5   4 -18        202.36        189.71        18.16 o                         
  -4   4 -18        139.27        131.70        17.23 o                         
  -3   4 -18         80.19         59.90        10.34 o                         
  -2   4 -18        198.72        232.72        24.99 o                         
  -1   4 -18        184.56        173.96        14.47 o                         
   0   4 -18        193.74        197.93        27.57 o                         
   1   4 -18         17.53         13.79         7.31 o                         
   2   4 -18        112.02         75.73         9.88 o                         
   3   4 -18        201.60        201.63        27.57 o                         
   4   4 -18        135.49        117.18        17.23 o                         
   5   4 -18         49.65         44.81        17.23 o                         
   6   4 -18        242.91        289.51        31.02 o                         
   7   4 -18        200.91        217.13        27.57 o                         
   8   4 -18         13.64          3.45        15.51 o                         
   9   4 -18          2.84          6.89        12.19 o                         
  10   4 -18         20.27         -0.82        15.51 o                         
  11   4 -18         84.77         71.74        38.77 o                         
 -10   5 -18         11.39         18.96        15.51 o                         
  -9   5 -18        152.89        175.78        20.68 o                         
  -8   5 -18         41.09         40.82        10.18 o                         
  -7   5 -18         25.19         18.74         9.52 o                         
  -6   5 -18         19.28         24.34         9.52 o                         
  -5   5 -18         69.19         55.53         9.88 o                         
  -4   5 -18         79.73         59.34        13.79 o                         
  -3   5 -18         86.84         78.71         9.88 o                         
  -2   5 -18         16.78          8.86         8.27 o                         
  -1   5 -18         77.90         75.45        15.51 o                         
   0   5 -18        332.44        323.01        18.16 o                         
   1   5 -18         36.69         10.48         7.01 o                         
   2   5 -18         14.24          9.81         7.31 o                         
   3   5 -18         31.15         44.07         9.08 o                         
   4   5 -18         82.19         77.55        18.96 o                         
   5   5 -18        244.22        256.77        31.02 o                         
   6   5 -18          3.07         15.51        17.23 o                         
   7   5 -18        140.58        153.37        20.68 o                         
   8   5 -18         39.04         31.84        12.75 o                         
   9   5 -18        179.54        161.88        16.42 o                         
  10   5 -18         15.37         -7.75        21.54 o                         
  11   5 -18         32.93         46.10        14.47 o                         
 -10   6 -18         63.49         89.61        17.23 o                         
  -9   6 -18        132.13        113.74        18.96 o                         
  -8   6 -18         21.46        -10.44        11.20 o                         
  -7   6 -18          1.78         -5.07        10.34 o                         
  -6   6 -18        201.42        172.33        17.06 o                         
  -5   6 -18          5.49          3.45         8.62 o                         
  -4   6 -18         71.72         91.44        13.79 o                         
  -3   6 -18        231.13        233.18        18.16 o                         
  -2   6 -18        114.49        116.36        19.82 o                         
  -1   6 -18        148.75        124.85        11.53 o                         
   0   6 -18        185.39        198.33        15.29 o                         
   1   6 -18         52.46         40.18         8.87 o                         
   2   6 -18        118.91        117.59        12.19 o                         
   3   6 -18         70.85         64.75        17.23 o                         
   4   6 -18        395.85        391.19        34.47 o                         
   5   6 -18        106.50        106.84        20.68 o                         
   6   6 -18          2.98         -6.89        13.79 o                         
   7   6 -18         50.80         34.47        17.23 o                         
   8   6 -18        202.38        246.10        24.99 o                         
   9   6 -18        290.70        367.05        43.94 o                         
  10   6 -18         48.23         40.54        12.75 o                         
  11   6 -18          1.24          0.00        13.40 o                         
 -10   7 -18         10.47         32.74        13.79 o                         
  -9   7 -18        128.99        182.67        25.85 o                         
  -8   7 -18         27.64         28.15        10.77 o                         
  -7   7 -18        113.75        110.98        16.37 o                         
  -6   7 -18        106.24         95.06        20.68 o                         
  -5   7 -18         13.21         16.32         9.88 o                         
  -4   7 -18         83.91         78.63        10.77 o                         
  -3   7 -18         89.94         82.68        10.77 o                         
  -2   7 -18         83.36         79.97        17.23 o                         
  -1   7 -18        163.75        160.63        29.30 o                         
   0   7 -18         66.94         59.84         9.88 o                         
   1   7 -18        207.36        252.25        18.09 o                         
   2   7 -18        234.96        252.89        15.92 o                         
   3   7 -18         88.49         86.66         9.52 o                         
   4   7 -18         30.94          6.89        15.51 o                         
   5   7 -18          4.75         -6.89        13.79 o                         
   6   7 -18         73.16         60.32        17.23 o                         
   7   7 -18         15.89         16.37        10.97 o                         
   8   7 -18         33.65         14.65        12.19 o                         
   9   7 -18         29.55         38.64        11.53 o                         
  10   7 -18         21.54         25.85        18.96 o                         
  11   7 -18         54.93         76.16        14.91 o                         
 -10   8 -18         20.87         34.47        15.51 o                         
  -9   8 -18         18.66         13.79        12.41 o                         
  -8   8 -18        164.04        140.47        15.20 o                         
  -7   8 -18          0.19         10.56        12.06 o                         
  -6   8 -18        127.39        146.26        13.97 o                         
  -5   8 -18         59.93         49.23        10.30 o                         
  -4   8 -18        127.11        121.00        24.13 o                         
  -3   8 -18        123.69        107.88        12.00 o                         
  -2   8 -18         95.04        108.28        12.00 o                         
  -1   8 -18         91.00         89.45        14.65 o                         
   0   8 -18        239.18        260.49        29.30 o                         
   1   8 -18         38.67         40.61        10.34 o                         
   2   8 -18        453.18        486.04        24.99 o                         
   3   8 -18         48.20         40.70         9.88 o                         
   4   8 -18         96.02         93.97        15.51 o                         
   5   8 -18         64.10         58.59        18.96 o                         
   6   8 -18        415.29        484.24        37.91 o                         
   7   8 -18        136.54        149.23        14.47 o                         
   8   8 -18        208.78        241.95        22.52 o                         
   9   8 -18         33.75         22.09        13.24 o                         
  10   8 -18        114.87        131.74        35.33 o                         
  11   8 -18         29.95         11.20        13.40 o                         
 -10   9 -18        240.88        236.09        32.74 o                         
  -9   9 -18         34.81         62.84        18.96 o                         
  -8   9 -18         61.86         81.34        13.24 o                         
  -7   9 -18         12.83         -2.64         9.88 o                         
  -6   9 -18        119.20        152.35        17.06 o                         
  -5   9 -18        109.10         96.37        12.41 o                         
  -4   9 -18        370.23        393.91        22.32 o                         
  -3   9 -18         30.00         25.96         9.08 o                         
  -2   9 -18         38.14         17.23        13.79 o                         
  -1   9 -18        243.94        315.79        27.57 o                         
   0   9 -18          5.58          1.72         7.85 o                         
   1   9 -18         63.67         56.87         9.88 o                         
   2   9 -18         32.33         10.83         8.27 o                         
   3   9 -18        164.32        200.26        16.89 o                         
   4   9 -18        183.93        185.74        24.13 o                         
   5   9 -18        118.80        113.74        20.68 o                         
   6   9 -18         33.43         24.58        11.53 o                         
   7   9 -18         11.07          8.71        11.53 o                         
   8   9 -18         94.89         91.16        13.97 o                         
   9   9 -18         60.53         46.53        12.75 o                         
  10   9 -18          9.86          8.46        20.68 o                         
  11   9 -18         27.59          9.97        13.97 o                         
 -10  10 -18        100.67         73.21        16.15 o                         
  -9  10 -18         33.38         51.00        12.41 o                         
  -8  10 -18         90.96         87.89        13.24 o                         
  -7  10 -18         21.39         19.15        10.77 o                         
  -6  10 -18        442.50        482.43        49.11 o                         
  -5  10 -18         49.61         31.59        18.09 o                         
  -4  10 -18        113.34        117.06        13.24 o                         
  -3  10 -18         75.79         87.43        11.53 o                         
  -2  10 -18         87.33         91.85        10.97 o                         
  -1  10 -18        105.73        118.45        12.41 o                         
   0  10 -18        596.44        645.36        39.64 o                         
   1  10 -18         19.26         10.91         9.08 o                         
   2  10 -18        121.42        120.23        15.51 o                         
   3  10 -18          7.94         17.73         8.27 o                         
   4  10 -18        122.60        150.52        15.20 o                         
   5  10 -18         56.62         66.63        12.92 o                         
   6  10 -18         28.54         22.77        11.53 o                         
   7  10 -18         14.64         27.66        24.99 o                         
   8  10 -18        303.42        335.89        26.73 o                         
   9  10 -18         56.67         47.59        13.24 o                         
  10  10 -18         67.96         57.48        13.40 o                         
 -10  11 -18         98.07        143.03        22.40 o                         
  -9  11 -18          2.26          8.89        14.65 o                         
  -8  11 -18        413.46        491.14        27.40 o                         
  -7  11 -18         54.60         40.91        13.79 o                         
  -6  11 -18         38.48         26.71        10.97 o                         
  -5  11 -18         37.57         26.15        10.30 o                         
  -4  11 -18        110.79        145.37        13.97 o                         
  -3  11 -18        140.76        125.56        13.97 o                         
  -2  11 -18         60.10         70.89        11.53 o                         
  -1  11 -18         81.06         82.53        11.53 o                         
   0  11 -18         16.65         17.00         9.08 o                         
   1  11 -18         58.78         57.64        10.30 o                         
   2  11 -18         25.17          4.74         9.52 o                         
   3  11 -18         36.88         32.86        12.06 o                         
   4  11 -18         37.48         42.01         9.88 o                         
   5  11 -18         91.77        114.24        13.24 o                         
   6  11 -18         56.42         35.19        11.53 o                         
   7  11 -18         46.28         11.43        11.53 o                         
   8  11 -18          3.41         -5.62        11.53 o                         
   9  11 -18         27.38         45.70        13.97 o                         
  10  11 -18          0.32        -13.40        13.40 o                         
  -9  12 -18         78.00         71.68        13.24 o                         
  -8  12 -18        168.87        197.49        20.61 o                         
  -7  12 -18          2.61          1.72        11.53 o                         
  -6  12 -18        157.41        164.47        23.26 o                         
  -5  12 -18          4.57         15.92        10.30 o                         
  -4  12 -18        258.91        274.76        21.30 o                         
  -3  12 -18         90.17         81.68        23.26 o                         
  -2  12 -18          5.50          0.86         9.75 o                         
  -1  12 -18         25.50         26.25        10.30 o                         
   0  12 -18         41.95         51.98        10.77 o                         
   1  12 -18          8.50         11.83         9.48 o                         
   2  12 -18        262.04        287.21        21.54 o                         
   3  12 -18         47.60         37.00        10.30 o                         
   4  12 -18         74.29         84.59         9.13 o                         
   5  12 -18         43.83         23.31        15.51 o                         
   6  12 -18        166.84        217.75        21.30 o                         
   7  12 -18         89.22         80.06        12.75 o                         
   8  12 -18         56.34         50.90        19.82 o                         
   9  12 -18          0.88         -7.68        13.24 o                         
  -8  13 -18         45.16         53.12        13.97 o                         
  -7  13 -18        132.07        119.12        16.42 o                         
  -6  13 -18        413.05        434.23        26.73 o                         
  -5  13 -18          1.57          2.84        10.30 o                         
  -4  13 -18         40.74         33.60        10.97 o                         
  -3  13 -18         11.46         23.26        21.54 o                         
  -2  13 -18         63.29         70.85        12.92 o                         
  -1  13 -18        132.55        125.80        13.24 o                         
   0  13 -18        132.10        150.72        15.20 o                         
   1  13 -18         12.76         14.74        10.77 o                         
   2  13 -18         37.58         20.88        10.30 o                         
   3  13 -18         78.21         90.08        10.25 o                         
   4  13 -18          0.45         -8.09         8.25 o                         
   5  13 -18         20.40         10.77        10.25 o                         
   6  13 -18         10.11          7.53        11.53 o                         
   7  13 -18         35.38         45.67        13.40 o                         
   8  13 -18         23.19          0.74        20.68 o                         
  -7  14 -18        149.45        167.19        17.64 o                         
  -6  14 -18        150.79        148.88        31.88 o                         
  -5  14 -18         22.39         14.97        11.53 o                         
  -4  14 -18         84.73        104.15        24.13 o                         
  -3  14 -18        125.58        139.75        13.97 o                         
  -2  14 -18        135.99        122.99        13.97 o                         
  -1  14 -18         33.12         26.71        12.92 o                         
   0  14 -18         28.66         24.49        11.53 o                         
   1  14 -18         42.17         28.43         9.58 o                         
   2  14 -18         92.62        117.64        10.85 o                         
   3  14 -18         21.81         19.71         8.58 o                         
   4  14 -18        119.37        131.87        12.25 o                         
   5  14 -18          2.45         17.85         9.58 o                         
   6  14 -18         88.11         80.62        14.62 o                         
   7  14 -18         31.64         45.67        13.40 o                         
  -6  15 -18         59.19         27.57        18.96 o                         
  -5  15 -18         26.48         32.74        17.23 o                         
  -4  15 -18        111.20        120.52        15.20 o                         
  -3  15 -18         22.78         10.52        11.53 o                         
  -2  15 -18         95.88        118.12        15.20 o                         
  -1  15 -18         82.27         96.27        13.97 o                         
   0  15 -18         54.33         70.90        10.58 o                         
   1  15 -18         76.75         64.43        11.62 o                         
   2  15 -18         15.39         -4.60        13.54 o                         
   3  15 -18         12.86         12.65        13.14 o                         
   4  15 -18        101.60        104.62        15.32 o                         
   5  15 -18         81.11         74.19        18.30 o                         
   6  15 -18         17.20         14.65        18.09 o                         
  -5  16 -18         27.89         13.79        18.96 o                         
  -4  16 -18         23.70         68.93        18.96 o                         
  -3  16 -18         22.11         39.64        20.68 o                         
  -2  16 -18          7.58          2.58        12.19 o                         
  -1  16 -18        106.73        115.22        18.96 o                         
   0  16 -18        183.23        178.92        16.93 o                         
   1  16 -18         43.68          2.63        17.23 o                         
   2  16 -18          7.65          7.17        27.57 o                         
   3  16 -18         21.87         31.55        10.70 o                         
   4  16 -18        150.35        214.46        25.36 o                         
  -1  17 -18         16.33         11.20        13.40 o                         
   0  17 -18          9.38         10.34        18.09 o                         
   1  17 -18         51.24         58.44        13.97 o                         
  -3  -6 -17          2.08         18.49        11.97 o                         
  -2  -6 -17        109.04         87.88        14.34 o                         
  -1  -6 -17         52.71         71.42        11.60 o                         
   0  -6 -17         67.26         82.65        11.08 o                         
   1  -6 -17         42.60         41.20        13.24 o                         
   2  -6 -17         48.25         51.14        14.47 o                         
   3  -6 -17         47.36         32.74        20.68 o                         
   4  -6 -17         50.60         44.81        20.68 o                         
   5  -6 -17         37.02         37.91        24.13 o                         
  -5  -5 -17         61.93         54.04        13.05 o                         
  -4  -5 -17          0.65          5.51        11.47 o                         
  -3  -5 -17          8.30         15.15        11.15 o                         
  -2  -5 -17         76.98         87.02        24.99 o                         
  -1  -5 -17         30.45         31.14         8.51 o                         
   0  -5 -17         48.98         46.75         8.99 o                         
   1  -5 -17        115.20        153.83        15.70 o                         
   2  -5 -17         37.43         31.02        18.96 o                         
   3  -5 -17         12.41         12.06        20.68 o                         
   4  -5 -17         52.52         29.30        18.96 o                         
   5  -5 -17         32.48         39.64        20.68 o                         
   6  -5 -17         50.35         48.25        22.40 o                         
   7  -5 -17         51.91         63.76        22.40 o                         
  -6  -4 -17         49.97         36.50        13.24 o                         
  -5  -4 -17         71.10         73.67        12.75 o                         
  -4  -4 -17         49.38         40.39        11.47 o                         
  -3  -4 -17         36.23         15.22        12.92 o                         
  -2  -4 -17        127.08        127.36        10.70 o                         
  -1  -4 -17         34.72         28.67         7.46 o                         
   0  -4 -17         18.18         19.78         8.32 o                         
   1  -4 -17          5.79         11.20        10.34 o                         
   2  -4 -17         27.57          5.17        18.96 o                         
   3  -4 -17          6.83         -6.89        17.23 o                         
   4  -4 -17          5.35        -12.06        17.23 o                         
   5  -4 -17        170.54        139.59        24.13 o                         
   6  -4 -17         68.17         63.76        22.40 o                         
   7  -4 -17         11.67        -18.96        18.96 o                         
   8  -4 -17          2.40         43.08        22.40 o                         
   9  -4 -17         16.16         24.13        20.68 o                         
  -8  -3 -17         10.85          1.72        15.51 o                         
  -7  -3 -17         92.88        107.12        24.99 o                         
  -6  -3 -17        108.21        132.48        15.51 o                         
  -5  -3 -17         34.81         44.43        11.47 o                         
  -4  -3 -17        276.70        266.79        26.71 o                         
  -3  -3 -17         21.44         14.55        12.06 o                         
  -2  -3 -17         34.16         40.16         8.19 o                         
  -1  -3 -17        101.19        113.63        12.16 o                         
   0  -3 -17        114.50        118.91        11.47 o                         
   1  -3 -17         49.97         54.83         9.88 o                         
   2  -3 -17         13.49         46.53        18.96 o                         
   3  -3 -17          3.91         27.57        17.23 o                         
   4  -3 -17        133.87        132.69        24.13 o                         
   5  -3 -17         12.98         13.79        18.96 o                         
   6  -3 -17          8.32         24.13        18.96 o                         
   7  -3 -17         49.53         34.47        20.68 o                         
   8  -3 -17         81.82         84.44        24.13 o                         
   9  -3 -17         24.06         25.85        20.68 o                         
  10  -3 -17         10.34         37.91        24.13 o                         
  -8  -2 -17         82.50         56.87        17.23 o                         
  -7  -2 -17        139.18        130.97        18.09 o                         
  -6  -2 -17         65.30         68.28        17.23 o                         
  -5  -2 -17         22.60         33.13        13.79 o                         
  -4  -2 -17        107.55        147.40        13.66 o                         
  -3  -2 -17         31.67         20.38        12.92 o                         
  -2  -2 -17         18.13         21.07         7.00 o                         
  -1  -2 -17        185.46        190.09        15.29 o                         
   0  -2 -17        189.15        223.86        17.21 o                         
   1  -2 -17          1.81         -3.05         7.31 o                         
   2  -2 -17        207.42        194.39        15.29 o                         
   3  -2 -17        227.40        211.96        29.30 o                         
   4  -2 -17         59.37         70.65        18.96 o                         
   5  -2 -17         97.34         98.23        20.68 o                         
   6  -2 -17         29.18         12.06        17.23 o                         
   7  -2 -17        117.57        108.57        24.13 o                         
   8  -2 -17         53.04         39.64        18.96 o                         
   9  -2 -17         27.51        -13.79        18.96 o                         
  10  -2 -17         12.27         25.85        20.68 o                         
  -9  -1 -17        169.95        196.46        27.57 o                         
  -8  -1 -17         15.84         22.40        13.79 o                         
  -7  -1 -17        110.84        115.46        18.96 o                         
  -6  -1 -17         22.75         27.19        17.23 o                         
  -5  -1 -17          3.57         12.49        10.34 o                         
  -4  -1 -17        181.70        188.77        16.42 o                         
  -3  -1 -17          7.96         -2.46         8.27 o                         
  -2  -1 -17        391.77        381.16        20.68 o                         
  -1  -1 -17         53.47         50.81         9.88 o                         
   0  -1 -17         45.25         44.64         8.87 o                         
   1  -1 -17          9.36         13.39         7.31 o                         
   2  -1 -17         92.55         65.27         8.87 o                         
   3  -1 -17         99.05         89.61        20.68 o                         
   4  -1 -17         32.00         32.74        15.51 o                         
   5  -1 -17         31.94         58.59        18.96 o                         
   6  -1 -17         28.64         32.74        17.23 o                         
   7  -1 -17         31.59         29.30        18.96 o                         
   8  -1 -17          4.28         29.30        17.23 o                         
   9  -1 -17        108.11         93.06        22.40 o                         
  10  -1 -17         21.59         17.23        20.68 o                         
  11  -1 -17         27.19         18.96        22.40 o                         
 -10   0 -17        170.32        163.71        22.40 o                         
  -9   0 -17         65.26         74.10        15.51 o                         
  -8   0 -17        138.98        118.91        17.23 o                         
  -7   0 -17        339.99        373.95        29.30 o                         
  -6   0 -17        247.31        254.92        29.30 o                         
  -5   0 -17         46.89         44.14         9.52 o                         
  -4   0 -17        372.60        374.61        21.53 o                         
  -3   0 -17          5.29         -1.85         6.25 o                         
  -2   0 -17        120.34        102.92        23.26 o                         
  -1   0 -17        144.43        174.07        14.61 o                         
   0   0 -17          3.80          9.94         9.48 o                         
   1   0 -17        135.43        150.14        19.82 o                         
   2   0 -17        322.53        312.86        19.82 o                         
   3   0 -17        121.12        139.59        22.40 o                         
   4   0 -17         31.43         29.30        15.51 o                         
   5   0 -17         77.62         74.10        18.96 o                         
   6   0 -17         97.71        106.84        18.96 o                         
   7   0 -17         64.92         36.19        18.96 o                         
   8   0 -17         51.40         68.93        18.96 o                         
   9   0 -17        137.26        144.76        24.13 o                         
  10   0 -17         21.50         24.13        18.96 o                         
  11   0 -17         33.72         55.15        22.40 o                         
 -10   1 -17         24.06         39.64        17.23 o                         
  -9   1 -17         26.55         25.85        13.79 o                         
  -8   1 -17         12.40         20.68        12.06 o                         
  -7   1 -17         26.37         20.68        12.06 o                         
  -6   1 -17         10.35         12.82        12.92 o                         
  -5   1 -17         10.58         10.09         8.27 o                         
  -4   1 -17        107.46        105.61        15.51 o                         
  -3   1 -17         63.41         61.03         9.52 o                         
  -2   1 -17        171.10        129.67        37.05 o                         
  -1   1 -17        155.21        137.62        13.24 o                         
   0   1 -17        128.21        159.10        13.66 o                         
   1   1 -17        203.92        167.67        18.96 o                         
   2   1 -17         97.20         86.98         9.08 o                         
   3   1 -17         64.62         65.25         9.52 o                         
   4   1 -17        156.69        120.63        20.68 o                         
   5   1 -17          9.94          3.45        15.51 o                         
   6   1 -17         64.43         98.23        20.68 o                         
   7   1 -17         79.54         91.33        18.96 o                         
   8   1 -17         52.90         60.32        18.96 o                         
   9   1 -17         11.47        -12.06        15.51 o                         
  10   1 -17         15.38         27.73        23.26 o                         
  11   1 -17         55.72         91.33        22.40 o                         
  12   1 -17         75.66         86.16        22.40 o                         
 -11   2 -17         39.88         43.08        17.23 o                         
 -10   2 -17         31.60         41.36        15.51 o                         
  -9   2 -17         56.04         34.47        15.51 o                         
  -8   2 -17        269.33        246.43        25.85 o                         
  -7   2 -17         17.26         15.51        12.06 o                         
  -6   2 -17         65.50         61.85        10.77 o                         
  -5   2 -17         28.45          8.12        14.65 o                         
  -4   2 -17        174.10        178.02        16.15 o                         
  -3   2 -17         23.96         17.38         7.01 o                         
  -2   2 -17        185.82        193.36        18.09 o                         
  -1   2 -17        178.97        203.63        28.43 o                         
   0   2 -17        109.99        132.65        21.54 o                         
   1   2 -17        173.25        175.01        20.68 o                         
   2   2 -17         63.61         76.62        10.34 o                         
   3   2 -17         33.33         52.37         8.27 o                         
   4   2 -17         23.06          3.45        13.79 o                         
   5   2 -17         75.70         60.32        15.51 o                         
   6   2 -17        116.31         98.23        20.68 o                         
   7   2 -17        308.21        322.26        32.74 o                         
   8   2 -17         53.93         44.81        17.23 o                         
   9   2 -17         75.54         86.89        23.26 o                         
  10   2 -17          3.61         -4.53        12.06 o                         
  11   2 -17         65.88        112.56        34.47 o                         
  12   2 -17         10.01         20.68        18.96 o                         
 -11   3 -17         15.05         -6.89        15.51 o                         
 -10   3 -17          3.86        -13.79        13.79 o                         
  -9   3 -17          5.66         10.34        12.06 o                         
  -8   3 -17         90.21         80.99        15.51 o                         
  -7   3 -17        136.04        120.63        17.23 o                         
  -6   3 -17         68.64         58.59        10.77 o                         
  -5   3 -17         22.02         21.17         9.48 o                         
  -4   3 -17         33.31         27.73         8.27 o                         
  -3   3 -17         20.47         18.38         7.01 o                         
  -2   3 -17         56.43         61.86         9.52 o                         
  -1   3 -17        110.67        104.10        12.00 o                         
   0   3 -17        421.72        435.61        26.71 o                         
   1   3 -17        270.20        298.64        15.92 o                         
   2   3 -17          2.31          5.74         8.62 o                         
   3   3 -17         39.73         44.81         8.27 o                         
   4   3 -17         38.48         27.57        13.79 o                         
   5   3 -17         57.14         44.81        15.51 o                         
   6   3 -17         40.77         13.79        15.51 o                         
   7   3 -17         79.99         77.55        17.23 o                         
   8   3 -17         46.55         49.98        17.23 o                         
   9   3 -17          8.20          5.36        10.77 o                         
  10   3 -17         50.18         48.73        18.96 o                         
  11   3 -17          5.07         13.79        12.19 o                         
  12   3 -17          5.98         -8.84        13.97 o                         
 -11   4 -17         96.84         86.16        17.23 o                         
 -10   4 -17        286.06        346.38        31.02 o                         
  -9   4 -17         45.39         63.76        15.51 o                         
  -8   4 -17         93.41         93.06        15.51 o                         
  -7   4 -17         47.32         49.98        13.79 o                         
  -6   4 -17        179.56        217.89        17.39 o                         
  -5   4 -17         82.79         56.86         9.52 o                         
  -4   4 -17        334.94        337.81        19.86 o                         
  -3   4 -17        250.99        250.98        16.54 o                         
  -2   4 -17        138.28        127.22        12.75 o                         
  -1   4 -17          7.37          7.90         7.01 o                         
   0   4 -17        111.45        111.06        12.00 o                         
   1   4 -17        215.92        260.83        15.62 o                         
   2   4 -17        132.18        126.82        13.79 o                         
   3   4 -17         11.61          2.71         8.27 o                         
   4   4 -17        169.20        182.67        24.13 o                         
   5   4 -17         13.12          8.62        13.79 o                         
   6   4 -17         18.02          3.45        13.79 o                         
   7   4 -17        127.12        118.91        20.68 o                         
   8   4 -17         85.26         58.59        18.96 o                         
   9   4 -17        245.93        249.95        29.30 o                         
  10   4 -17         72.15         88.59        18.96 o                         
  11   4 -17         35.56          2.07        13.79 o                         
  12   4 -17         65.66         84.01        14.62 o                         
 -12   5 -17         32.98         18.96        15.51 o                         
 -11   5 -17         89.75         94.78        18.96 o                         
 -10   5 -17         50.45         24.13        15.51 o                         
  -9   5 -17         22.11         15.51        13.79 o                         
  -8   5 -17          8.84          6.89        12.06 o                         
  -7   5 -17         62.16         56.37        10.18 o                         
  -6   5 -17         28.29         19.65        13.79 o                         
  -5   5 -17         11.87          3.94         8.62 o                         
  -4   5 -17        212.14        196.35        16.54 o                         
  -3   5 -17         70.70         79.95         9.88 o                         
  -2   5 -17        157.45        172.33        14.91 o                         
  -1   5 -17        302.63        313.35        17.80 o                         
   0   5 -17        183.18        157.42        12.41 o                         
   1   5 -17         31.09         36.94         7.31 o                         
   2   5 -17         61.97         62.67         8.60 o                         
   3   5 -17         20.61         31.72        14.65 o                         
   4   5 -17         11.58         17.73         8.27 o                         
   5   5 -17        314.64        342.93        31.02 o                         
   6   5 -17         42.38         12.06        15.51 o                         
   7   5 -17        161.51        149.93        20.68 o                         
   8   5 -17         61.64         49.07        11.53 o                         
   9   5 -17         63.72         58.48        12.75 o                         
  10   5 -17         22.26         42.10        12.75 o                         
  11   5 -17        111.97        110.50        15.70 o                         
  12   5 -17         37.23         43.24        20.68 o                         
 -12   6 -17        207.87        199.90        25.85 o                         
 -11   6 -17         22.38         18.96        13.79 o                         
 -10   6 -17         93.50         86.16        17.23 o                         
  -9   6 -17         17.17          3.45        12.06 o                         
  -8   6 -17         65.51         99.95        15.51 o                         
  -7   6 -17         33.58         46.91        10.18 o                         
  -6   6 -17        222.24        197.51        18.62 o                         
  -5   6 -17         41.51         25.67        18.09 o                         
  -4   6 -17         55.98         77.75        11.20 o                         
  -3   6 -17         43.24         24.13         8.27 o                         
  -2   6 -17        152.09        148.22        22.40 o                         
  -1   6 -17        288.45        287.16        17.80 o                         
   0   6 -17        167.01        154.19        13.79 o                         
   1   6 -17          2.24         -3.16         7.01 o                         
   2   6 -17        249.73        235.49        15.29 o                         
   3   6 -17          1.02        -12.06        12.06 o                         
   4   6 -17         22.16         20.68         9.08 o                         
   5   6 -17         91.32        101.67        18.96 o                         
   6   6 -17        109.15         80.99        17.23 o                         
   7   6 -17        312.91        351.55        32.74 o                         
   8   6 -17         44.38         51.67        11.53 o                         
   9   6 -17         33.30         55.85        11.53 o                         
  10   6 -17        115.22         88.68        13.97 o                         
  11   6 -17         57.64         61.04        12.75 o                         
  12   6 -17          0.52         17.23        18.09 o                         
 -12   7 -17         10.52         -3.45        15.51 o                         
 -11   7 -17         14.43         15.51        15.51 o                         
 -10   7 -17        213.44        187.84        27.57 o                         
  -9   7 -17          8.00         10.34        12.06 o                         
  -8   7 -17        165.99        225.75        24.13 o                         
  -7   7 -17         23.86         10.68         9.08 o                         
  -6   7 -17         65.33         65.44        12.06 o                         
  -5   7 -17         59.39         73.99        10.30 o                         
  -4   7 -17         25.56         28.07         8.27 o                         
  -3   7 -17          8.52          8.48         7.31 o                         
  -2   7 -17         83.29         96.91        10.77 o                         
  -1   7 -17        336.10        370.04        18.62 o                         
   0   7 -17        337.62        376.33        19.04 o                         
   1   7 -17        102.42         92.49         9.52 o                         
   2   7 -17         40.01         40.78         8.62 o                         
   3   7 -17        167.96        162.93        12.75 o                         
   4   7 -17         16.43         39.86        42.22 o                         
   5   7 -17        252.02        308.47        29.30 o                         
   6   7 -17         57.32         12.06        15.51 o                         
   7   7 -17        158.94        137.86        15.20 o                         
   8   7 -17         63.16         76.79        11.53 o                         
   9   7 -17        178.42        213.76        29.30 o                         
  10   7 -17          5.45         13.88        11.53 o                         
  11   7 -17          2.18         -6.62        11.53 o                         
  12   7 -17          1.09         14.91        13.97 o                         
 -11   8 -17         49.09         86.16        17.23 o                         
 -10   8 -17        114.65        117.18        17.23 o                         
  -9   8 -17         42.36         34.47        15.51 o                         
  -8   8 -17         79.87         83.74        13.24 o                         
  -7   8 -17         29.76         22.30         9.52 o                         
  -6   8 -17         77.01         54.11        10.77 o                         
  -5   8 -17         34.62         37.39        15.51 o                         
  -4   8 -17        103.93         94.12        22.40 o                         
  -3   8 -17         95.27         89.74        11.20 o                         
  -2   8 -17        211.41        255.06        19.82 o                         
  -1   8 -17         93.13         74.41        16.37 o                         
   0   8 -17        572.91        582.24        23.55 o                         
   1   8 -17        190.93        202.26        16.15 o                         
   2   8 -17          6.87         -6.62         6.62 o                         
   3   8 -17         11.60         12.06        12.06 o                         
   4   8 -17        751.75        787.12        28.57 o                         
   5   8 -17        117.31        115.02        30.16 o                         
   6   8 -17         83.23         94.78        18.96 o                         
   7   8 -17          4.28         19.82         9.75 o                         
   8   8 -17        172.38        143.77        15.70 o                         
   9   8 -17         84.55         79.05        12.75 o                         
  10   8 -17         41.67         34.47        12.19 o                         
  11   8 -17         32.32         33.60        13.40 o                         
  12   8 -17         15.67         41.81        13.97 o                         
 -11   9 -17        141.26        198.18        29.30 o                         
 -10   9 -17        191.39        224.03        29.30 o                         
  -9   9 -17         11.00          6.89        13.79 o                         
  -8   9 -17        418.31        469.91        29.30 o                         
  -7   9 -17         60.57         59.80        10.77 o                         
  -6   9 -17        185.55        195.75        16.42 o                         
  -5   9 -17          8.55          8.37         8.27 o                         
  -4   9 -17          4.10         -2.52        14.65 o                         
  -3   9 -17         58.97         66.53        20.68 o                         
  -2   9 -17         51.72         36.57         9.08 o                         
  -1   9 -17         25.04         18.61         9.08 o                         
   0   9 -17         51.30         48.86         9.08 o                         
   1   9 -17        397.46        410.24        26.71 o                         
   2   9 -17        166.60        175.67        14.47 o                         
   3   9 -17        100.51        107.45        33.60 o                         
   4   9 -17        130.76        120.59        11.15 o                         
   5   9 -17        126.34        143.03        13.24 o                         
   6   9 -17         53.81         45.86        10.77 o                         
   7   9 -17        145.75        135.15        27.57 o                         
   8   9 -17         11.02         -4.31         9.75 o                         
   9   9 -17         11.70         21.97        12.92 o                         
  10   9 -17         19.00         25.58        11.53 o                         
  11   9 -17         24.54         28.04        13.79 o                         
  12   9 -17        100.99         90.23        16.15 o                         
 -11  10 -17         19.33         27.57        17.23 o                         
 -10  10 -17         49.21         48.25        17.23 o                         
  -9  10 -17          3.95         -4.17        11.15 o                         
  -8  10 -17        180.38        169.04        18.09 o                         
  -7  10 -17         37.19         47.39        10.77 o                         
  -6  10 -17        186.87        240.87        19.04 o                         
  -5  10 -17         38.21         36.38        17.23 o                         
  -4  10 -17        129.94        132.78        13.40 o                         
  -3  10 -17         66.80         46.35         9.52 o                         
  -2  10 -17        505.10        546.66        24.78 o                         
  -1  10 -17         46.44         36.19         8.53 o                         
   0  10 -17          2.07         -6.89         7.85 o                         
   1  10 -17         40.82         40.62         9.52 o                         
   2  10 -17        573.23        640.94        26.01 o                         
   3  10 -17         72.82         72.07         9.88 o                         
   4  10 -17         75.46         73.04         9.52 o                         
   5  10 -17         51.53         50.46         8.11 o                         
   6  10 -17        339.80        344.16        21.93 o                         
   7  10 -17        124.84        138.47        15.20 o                         
   8  10 -17        201.18        264.32        21.30 o                         
   9  10 -17         29.32         31.02        12.19 o                         
  10  10 -17         42.66         53.35        17.23 o                         
  11  10 -17         30.66         30.16        13.40 o                         
 -11  11 -17         33.78          6.89        17.23 o                         
 -10  11 -17        123.59        133.64        16.15 o                         
  -9  11 -17         31.35         21.50        11.15 o                         
  -8  11 -17         90.83         93.34        13.24 o                         
  -7  11 -17         84.02         99.79        18.96 o                         
  -6  11 -17        669.91        771.05        31.06 o                         
  -5  11 -17          5.75          1.08         9.52 o                         
  -4  11 -17         42.66         31.67         9.52 o                         
  -3  11 -17        241.45        247.55        38.77 o                         
  -2  11 -17         50.13         43.62        12.92 o                         
  -1  11 -17        471.25        556.68        24.96 o                         
   0  11 -17          5.19         -2.78         7.85 o                         
   1  11 -17         32.80         31.71         9.08 o                         
   2  11 -17         58.38         59.17        15.51 o                         
   3  11 -17         85.28         99.45        12.92 o                         
   4  11 -17         91.75         78.30         8.84 o                         
   5  11 -17         65.04         69.73         8.57 o                         
   6  11 -17         49.34         45.67        10.97 o                         
   7  11 -17         15.98         21.59        15.51 o                         
   8  11 -17        101.66        103.31        24.99 o                         
   9  11 -17         71.96         76.53        17.23 o                         
  10  11 -17          6.09         -2.04        13.24 o                         
  11  11 -17         25.76         42.08        14.47 o                         
 -10  12 -17         73.01        102.36        14.47 o                         
  -9  12 -17          3.27        -10.77        10.77 o                         
  -8  12 -17         81.81        122.88        22.40 o                         
  -7  12 -17         67.60         64.18        12.19 o                         
  -6  12 -17         88.99         75.99        12.75 o                         
  -5  12 -17         88.33         97.22        13.24 o                         
  -4  12 -17         23.56         12.92        19.82 o                         
  -3  12 -17        154.03        154.95        20.68 o                         
  -2  12 -17         94.42         83.06        20.68 o                         
  -1  12 -17        196.84        226.77        36.19 o                         
   0  12 -17        144.55        133.04        15.51 o                         
   1  12 -17         24.15         29.76         9.08 o                         
   2  12 -17         74.09         65.70        15.51 o                         
   3  12 -17         99.64        116.36        10.38 o                         
   4  12 -17        105.85        115.79         9.81 o                         
   5  12 -17         16.50         20.85         8.90 o                         
   6  12 -17        206.53        283.72        24.11 o                         
   7  12 -17          3.69         -2.58        19.82 o                         
   8  12 -17        189.32        180.89        16.93 o                         
   9  12 -17         22.88          4.51        13.79 o                         
  10  12 -17          6.39         25.10        13.97 o                         
  -9  13 -17         14.14         -4.99        11.53 o                         
  -8  13 -17        277.91        331.69        55.15 o                         
  -7  13 -17         18.11         45.53        11.53 o                         
  -6  13 -17        109.63        108.73        13.97 o                         
  -5  13 -17         54.84         40.72        11.53 o                         
  -4  13 -17        308.51        357.88        21.30 o                         
  -3  13 -17        309.32        258.94        38.77 o                         
  -2  13 -17         31.42         58.15        10.30 o                         
  -1  13 -17         23.87         18.09         9.75 o                         
   0  13 -17         10.43         20.68        10.34 o                         
   1  13 -17         26.47         31.02        14.65 o                         
   2  13 -17        130.87        120.23        10.58 o                         
   3  13 -17        133.22        131.58        10.85 o                         
   4  13 -17         49.24         55.38        10.10 o                         
   5  13 -17         93.65         83.93         9.95 o                         
   6  13 -17        141.95        150.21        12.16 o                         
   7  13 -17         31.28         38.90        15.51 o                         
   8  13 -17         12.22          0.86        12.19 o                         
   9  13 -17         43.73         65.46        14.62 o                         
  -9  14 -17         65.66         74.58        22.40 o                         
  -8  14 -17        116.07        118.05        15.20 o                         
  -7  14 -17         21.85         21.11        12.00 o                         
  -6  14 -17        194.34        246.18        23.15 o                         
  -5  14 -17          6.74         12.57        20.68 o                         
  -4  14 -17         22.87         17.03        11.20 o                         
  -3  14 -17        109.07        106.20        12.92 o                         
  -2  14 -17        107.74        101.49        12.75 o                         
  -1  14 -17         69.41         66.21        12.19 o                         
   0  14 -17        119.91        133.71        18.96 o                         
   1  14 -17         24.52         20.08         8.25 o                         
   2  14 -17        102.48         96.77        13.34 o                         
   3  14 -17         19.24          7.09         8.25 o                         
   4  14 -17        154.59        153.08        11.58 o                         
   5  14 -17         95.54         59.23         9.58 o                         
   6  14 -17        230.85        216.49        28.28 o                         
   7  14 -17          1.09          3.54        11.53 o                         
   8  14 -17          0.37        -12.75        12.75 o                         
  -8  15 -17         33.91         37.91        20.68 o                         
  -7  15 -17         44.99         51.70        17.23 o                         
  -6  15 -17        260.59        308.47        34.47 o                         
  -5  15 -17        137.79        136.14        22.40 o                         
  -4  15 -17         51.60         25.85        16.37 o                         
  -3  15 -17        184.79        187.02        18.09 o                         
  -2  15 -17         20.61         10.34        10.97 o                         
  -1  15 -17         13.56         10.34        10.97 o                         
   0  15 -17         35.44         28.72         8.95 o                         
   1  15 -17          0.81          6.27         8.58 o                         
   2  15 -17        151.86        171.14        14.75 o                         
   3  15 -17        151.94        175.75        18.69 o                         
   4  15 -17         21.13         31.57         9.58 o                         
   5  15 -17         15.45         18.22         9.58 o                         
   6  15 -17          1.83          3.98         9.62 o                         
   7  15 -17         50.28         22.40        13.40 o                         
  -6  16 -17         81.34        110.29        20.68 o                         
  -5  16 -17         57.32         77.55        18.96 o                         
  -4  16 -17         87.17         75.82        18.96 o                         
  -3  16 -17         50.63         53.42        17.23 o                         
  -2  16 -17        133.12        161.57        16.93 o                         
  -1  16 -17          1.18         -6.03        10.97 o                         
   0  16 -17         20.04         10.34        10.97 o                         
   1  16 -17         10.53          9.38        16.37 o                         
   2  16 -17         86.02        115.31        18.96 o                         
   3  16 -17         85.58         84.50        12.09 o                         
   4  16 -17          1.98         -0.48         9.25 o                         
   5  16 -17         35.46         22.79        10.07 o                         
   6  16 -17         40.15         21.15        11.50 o                         
  -4  17 -17         30.16         12.67        19.82 o                         
  -3  17 -17         45.50         62.47        13.40 o                         
  -2  17 -17         38.01         51.07        24.99 o                         
  -1  17 -17        144.86        159.24        15.70 o                         
   0  17 -17         95.81         91.58        24.99 o                         
   1  17 -17         12.69          1.72        13.79 o                         
   2  17 -17         33.36         26.83        12.75 o                         
   3  17 -17         23.87         37.31        13.97 o                         
   4  17 -17         47.58         41.93        12.75 o                         
   0  -8 -16         32.90         34.94        13.24 o                         
   1  -8 -16          5.13         -2.01        14.02 o                         
   2  -8 -16          9.29         -5.84        13.97 o                         
  -4  -7 -16          7.09          8.62        13.24 o                         
  -3  -7 -16          0.36          0.69        12.06 o                         
  -2  -7 -16         56.14         40.61        16.02 o                         
  -1  -7 -16          5.51         -1.68         9.55 o                         
   0  -7 -16          8.72         23.03         8.65 o                         
   1  -7 -16         27.98         45.33         9.87 o                         
   2  -7 -16         50.23         50.65        18.09 o                         
   3  -7 -16         18.79         -5.43        12.00 o                         
   4  -7 -16         87.87         75.82        22.40 o                         
   5  -7 -16         12.41         10.34        20.68 o                         
   6  -7 -16         24.62         39.64        24.13 o                         
  -6  -6 -16         63.28         57.02        13.66 o                         
  -5  -6 -16         55.74         55.37        12.75 o                         
  -4  -6 -16          4.89        -11.47        11.47 o                         
  -3  -6 -16         23.49         50.32        12.41 o                         
  -2  -6 -16        117.74        124.74        11.94 o                         
  -1  -6 -16         23.85         38.26         9.05 o                         
   0  -6 -16        168.34        156.98        13.10 o                         
   1  -6 -16         29.74         34.76         8.31 o                         
   2  -6 -16         41.08         41.41        12.00 o                         
   3  -6 -16         57.22         53.42        20.68 o                         
   4  -6 -16          2.64         -1.72        17.23 o                         
   5  -6 -16         65.41         53.42        20.68 o                         
   6  -6 -16         18.55         37.91        20.68 o                         
   7  -6 -16          9.20         -5.17        20.68 o                         
   8  -6 -16          4.77          5.17        22.40 o                         
  -7  -5 -16         15.34         10.18        11.97 o                         
  -6  -5 -16          3.60         -8.96        11.47 o                         
  -5  -5 -16         17.36         17.51        10.42 o                         
  -4  -5 -16         65.90         54.26        11.47 o                         
  -3  -5 -16          1.71          4.04         8.33 o                         
  -2  -5 -16         16.02          8.06         8.19 o                         
  -1  -5 -16         34.98         34.67         8.03 o                         
   0  -5 -16         57.98         58.47         8.33 o                         
   1  -5 -16         26.62         27.85         7.46 o                         
   2  -5 -16         52.12         39.65        16.37 o                         
   3  -5 -16         82.29         48.25        18.96 o                         
   4  -5 -16        211.94        218.86        27.57 o                         
   5  -5 -16        157.95        141.31        24.13 o                         
   6  -5 -16         20.06         36.19        20.68 o                         
   7  -5 -16         12.14         20.68        18.96 o                         
   8  -5 -16         24.29          1.72        20.68 o                         
   9  -5 -16          7.91        -17.23        20.68 o                         
  -8  -4 -16        234.13        256.77        29.30 o                         
  -7  -4 -16         96.50         68.93        17.23 o                         
  -6  -4 -16         77.24         67.76        11.47 o                         
  -5  -4 -16         28.98         40.59        10.77 o                         
  -4  -4 -16         52.07         29.90        11.20 o                         
  -3  -4 -16         74.25         69.71         8.48 o                         
  -2  -4 -16          7.65         -1.53         7.00 o                         
  -1  -4 -16          1.53          3.71         7.78 o                         
   0  -4 -16        131.22        157.64        11.08 o                         
   1  -4 -16         19.83         25.48        16.37 o                         
   2  -4 -16         19.38          6.28        24.99 o                         
   3  -4 -16         62.75         20.68        15.51 o                         
   4  -4 -16         99.50         56.87        18.96 o                         
   5  -4 -16          4.60        -12.06        17.23 o                         
   6  -4 -16         32.26          3.45        18.96 o                         
   7  -4 -16         59.93         75.82        20.68 o                         
   8  -4 -16         20.99         36.19        20.68 o                         
   9  -4 -16          2.31         -8.62        17.23 o                         
  10  -4 -16          2.15          5.17        22.40 o                         
  -9  -3 -16        173.85        189.56        25.85 o                         
  -8  -3 -16         22.03         12.06        15.51 o                         
  -7  -3 -16        201.00        206.79        25.85 o                         
  -6  -3 -16         61.90         70.60        12.41 o                         
  -5  -3 -16         36.90         29.97        10.18 o                         
  -4  -3 -16         22.59         13.44         8.60 o                         
  -3  -3 -16         11.91         16.22         7.00 o                         
  -2  -3 -16        443.41        502.53        18.18 o                         
  -1  -3 -16         32.11         31.32         6.82 o                         
   0  -3 -16          9.26          5.43         8.62 o                         
   1  -3 -16         44.66         35.74         7.71 o                         
   2  -3 -16         30.44         20.11        12.92 o                         
   3  -3 -16         64.44         52.55        16.37 o                         
   4  -3 -16         74.89         87.89        17.23 o                         
   5  -3 -16          5.42         13.79        15.51 o                         
   6  -3 -16         27.43         22.40        17.23 o                         
   7  -3 -16          0.99         -5.17        17.23 o                         
   8  -3 -16         32.92         24.13        18.96 o                         
   9  -3 -16         12.77         12.06        17.23 o                         
  10  -3 -16         18.70         29.30        20.68 o                         
  11  -3 -16         38.48         27.57        20.68 o                         
 -10  -2 -16        101.67         98.23        18.96 o                         
  -9  -2 -16        121.34        144.76        18.96 o                         
  -8  -2 -16         77.71         72.38        17.23 o                         
  -7  -2 -16         83.75         82.72        15.51 o                         
  -6  -2 -16         63.47         73.93        11.47 o                         
  -5  -2 -16        104.70         85.63        11.15 o                         
  -4  -2 -16        275.75        295.74        19.42 o                         
  -3  -2 -16         73.86         82.10         8.19 o                         
  -2  -2 -16         63.93         74.89        15.62 o                         
  -1  -2 -16          6.34          0.66         7.31 o                         
   0  -2 -16         19.92         24.13         7.31 o                         
   1  -2 -16         56.69         45.87         8.62 o                         
   2  -2 -16        347.95        361.51        26.71 o                         
   3  -2 -16        188.85        183.17        13.05 o                         
   4  -2 -16        164.75        115.46        18.96 o                         
   5  -2 -16        232.73        230.92        29.30 o                         
   6  -2 -16          5.06         12.06        13.79 o                         
   7  -2 -16         34.67         31.02        18.96 o                         
   8  -2 -16         41.92         67.21        18.96 o                         
   9  -2 -16        122.04         94.78        20.68 o                         
  10  -2 -16         52.37         79.27        22.40 o                         
  11  -2 -16         18.20         34.47        20.68 o                         
  12  -2 -16          3.92         10.34        20.68 o                         
 -11  -1 -16         13.12         32.74        17.23 o                         
 -10  -1 -16          5.69          3.45        13.79 o                         
  -9  -1 -16         22.25         51.70        15.51 o                         
  -8  -1 -16        112.78        106.84        17.23 o                         
  -7  -1 -16        190.91        241.26        24.13 o                         
  -6  -1 -16         17.33         24.13        10.34 o                         
  -5  -1 -16         30.88         26.88         8.60 o                         
  -4  -1 -16          7.19         15.02         8.27 o                         
  -3  -1 -16         19.80          8.04         5.57 o                         
  -2  -1 -16         72.04         48.86         8.60 o                         
  -1  -1 -16         46.09         45.60         8.27 o                         
   0  -1 -16        366.70        389.30        18.49 o                         
   1  -1 -16        212.08        240.61        20.68 o                         
   2  -1 -16        139.20        155.89        12.41 o                         
   3  -1 -16        140.11        177.37        37.05 o                         
   4  -1 -16        133.37        136.14        18.96 o                         
   5  -1 -16          9.38         -1.72        13.79 o                         
   6  -1 -16         78.32         80.99        15.51 o                         
   7  -1 -16         52.66         60.32        18.96 o                         
   8  -1 -16         49.83         44.81        17.23 o                         
   9  -1 -16        171.99        246.43        31.02 o                         
  10  -1 -16         29.89         34.47        20.68 o                         
  11  -1 -16         36.71         18.96        18.96 o                         
  12  -1 -16         18.82          1.72        18.96 o                         
 -11   0 -16         80.55         77.55        17.23 o                         
 -10   0 -16         12.41         10.34        13.79 o                         
  -9   0 -16         85.97         80.99        17.23 o                         
  -8   0 -16        262.07        317.09        27.57 o                         
  -7   0 -16        224.49        203.35        24.13 o                         
  -6   0 -16        182.71        191.29        20.68 o                         
  -5   0 -16         17.00         16.99         8.27 o                         
  -4   0 -16        105.21        104.51        16.92 o                         
  -3   0 -16        145.02        141.75        12.70 o                         
  -2   0 -16        196.01        174.78        14.47 o                         
  -1   0 -16         41.15         28.68         7.31 o                         
   0   0 -16        128.92        104.59        11.53 o                         
   1   0 -16         41.93         48.24         7.31 o                         
   2   0 -16         24.42         21.83         6.89 o                         
   3   0 -16        623.14        615.44        23.91 o                         
   4   0 -16         93.99         58.59        13.79 o                         
   5   0 -16         51.84         60.32        17.23 o                         
   6   0 -16         39.59         -3.45        13.79 o                         
   7   0 -16         65.74         65.49        17.23 o                         
   8   0 -16        109.01         86.16        20.68 o                         
   9   0 -16         29.89         46.53        15.51 o                         
  10   0 -16         18.49         10.53        10.77 o                         
  11   0 -16         28.64         32.74        18.96 o                         
  12   0 -16         28.55         17.23        17.23 o                         
  13   0 -16         24.57         17.23        20.68 o                         
 -12   1 -16         17.49         27.57        15.51 o                         
 -11   1 -16         75.91         60.32        15.51 o                         
 -10   1 -16         54.43         49.98        15.51 o                         
  -9   1 -16         16.87         32.74        13.79 o                         
  -8   1 -16         29.75         13.79        12.06 o                         
  -7   1 -16         46.57         41.36        12.06 o                         
  -6   1 -16          8.63         15.51        10.34 o                         
  -5   1 -16        476.31        493.47        23.06 o                         
  -4   1 -16         87.65         91.28        10.98 o                         
  -3   1 -16         13.96          9.77         7.01 o                         
  -2   1 -16        281.01        288.38        16.89 o                         
  -1   1 -16        389.27        426.74        19.42 o                         
   0   1 -16        153.85        137.86        11.15 o                         
   1   1 -16        217.38        225.27        14.61 o                         
   2   1 -16         30.72          1.03         5.74 o                         
   3   1 -16        186.68        176.02        13.30 o                         
   4   1 -16          8.32          8.04         7.01 o                         
   5   1 -16         20.00         17.23        13.79 o                         
   6   1 -16         85.36         87.89        18.96 o                         
   7   1 -16        108.29        151.65        20.68 o                         
   8   1 -16         29.32         18.96        15.51 o                         
   9   1 -16         45.58         52.75        11.53 o                         
  10   1 -16         73.40         62.90        12.00 o                         
  11   1 -16         11.43         19.50        11.53 o                         
  12   1 -16         25.28         24.13        18.96 o                         
  13   1 -16         15.21         25.85        20.68 o                         
 -12   2 -16         40.70         39.64        17.23 o                         
 -11   2 -16          5.66          3.45        13.79 o                         
 -10   2 -16         39.44         41.36        13.79 o                         
  -9   2 -16         45.56         51.70        13.79 o                         
  -8   2 -16          0.27        -10.34        10.34 o                         
  -7   2 -16          8.28         10.34        10.34 o                         
  -6   2 -16        385.85        401.53        27.57 o                         
  -5   2 -16        130.77        148.12        31.02 o                         
  -4   2 -16        411.32        446.13        17.01 o                         
  -3   2 -16        161.65        187.01        15.29 o                         
  -2   2 -16        378.13        371.18        18.16 o                         
  -1   2 -16        184.94        195.00        13.66 o                         
   0   2 -16        718.83        730.56        26.07 o                         
   1   2 -16         79.54         63.94         7.31 o                         
   2   2 -16        353.28        302.12        37.91 o                         
   3   2 -16        155.41        175.41        30.16 o                         
   4   2 -16         62.48         71.63        12.06 o                         
   5   2 -16        119.90        134.42        18.96 o                         
   6   2 -16          1.80         10.34        13.79 o                         
   7   2 -16        167.58        124.08        18.96 o                         
   8   2 -16         64.29         93.06        17.23 o                         
   9   2 -16        102.23        108.02        13.24 o                         
  10   2 -16          9.85          4.05        10.34 o                         
  11   2 -16         49.61         66.45        12.19 o                         
  12   2 -16         33.69         41.05        13.24 o                         
  13   2 -16         21.26         63.76        20.68 o                         
 -12   3 -16         43.59         36.19        17.23 o                         
 -11   3 -16         36.48         43.08        13.79 o                         
 -10   3 -16         42.30         55.15        13.79 o                         
  -9   3 -16         71.35         56.87        12.06 o                         
  -8   3 -16         34.01         32.74        12.06 o                         
  -7   3 -16        232.05        220.58        22.40 o                         
  -6   3 -16         57.97         60.32        12.06 o                         
  -5   3 -16        119.23         87.78        14.65 o                         
  -4   3 -16         19.92         13.12         7.85 o                         
  -3   3 -16        337.43        348.19        18.16 o                         
  -2   3 -16        353.74        341.32        17.80 o                         
  -1   3 -16        160.40        159.71        12.75 o                         
   0   3 -16         80.91         89.91        10.77 o                         
   1   3 -16        103.22         99.93        11.20 o                         
   2   3 -16        169.44        156.87        46.53 o                         
   3   3 -16        179.86        186.41        16.37 o                         
   4   3 -16        107.87         90.32        10.30 o                         
   5   3 -16         51.10         17.23        12.06 o                         
   6   3 -16         81.72         65.49        15.51 o                         
   7   3 -16        370.66        425.65        34.47 o                         
   8   3 -16         10.98         36.19        15.51 o                         
   9   3 -16        112.28        129.41        15.51 o                         
  10   3 -16         84.11         75.89        21.54 o                         
  11   3 -16         65.11         69.00        16.37 o                         
  12   3 -16          5.47          8.04        10.77 o                         
  13   3 -16         17.69          1.72        20.68 o                         
 -12   4 -16        179.10        229.20        29.30 o                         
 -11   4 -16         57.62         46.53        13.79 o                         
 -10   4 -16        184.48        201.63        24.13 o                         
  -9   4 -16         43.91         18.96        12.06 o                         
  -8   4 -16        204.54        187.84        22.40 o                         
  -7   4 -16         23.77         18.96        10.34 o                         
  -6   4 -16        121.42        115.46        15.51 o                         
  -5   4 -16        151.74        154.46        14.02 o                         
  -4   4 -16        192.52        194.39        15.29 o                         
  -3   4 -16         41.66         55.93        11.20 o                         
  -2   4 -16        258.37        309.22        23.26 o                         
  -1   4 -16         97.74         92.07        12.06 o                         
   0   4 -16        481.05        546.16        20.68 o                         
   1   4 -16        492.44        529.14        20.68 o                         
   2   4 -16        316.89        313.25        21.54 o                         
   3   4 -16         43.27         27.84         7.31 o                         
   4   4 -16         18.20         19.80        11.20 o                         
   5   4 -16         40.50         37.91        13.79 o                         
   6   4 -16         92.54         93.06        17.23 o                         
   7   4 -16        564.52        649.68        41.36 o                         
   8   4 -16         59.04         39.91        10.30 o                         
   9   4 -16         14.98         25.85        15.51 o                         
  10   4 -16        108.46        163.98        18.09 o                         
  11   4 -16        137.44        130.37        23.26 o                         
  12   4 -16          6.48         -6.44        11.53 o                         
  13   4 -16         18.01         30.86        13.24 o                         
 -12   5 -16         83.47        127.52        20.68 o                         
 -11   5 -16          9.92         17.23        13.79 o                         
 -10   5 -16         58.88         58.59        15.51 o                         
  -9   5 -16        260.44        234.37        25.85 o                         
  -8   5 -16         34.76         27.57        12.06 o                         
  -7   5 -16        155.29        158.54        20.68 o                         
  -6   5 -16        124.65        116.89        12.75 o                         
  -5   5 -16         33.75         29.54         8.27 o                         
  -4   5 -16         65.05         80.54         9.52 o                         
  -3   5 -16        186.63        189.89        14.47 o                         
  -2   5 -16        280.53        245.92        15.29 o                         
  -1   5 -16        255.40        257.88        15.62 o                         
   0   5 -16        688.98        684.80        22.66 o                         
   1   5 -16         51.85         47.08         6.82 o                         
   2   5 -16         26.59         25.07         9.57 o                         
   3   5 -16        138.04        110.17        16.37 o                         
   4   5 -16         37.16         28.56         8.27 o                         
   5   5 -16        161.70        136.85        17.23 o                         
   6   5 -16         27.74         24.13        13.79 o                         
   7   5 -16         55.43         94.78        18.96 o                         
   8   5 -16         13.08          6.89         8.53 o                         
   9   5 -16        143.01        144.55        28.43 o                         
  10   5 -16         33.77         28.79        10.30 o                         
  11   5 -16        105.66        119.81        13.40 o                         
  12   5 -16         18.83         15.51        12.19 o                         
  13   5 -16         36.03         18.09        13.40 o                         
 -13   6 -16         80.53         63.76        18.96 o                         
 -12   6 -16         21.80         18.96        15.51 o                         
 -11   6 -16          4.59          5.17        13.79 o                         
 -10   6 -16         37.59         29.30        13.79 o                         
  -9   6 -16         20.90          5.17        12.06 o                         
  -8   6 -16        162.93        193.01        22.40 o                         
  -7   6 -16          9.22         15.51        10.34 o                         
  -6   6 -16        149.99        152.91        14.62 o                         
  -5   6 -16        122.51        114.70        11.53 o                         
  -4   6 -16         72.17         62.94        15.51 o                         
  -3   6 -16        529.88        558.35        23.55 o                         
  -2   6 -16        474.20        461.03        30.16 o                         
  -1   6 -16         54.50         60.66        11.29 o                         
   0   6 -16        207.52        205.81        12.78 o                         
   1   6 -16         50.58         36.80         6.49 o                         
   2   6 -16        298.87        339.33        14.77 o                         
   3   6 -16         78.72        132.27        33.21 o                         
   4   6 -16        409.94        477.59        20.68 o                         
   5   6 -16        109.83        127.67        12.00 o                         
   6   6 -16         23.79         34.47        13.79 o                         
   7   6 -16         33.54         34.47        13.79 o                         
   8   6 -16        204.20        249.65        20.08 o                         
   9   6 -16        266.00        273.01        20.08 o                         
  10   6 -16          6.06         14.70        13.79 o                         
  11   6 -16          2.35        -10.34        22.40 o                         
  12   6 -16         56.21         65.15        14.65 o                         
  13   6 -16          5.11          2.40        13.97 o                         
 -13   7 -16          0.29         15.51        17.23 o                         
 -12   7 -16        187.45        179.22        22.40 o                         
 -11   7 -16        153.19        170.61        22.40 o                         
 -10   7 -16         74.35         49.98        15.51 o                         
  -9   7 -16        107.89         93.06        15.51 o                         
  -8   7 -16        137.23        120.63        17.23 o                         
  -7   7 -16         10.96         12.06        10.34 o                         
  -6   7 -16        130.59        159.00        24.99 o                         
  -5   7 -16        119.80        124.23        12.00 o                         
  -4   7 -16         37.08         28.85         7.31 o                         
  -3   7 -16         97.12         84.45         9.52 o                         
  -2   7 -16        227.66        217.17        26.41 o                         
  -1   7 -16         90.72         99.28         9.69 o                         
   0   7 -16          1.96          6.52         6.18 o                         
   1   7 -16        109.72        109.30        10.07 o                         
   2   7 -16        342.08        341.17        15.01 o                         
   3   7 -16        419.30        390.25        15.81 o                         
   4   7 -16         35.44         46.63         9.08 o                         
   5   7 -16         50.11         29.79         8.27 o                         
   6   7 -16         43.18         20.68        12.06 o                         
   7   7 -16        115.53        108.51        16.37 o                         
   8   7 -16         63.56         51.61        10.30 o                         
   9   7 -16          5.89         13.89         9.52 o                         
  10   7 -16         41.62         39.54        11.53 o                         
  11   7 -16        142.40        116.07        28.43 o                         
  12   7 -16         47.43         41.61        12.41 o                         
  13   7 -16          4.25          8.39        13.97 o                         
 -12   8 -16        170.22        210.24        29.30 o                         
 -11   8 -16         37.15         20.68        13.79 o                         
 -10   8 -16        207.35        249.88        25.85 o                         
  -9   8 -16         25.23         20.68        12.06 o                         
  -8   8 -16         81.28         56.87        13.79 o                         
  -7   8 -16         35.64         27.68         9.52 o                         
  -6   8 -16        439.01        476.96        23.06 o                         
  -5   8 -16        127.92        136.80        12.75 o                         
  -4   8 -16        255.98        278.37        17.64 o                         
  -3   8 -16         55.25         38.69        12.06 o                         
  -2   8 -16        407.24        418.16        18.11 o                         
  -1   8 -16        353.98        371.33        22.13 o                         
   0   8 -16        179.87        169.48        12.41 o                         
   1   8 -16         57.04         43.09         7.58 o                         
   2   8 -16         27.37         20.40         6.39 o                         
   3   8 -16        150.89        164.74        12.12 o                         
   4   8 -16        107.03        112.10        16.27 o                         
   5   8 -16         99.36        159.19        41.36 o                         
   6   8 -16        887.12        926.27        26.38 o                         
   7   8 -16        175.48        174.48        18.28 o                         
   8   8 -16        119.11        106.84        11.53 o                         
   9   8 -16         13.69         -1.72         9.75 o                         
  10   8 -16        165.88        202.30        18.86 o                         
  11   8 -16        163.53        175.14        16.42 o                         
  12   8 -16         28.17         24.99        12.92 o                         
  13   8 -16         17.09         32.67        13.97 o                         
 -12   9 -16        167.65        180.95        22.40 o                         
 -11   9 -16         82.50         87.89        17.23 o                         
 -10   9 -16        355.62        444.61        34.47 o                         
  -9   9 -16        140.19        177.50        25.85 o                         
  -8   9 -16         47.05         48.25        13.79 o                         
  -7   9 -16         30.11         22.16         8.27 o                         
  -6   9 -16         16.52         41.64         9.08 o                         
  -5   9 -16          8.96          4.68         8.27 o                         
  -4   9 -16        329.16        347.60        19.38 o                         
  -3   9 -16         92.10         79.73         9.52 o                         
  -2   9 -16         91.26         87.08         9.22 o                         
  -1   9 -16         29.96         11.64         6.25 o                         
   0   9 -16         41.35         34.98        11.09 o                         
   1   9 -16        848.73        925.53        27.07 o                         
   2   9 -16        216.67        231.68        13.24 o                         
   3   9 -16        330.21        329.39        15.97 o                         
   4   9 -16        238.52        235.48        22.08 o                         
   5   9 -16        103.26         80.57         8.60 o                         
   6   9 -16         71.03         55.09         7.30 o                         
   7   9 -16        132.93        153.17        32.74 o                         
   8   9 -16         41.51         23.11        10.30 o                         
   9   9 -16        177.33        177.59        16.93 o                         
  10   9 -16         76.50         84.30        13.40 o                         
  11   9 -16         59.06         57.73        13.40 o                         
  12   9 -16         18.56         24.86        12.75 o                         
  13   9 -16         37.76         19.65        15.20 o                         
 -12  10 -16        114.26         84.44        18.96 o                         
 -11  10 -16         34.29         29.30        15.51 o                         
 -10  10 -16        259.78        296.41        31.02 o                         
  -9  10 -16          6.99         -5.17        12.06 o                         
  -8  10 -16        193.11        238.58        19.04 o                         
  -7  10 -16         28.13         24.36         9.08 o                         
  -6  10 -16        165.90        175.53        15.70 o                         
  -5  10 -16          5.25          5.43         7.85 o                         
  -4  10 -16        340.18        340.67        19.86 o                         
  -3  10 -16        190.88        220.34        15.17 o                         
  -2  10 -16        118.22        125.84        10.75 o                         
  -1  10 -16        109.64        100.67         9.36 o                         
   0  10 -16        100.03        103.11        13.07 o                         
   1  10 -16        196.12        196.72        13.42 o                         
   2  10 -16         92.76         93.82         8.76 o                         
   3  10 -16         75.45         58.86         8.41 o                         
   4  10 -16        456.22        494.11        19.38 o                         
   5  10 -16        268.48        285.95        15.14 o                         
   6  10 -16        176.77        180.37        15.30 o                         
   7  10 -16         13.86         -9.08         9.08 o                         
   8  10 -16        476.75        518.04        27.40 o                         
   9  10 -16         72.83         63.34        11.53 o                         
  10  10 -16         11.82          9.00        10.77 o                         
  11  10 -16         15.99         13.36        12.00 o                         
  12  10 -16         10.48         16.86        13.97 o                         
 -12  11 -16         97.44        112.01        20.68 o                         
 -11  11 -16          7.84         13.79        15.51 o                         
 -10  11 -16         75.37         99.95        17.23 o                         
  -9  11 -16          3.65         11.96         9.88 o                         
  -8  11 -16        327.99        363.48        23.06 o                         
  -7  11 -16         58.68         65.89        10.77 o                         
  -6  11 -16         99.40         98.35        12.19 o                         
  -5  11 -16        119.85        113.41        12.19 o                         
  -4  11 -16        227.18        244.48        18.16 o                         
  -3  11 -16         35.91         35.59         8.22 o                         
  -2  11 -16        374.10        383.15        18.94 o                         
  -1  11 -16         61.98         57.19         8.41 o                         
   0  11 -16        302.06        327.41        17.16 o                         
   1  11 -16        410.81        466.59        22.24 o                         
   2  11 -16         25.86         17.86         7.34 o                         
   3  11 -16        507.70        502.47        19.98 o                         
   4  11 -16         65.61         66.58        15.24 o                         
   5  11 -16          9.48         10.62        10.20 o                         
   6  11 -16        277.00        286.29        15.44 o                         
   7  11 -16         93.64        113.57         9.13 o                         
   8  11 -16         34.96         26.76        11.53 o                         
   9  11 -16         33.02         31.65        11.53 o                         
  10  11 -16          8.17         21.68        13.79 o                         
  11  11 -16        101.53        123.58        24.13 o                         
  12  11 -16         34.12         58.11        14.62 o                         
 -11  12 -16         18.14         20.68        17.23 o                         
 -10  12 -16        143.79        166.41        32.74 o                         
  -9  12 -16         14.30         16.14        12.06 o                         
  -8  12 -16         54.80         57.57        12.00 o                         
  -7  12 -16          3.60          4.85         9.52 o                         
  -6  12 -16        271.56        304.71        20.72 o                         
  -5  12 -16         74.92         76.18        10.97 o                         
  -4  12 -16        323.85        370.28        36.19 o                         
  -3  12 -16        178.24        187.02        15.29 o                         
  -2  12 -16         77.08         68.35         9.55 o                         
  -1  12 -16        137.68        144.55        25.54 o                         
   0  12 -16         26.99         12.57        13.12 o                         
   1  12 -16         16.69          7.10         7.47 o                         
   2  12 -16        740.76        870.26        26.72 o                         
   3  12 -16         40.11         23.76         6.34 o                         
   4  12 -16        150.26        161.16        13.18 o                         
   5  12 -16          8.95          9.06         6.42 o                         
   6  12 -16        487.78        530.39        20.28 o                         
   7  12 -16         49.51         45.90         9.08 o                         
   8  12 -16         48.16         35.92        11.53 o                         
   9  12 -16          8.23         -5.17        10.77 o                         
  10  12 -16         37.67         10.70        11.53 o                         
  11  12 -16          5.57         15.51        13.40 o                         
 -10  13 -16        171.21        200.19        43.08 o                         
  -9  13 -16          9.78         15.15        11.53 o                         
  -8  13 -16        119.69        135.32        15.51 o                         
  -7  13 -16        108.91        122.41        20.68 o                         
  -6  13 -16        330.53        332.60        21.93 o                         
  -5  13 -16         97.43        113.41        13.40 o                         
  -4  13 -16        256.91        266.84        18.86 o                         
  -3  13 -16        105.63         92.54        10.53 o                         
  -2  13 -16        222.47        244.52        15.96 o                         
  -1  13 -16        154.05        171.84        24.66 o                         
   0  13 -16         98.79         88.72         9.70 o                         
   1  13 -16         67.72         49.19         8.48 o                         
   2  13 -16         14.53         17.23         6.35 o                         
   3  13 -16        107.49         96.31         8.95 o                         
   4  13 -16        118.43        118.70         9.02 o                         
   5  13 -16         93.98        109.43        10.01 o                         
   6  13 -16         15.68         10.67         8.25 o                         
   7  13 -16         47.99         37.50         8.58 o                         
   8  13 -16         68.42         87.44        13.40 o                         
   9  13 -16         21.63         12.92        12.19 o                         
  10  13 -16          5.92        -12.75        12.75 o                         
 -10  14 -16         61.99         67.21        18.96 o                         
  -9  14 -16         10.49         14.54        18.96 o                         
  -8  14 -16        149.31        167.92        31.88 o                         
  -7  14 -16          5.24         16.37        10.97 o                         
  -6  14 -16        122.36        123.27        13.40 o                         
  -5  14 -16         21.99         18.09        10.97 o                         
  -4  14 -16         15.21         -8.27         9.08 o                         
  -3  14 -16         37.56         37.60         9.30 o                         
  -2  14 -16        144.78        156.97        18.31 o                         
  -1  14 -16         62.98         64.19        12.49 o                         
   0  14 -16         87.51         98.39        18.32 o                         
   1  14 -16         55.67         58.83         8.28 o                         
   2  14 -16        153.28        152.45        10.78 o                         
   3  14 -16         87.15         84.84         8.81 o                         
   4  14 -16        372.36        385.03        26.33 o                         
   5  14 -16         36.77         18.39         8.09 o                         
   6  14 -16        147.92        147.92        14.96 o                         
   7  14 -16         47.91         69.50        10.58 o                         
   8  14 -16         38.25         46.04        12.75 o                         
   9  14 -16         15.77         31.02        13.40 o                         
  -9  15 -16         51.45         31.02        20.68 o                         
  -8  15 -16        169.32        220.58        31.02 o                         
  -7  15 -16          3.98          1.72        15.51 o                         
  -6  15 -16         53.35         58.59        17.23 o                         
  -5  15 -16        100.26         93.06        18.96 o                         
  -4  15 -16        160.68        163.40        26.71 o                         
  -3  15 -16         26.66         22.20        18.09 o                         
  -2  15 -16         35.81         31.09        10.54 o                         
  -1  15 -16         65.45         79.61         8.69 o                         
   0  15 -16         15.55         16.18         7.34 o                         
   1  15 -16         19.59         29.84         7.23 o                         
   2  15 -16         73.22         75.51         8.69 o                         
   3  15 -16         60.97         53.62         8.55 o                         
   4  15 -16         78.37         68.13         8.89 o                         
   5  15 -16         22.56          1.72         8.60 o                         
   6  15 -16        171.82        138.91        12.58 o                         
   7  15 -16         38.23         60.05        10.50 o                         
   8  15 -16          5.82         16.37        14.65 o                         
  -8  16 -16        135.32         96.50        20.68 o                         
  -7  16 -16         45.88         37.91        18.96 o                         
  -6  16 -16         26.71         20.68        17.23 o                         
  -5  16 -16         33.33          8.62        15.51 o                         
  -4  16 -16        108.08        155.10        20.68 o                         
  -3  16 -16          6.12          7.85        10.77 o                         
  -2  16 -16          1.18         10.98        10.31 o                         
  -1  16 -16         12.59          9.06        11.48 o                         
   0  16 -16         85.40         67.23        11.27 o                         
   1  16 -16        196.79        233.18        17.56 o                         
   2  16 -16         45.97         42.34         9.85 o                         
   3  16 -16         65.15         42.41         9.32 o                         
   4  16 -16        148.28        155.54        11.44 o                         
   5  16 -16         25.98         43.31        22.80 o                         
   6  16 -16        102.40        113.70        12.25 o                         
   7  16 -16         10.76          6.35        10.43 o                         
  -6  17 -16         32.26         22.40        18.96 o                         
  -5  17 -16         52.16         66.19        21.54 o                         
  -4  17 -16        146.58        131.73        40.50 o                         
  -3  17 -16        195.56        255.78        23.74 o                         
  -2  17 -16        113.87        142.07        15.84 o                         
  -1  17 -16         24.24         36.19        10.19 o                         
   0  17 -16         62.01         39.52        10.89 o                         
   1  17 -16         44.16         17.14        10.88 o                         
   2  17 -16         35.11         29.97        10.25 o                         
   3  17 -16         32.15         23.46        10.70 o                         
   4  17 -16         65.81         50.15        13.79 o                         
   5  17 -16         20.62         -6.89        18.09 o                         
  -3  18 -16         34.29         34.94        14.65 o                         
  -2  18 -16         72.04         34.92        16.37 o                         
  -1  18 -16         40.76         46.28        12.75 o                         
   0  18 -16         22.37         36.04        12.30 o                         
   1  18 -16         29.50         16.05        12.31 o                         
   2  18 -16        164.01        151.80        15.29 o                         
   3  18 -16         79.88         62.95        15.20 o                         
  -1  -9 -15          6.53         -1.86         9.55 o                         
   0  -9 -15         38.44         40.66        10.58 o                         
   1  -9 -15         24.55         22.02        19.41 o                         
   2  -9 -15         27.35         44.81        13.66 o                         
   3  -9 -15         13.19         -0.31        13.24 o                         
  -4  -8 -15         14.96         16.00        12.41 o                         
  -3  -8 -15         75.81         52.20        10.38 o                         
  -2  -8 -15        124.11        121.44        12.12 o                         
  -1  -8 -15          2.39          8.09         9.22 o                         
   0  -8 -15          3.87         13.04         9.36 o                         
   1  -8 -15         44.15         43.69         9.36 o                         
   2  -8 -15          6.25          3.05        10.47 o                         
   3  -8 -15          2.27         28.26        12.00 o                         
   4  -8 -15          0.03         13.54        12.41 o                         
   5  -8 -15         77.86         91.33        22.40 o                         
   6  -8 -15         58.39         55.15        24.13 o                         
   7  -8 -15         37.45         39.64        24.13 o                         
  -6  -7 -15         11.02         23.34        11.97 o                         
  -5  -7 -15         75.52         81.73        24.99 o                         
  -4  -7 -15         15.46         21.66        11.74 o                         
  -3  -7 -15          8.25         13.41         9.55 o                         
  -2  -7 -15         63.39         68.56        14.53 o                         
  -1  -7 -15         46.76         54.32         9.05 o                         
   0  -7 -15         30.96         45.92         9.05 o                         
   1  -7 -15         31.66         30.39         8.19 o                         
   2  -7 -15        125.88        141.32        26.81 o                         
   3  -7 -15        211.95        236.09        27.57 o                         
   4  -7 -15         43.63         17.23        17.23 o                         
   5  -7 -15         47.56         43.08        20.68 o                         
   6  -7 -15         51.62         36.19        20.68 o                         
   7  -7 -15          9.16         27.57        18.96 o                         
   8  -7 -15         57.40         58.59        24.13 o                         
  -7  -6 -15         73.72         46.53        15.51 o                         
  -6  -6 -15         32.74         18.96        17.23 o                         
  -5  -6 -15         69.86         63.69        12.41 o                         
  -4  -6 -15         78.26         84.90        31.88 o                         
  -3  -6 -15         35.71         36.59         8.33 o                         
  -2  -6 -15         10.54         14.87        12.03 o                         
  -1  -6 -15        179.35        180.08        15.23 o                         
   0  -6 -15         88.65         90.56         9.05 o                         
   1  -6 -15          5.00          3.87         7.00 o                         
   2  -6 -15         91.21         89.69        11.47 o                         
   3  -6 -15         82.57         61.26        10.77 o                         
   4  -6 -15        130.78        136.14        22.40 o                         
   5  -6 -15         99.92         98.23        20.68 o                         
   6  -6 -15          6.81          3.45        17.23 o                         
   7  -6 -15         68.82         46.53        18.96 o                         
   8  -6 -15         17.02         46.53        20.68 o                         
   9  -6 -15         42.27         43.08        20.68 o                         
  10  -6 -15          9.04         -6.89        20.68 o                         
  -9  -5 -15         47.31         37.91        17.23 o                         
  -8  -5 -15         12.33         15.51        13.79 o                         
  -7  -5 -15        319.23        367.06        31.02 o                         
  -6  -5 -15         40.27         41.69        11.74 o                         
  -5  -5 -15         83.19         62.72        12.92 o                         
  -4  -5 -15         40.12         44.80         8.67 o                         
  -3  -5 -15         17.00          8.03         8.03 o                         
  -2  -5 -15         82.56         71.69         8.51 o                         
  -1  -5 -15         12.57          4.69         6.46 o                         
   0  -5 -15         94.27         99.97         9.05 o                         
   1  -5 -15         41.61         40.29         8.60 o                         
   2  -5 -15         95.40        103.32        20.68 o                         
   3  -5 -15         66.99         63.38         9.08 o                         
   4  -5 -15         24.80          0.00        15.51 o                         
   5  -5 -15        127.26        137.86        22.40 o                         
   6  -5 -15        130.47        125.80        22.40 o                         
   7  -5 -15        149.09        158.54        22.40 o                         
   8  -5 -15         41.83         46.53        18.96 o                         
   9  -5 -15          5.80         -1.72        18.96 o                         
  10  -5 -15         29.69         46.53        18.96 o                         
  11  -5 -15          2.20         22.40        20.68 o                         
 -10  -4 -15         93.48         79.27        18.96 o                         
  -9  -4 -15         48.04         12.06        13.79 o                         
  -8  -4 -15         80.95         55.15        13.79 o                         
  -7  -4 -15        137.00        163.71        22.40 o                         
  -6  -4 -15         66.98         89.61        15.51 o                         
  -5  -4 -15         34.67         43.76         9.52 o                         
  -4  -4 -15        427.02        423.50        17.56 o                         
  -3  -4 -15         37.04         37.51         8.44 o                         
  -2  -4 -15        157.93        128.61        10.85 o                         
  -1  -4 -15        111.63        111.83        13.36 o                         
   0  -4 -15         18.12          9.28        10.34 o                         
   1  -4 -15         64.07         62.85        17.23 o                         
   2  -4 -15        230.10        253.15        15.92 o                         
   3  -4 -15         22.22         27.32        11.20 o                         
   4  -4 -15        110.85        139.59        18.96 o                         
   5  -4 -15        305.75        337.77        34.47 o                         
   6  -4 -15         49.95         34.47        17.23 o                         
   7  -4 -15          3.01          6.89        17.23 o                         
   8  -4 -15         20.47         24.13        17.23 o                         
   9  -4 -15          9.88         37.91        17.23 o                         
  10  -4 -15         41.14         48.25        18.96 o                         
  11  -4 -15         26.17          0.00        18.96 o                         
  12  -4 -15         30.57         15.51        22.40 o                         
 -10  -3 -15          6.42         22.40        13.79 o                         
  -9  -3 -15         30.96          5.17        12.06 o                         
  -8  -3 -15        125.74         96.50        17.23 o                         
  -7  -3 -15          0.10          6.89        10.34 o                         
  -6  -3 -15         33.89         25.85        10.34 o                         
  -5  -3 -15         39.80         48.65        12.06 o                         
  -4  -3 -15        516.36        586.18        19.12 o                         
  -3  -3 -15         30.51         32.93         6.82 o                         
  -2  -3 -15          8.43         15.74         5.97 o                         
  -1  -3 -15          1.16         -5.43         7.31 o                         
   0  -3 -15         70.25         55.15         8.60 o                         
   1  -3 -15        274.07        255.18        15.62 o                         
   2  -3 -15        654.01        683.96        25.17 o                         
   3  -3 -15         62.07         79.02        18.09 o                         
   4  -3 -15        177.47        202.72        38.77 o                         
   5  -3 -15        185.55        143.03        20.68 o                         
   6  -3 -15         11.96         15.51        13.79 o                         
   7  -3 -15         38.61         25.85        17.23 o                         
   8  -3 -15         46.25         55.15        18.96 o                         
   9  -3 -15        116.03         93.06        18.96 o                         
  10  -3 -15          5.24         20.68        18.96 o                         
  11  -3 -15          4.19         24.13        17.23 o                         
  12  -3 -15          5.53         13.79        20.68 o                         
 -11  -2 -15         45.89         48.25        15.51 o                         
 -10  -2 -15        102.43        101.67        17.23 o                         
  -9  -2 -15         38.37         10.34        12.06 o                         
  -8  -2 -15        248.88        280.90        25.85 o                         
  -7  -2 -15         49.46         32.74        12.06 o                         
  -6  -2 -15        238.09        198.18        20.68 o                         
  -5  -2 -15        294.75        339.93        26.71 o                         
  -4  -2 -15        111.34         99.40         9.62 o                         
  -3  -2 -15        466.78        431.10        15.70 o                         
  -2  -2 -15         85.81         69.50         6.82 o                         
  -1  -2 -15          6.79         -2.35         8.62 o                         
   0  -2 -15        296.28        318.84        16.17 o                         
   1  -2 -15         38.74         57.41        11.20 o                         
   2  -2 -15         59.78         60.55         7.53 o                         
   3  -2 -15        346.77        345.68        56.01 o                         
   4  -2 -15        388.70        409.57        26.71 o                         
   5  -2 -15         92.36         77.55        17.23 o                         
   6  -2 -15        266.86        280.90        29.30 o                         
   7  -2 -15         85.13         43.08        17.23 o                         
   8  -2 -15         71.52         55.15        18.96 o                         
   9  -2 -15        148.22        139.59        20.68 o                         
  10  -2 -15         13.16         12.06        17.23 o                         
  11  -2 -15         58.36         84.44        20.68 o                         
  12  -2 -15         19.48         25.85        20.68 o                         
  13  -2 -15         12.64         18.96        18.96 o                         
 -12  -1 -15          6.56         25.85        17.23 o                         
 -11  -1 -15         24.59         36.19        15.51 o                         
 -10  -1 -15         26.02         29.30        13.79 o                         
  -9  -1 -15        279.28        242.98        25.85 o                         
  -8  -1 -15         46.40         63.76        13.79 o                         
  -7  -1 -15          0.98         -5.17        10.34 o                         
  -6  -1 -15          8.01         -6.89         8.62 o                         
  -5  -1 -15        335.84        336.72        19.42 o                         
  -4  -1 -15         39.85         34.56         7.00 o                         
  -3  -1 -15        204.96        250.19        12.06 o                         
  -2  -1 -15        216.63        267.07        15.62 o                         
  -1  -1 -15         60.88         51.35        14.65 o                         
   0  -1 -15        120.89        113.21        13.79 o                         
   1  -1 -15         15.38         15.20         5.98 o                         
   2  -1 -15        351.63        320.84        18.09 o                         
   3  -1 -15         59.15         52.71         8.62 o                         
   4  -1 -15         94.74         93.06         9.52 o                         
   5  -1 -15        142.09        144.76        20.68 o                         
   6  -1 -15         43.91         20.68        12.06 o                         
   7  -1 -15         69.35         72.38        17.23 o                         
   8  -1 -15        157.45        153.37        22.40 o                         
   9  -1 -15         22.22         17.23        13.79 o                         
  10  -1 -15         15.84         -0.91         9.88 o                         
  11  -1 -15        158.40        186.12        24.13 o                         
  12  -1 -15         10.32         20.68        18.96 o                         
  13  -1 -15          6.25         -8.62        18.96 o                         
 -12   0 -15         78.82         51.70        15.51 o                         
 -11   0 -15         19.36         15.51        13.79 o                         
 -10   0 -15        104.71        124.08        18.96 o                         
  -9   0 -15         49.56         79.27        13.79 o                         
  -8   0 -15         23.14        -10.34        10.34 o                         
  -7   0 -15        115.51        148.20        20.68 o                         
  -6   0 -15        650.79        663.47        36.19 o                         
  -5   0 -15        361.05        417.04        27.57 o                         
  -4   0 -15        213.27        174.94        12.40 o                         
  -3   0 -15          3.78          7.75         7.01 o                         
  -2   0 -15        295.66        291.12        16.54 o                         
  -1   0 -15        316.11        297.52        15.62 o                         
   0   0 -15        936.12        954.84        31.05 o                         
   1   0 -15        340.10        373.11        25.38 o                         
   2   0 -15        305.78        245.87        32.22 o                         
   3   0 -15          2.77         -0.34        11.20 o                         
   4   0 -15         21.76         30.78         5.98 o                         
   5   0 -15        345.65        337.77        31.02 o                         
   6   0 -15         22.21         18.96        13.79 o                         
   7   0 -15         88.31         60.32        17.23 o                         
   8   0 -15         26.56         -5.17        13.79 o                         
   9   0 -15         62.99         56.87        15.51 o                         
  10   0 -15         48.08         52.78        10.77 o                         
  11   0 -15         26.81         29.90        10.34 o                         
  12   0 -15          4.11         25.85        18.96 o                         
  13   0 -15         53.56         34.47        17.23 o                         
  14   0 -15         38.08          6.89        22.40 o                         
 -13   1 -15         20.22          8.62        15.51 o                         
 -12   1 -15          5.93         24.13        15.51 o                         
 -11   1 -15         35.20         29.30        15.51 o                         
 -10   1 -15        108.54         93.06        17.23 o                         
  -9   1 -15        171.62        153.37        20.68 o                         
  -8   1 -15          1.53          0.00         8.62 o                         
  -7   1 -15         32.29         37.91        10.34 o                         
  -6   1 -15         93.00        125.80        15.51 o                         
  -5   1 -15         91.78         99.95        13.79 o                         
  -4   1 -15        220.71        213.14        11.27 o                         
  -3   1 -15        232.98        257.89        15.29 o                         
  -2   1 -15        197.56        200.72        10.53 o                         
  -1   1 -15        302.72        281.01        10.03 o                         
   0   1 -15        218.32        214.72         8.90 o                         
   1   1 -15         19.33          9.28         5.30 o                         
   2   1 -15        213.95        203.70        11.30 o                         
   3   1 -15        213.80        205.35        11.48 o                         
   4   1 -15        152.93        156.23        11.20 o                         
   5   1 -15        310.34        310.19        29.30 o                         
   6   1 -15        104.06         70.65        17.23 o                         
   7   1 -15          5.89          5.17        12.06 o                         
   8   1 -15         28.22         18.96        12.06 o                         
   9   1 -15        243.20        285.51        24.13 o                         
  10   1 -15         59.99         69.29        10.30 o                         
  11   1 -15         27.32         38.30        10.77 o                         
  12   1 -15          4.18         20.84        13.24 o                         
  13   1 -15         33.54         15.51        18.96 o                         
  14   1 -15          9.57          3.45        20.68 o                         
 -13   2 -15         12.56          5.17        15.51 o                         
 -12   2 -15         63.59         32.74        13.79 o                         
 -11   2 -15         48.57         62.04        15.51 o                         
 -10   2 -15         94.78         86.16        15.51 o                         
  -9   2 -15        284.92        261.71        16.93 o                         
  -8   2 -15       1223.17       1371.74        60.32 o                         
  -7   2 -15        136.59        115.46        15.51 o                         
  -6   2 -15        198.22        210.24        20.68 o                         
  -5   2 -15          7.25         17.23         8.62 o                         
  -4   2 -15        314.14        335.70        17.80 o                         
  -3   2 -15         63.38         72.89         7.46 o                         
  -2   2 -15        561.28        578.54        16.31 o                         
  -1   2 -15        119.34        132.00        14.79 o                         
   0   2 -15        262.03        264.31        12.54 o                         
   1   2 -15        154.43        159.91         9.67 o                         
   2   2 -15        651.07        690.56        17.12 o                         
   3   2 -15        516.64        520.71        14.12 o                         
   4   2 -15        117.49        105.15         8.33 o                         
   5   2 -15         40.63         31.02        13.79 o                         
   6   2 -15        119.98        120.63        18.96 o                         
   7   2 -15        135.15        127.52        17.23 o                         
   8   2 -15         22.66         32.74        13.79 o                         
   9   2 -15        252.32        300.60        19.38 o                         
  10   2 -15         45.77         47.23        10.30 o                         
  11   2 -15        148.95        152.50        40.50 o                         
  12   2 -15         19.75         13.48        24.13 o                         
  13   2 -15         98.60         86.16        22.40 o                         
  14   2 -15         88.16         79.27        25.85 o                         
 -13   3 -15          3.25          3.45        15.51 o                         
 -12   3 -15         38.54         39.64        13.79 o                         
 -11   3 -15         16.84          6.89        12.06 o                         
 -10   3 -15         83.22         72.38        15.51 o                         
  -9   3 -15        104.32        113.08        14.65 o                         
  -8   3 -15        186.05        210.59        23.26 o                         
  -7   3 -15        176.45        206.13        13.24 o                         
  -6   3 -15         83.54         89.54        12.06 o                         
  -5   3 -15         43.09         32.92         4.43 o                         
  -4   3 -15         11.90         14.36        13.79 o                         
  -3   3 -15        175.44        182.01         9.51 o                         
  -2   3 -15        342.39        334.60        11.96 o                         
  -1   3 -15         68.36         68.17         6.27 o                         
   0   3 -15        526.83        496.54        19.44 o                         
   1   3 -15        197.38        237.55        18.41 o                         
   2   3 -15        114.49        119.31         7.95 o                         
   3   3 -15         90.32         83.17         6.24 o                         
   4   3 -15         17.14          7.98         5.22 o                         
   5   3 -15        442.81        390.53        25.85 o                         
   6   3 -15         43.65         27.57        12.06 o                         
   7   3 -15        184.76        191.29        24.13 o                         
   8   3 -15        237.99        236.09        27.57 o                         
   9   3 -15         83.53        120.49        12.75 o                         
  10   3 -15         22.11         19.72        16.37 o                         
  11   3 -15        102.82         97.96        12.75 o                         
  12   3 -15          8.50          3.45        10.97 o                         
  13   3 -15         38.00         58.10        13.97 o                         
  14   3 -15         39.99         37.91        20.68 o                         
 -13   4 -15         70.54         84.44        17.23 o                         
 -12   4 -15        140.61        120.63        17.23 o                         
 -11   4 -15        165.12        165.44        18.96 o                         
 -10   4 -15        247.00        289.51        25.85 o                         
  -9   4 -15          1.09         -8.62        10.34 o                         
  -8   4 -15        121.65        120.73        10.97 o                         
  -7   4 -15          8.37         12.06         6.09 o                         
  -6   4 -15         15.07         27.24         5.38 o                         
  -5   4 -15         50.49         46.69         8.27 o                         
  -4   4 -15        299.04        304.88        14.91 o                         
  -3   4 -15        253.48        253.33        10.96 o                         
  -2   4 -15        569.07        555.72        15.64 o                         
  -1   4 -15        232.46        273.14        21.89 o                         
   0   4 -15        881.88        927.22        25.32 o                         
   1   4 -15         56.85         35.61         5.97 o                         
   2   4 -15        413.37        435.20        15.44 o                         
   3   4 -15         32.60         28.61         6.39 o                         
   4   4 -15        934.50        977.58        21.28 o                         
   5   4 -15       1264.53       1396.10        30.10 o                         
   6   4 -15          3.68          3.45        12.06 o                         
   7   4 -15         34.10         34.47        12.06 o                         
   8   4 -15        128.14        107.80        11.53 o                         
   9   4 -15        181.30        199.95        18.16 o                         
  10   4 -15         79.16         62.24        10.77 o                         
  11   4 -15         83.15        103.98        11.53 o                         
  12   4 -15         72.83        105.56        18.09 o                         
  13   4 -15         52.74         39.64        12.19 o                         
  14   4 -15         38.89         24.99        16.37 o                         
 -13   5 -15         86.65         75.82        18.96 o                         
 -12   5 -15         11.69         12.06        13.79 o                         
 -11   5 -15         33.85         10.34        12.06 o                         
 -10   5 -15        325.92        370.51        29.30 o                         
  -9   5 -15        113.74         94.78        13.79 o                         
  -8   5 -15         54.20         53.42        12.06 o                         
  -7   5 -15        141.15        122.35        15.51 o                         
  -6   5 -15         17.66         20.68        10.34 o                         
  -5   5 -15          1.87         -0.16         5.98 o                         
  -4   5 -15        155.52        156.39         9.51 o                         
  -3   5 -15        151.28        173.58         9.63 o                         
  -2   5 -15        377.10        360.26        12.71 o                         
  -1   5 -15         48.08         46.24         5.80 o                         
   0   5 -15        147.00        130.79         9.81 o                         
   1   5 -15          8.52         12.99         5.30 o                         
   2   5 -15        197.51        153.92        18.96 o                         
   3   5 -15        255.06        263.59        13.11 o                         
   4   5 -15         48.22         30.72         6.43 o                         
   5   5 -15         84.41         80.13         8.11 o                         
   6   5 -15         27.48          4.05         9.88 o                         
   7   5 -15         29.35         18.96        12.06 o                         
   8   5 -15         31.11         22.40        12.92 o                         
   9   5 -15        150.31        174.03        43.94 o                         
  10   5 -15          0.71         10.80         9.08 o                         
  11   5 -15        160.10        149.66        14.47 o                         
  12   5 -15        167.16        154.65        14.47 o                         
  13   5 -15         38.36         13.61        12.00 o                         
  14   5 -15          5.38          5.84        15.51 o                         
 -13   6 -15         27.91          3.45        13.79 o                         
 -12   6 -15         61.25         55.15        15.51 o                         
 -11   6 -15          4.96         22.40        12.06 o                         
 -10   6 -15        245.72        256.77        27.57 o                         
  -9   6 -15          4.44         -3.45        10.34 o                         
  -8   6 -15        325.61        346.38        25.85 o                         
  -7   6 -15         33.10         37.91        10.34 o                         
  -6   6 -15          2.67         -3.45         8.62 o                         
  -5   6 -15         84.71         73.87        10.21 o                         
  -4   6 -15         77.57         75.79         8.52 o                         
  -3   6 -15        243.79        250.73        11.27 o                         
  -2   6 -15       1004.42       1053.71        23.50 o                         
  -1   6 -15        416.25        407.12        15.64 o                         
   0   6 -15        223.76        232.94        15.77 o                         
   1   6 -15        154.38        162.11        16.28 o                         
   2   6 -15        713.88        730.34        21.78 o                         
   3   6 -15        107.45        119.52         9.95 o                         
   4   6 -15        222.26        207.28        12.81 o                         
   5   6 -15         17.70         17.75         6.09 o                         
   6   6 -15        747.50        864.55        22.57 o                         
   7   6 -15         86.31         70.82        10.77 o                         
   8   6 -15         26.79         27.92         9.08 o                         
   9   6 -15         22.22          0.86         9.75 o                         
  10   6 -15        151.39        181.00        18.16 o                         
  11   6 -15         98.24        107.63        15.51 o                         
  12   6 -15         17.21         11.34        18.96 o                         
  13   6 -15         33.49         19.39        21.54 o                         
  14   6 -15          6.24        -13.40        13.40 o                         
 -13   7 -15          5.75        -15.51        15.51 o                         
 -12   7 -15         96.07         93.06        18.96 o                         
 -11   7 -15         27.33        -12.06        12.06 o                         
 -10   7 -15        391.98        410.14        32.74 o                         
  -9   7 -15        143.37        163.71        22.40 o                         
  -8   7 -15        345.63        373.95        27.57 o                         
  -7   7 -15          3.37         -5.17         8.62 o                         
  -6   7 -15          1.31          0.43         7.75 o                         
  -5   7 -15        100.11         85.24        13.59 o                         
  -4   7 -15          5.32          5.80         5.38 o                         
  -3   7 -15        104.85         88.78         7.12 o                         
  -2   7 -15        338.12        360.95        13.20 o                         
  -1   7 -15         14.06         15.24         5.30 o                         
   0   7 -15        238.32        254.57        13.11 o                         
   1   7 -15         57.76         47.81         6.49 o                         
   2   7 -15        624.64        635.28        20.53 o                         
   3   7 -15        269.44        262.68        23.79 o                         
   4   7 -15        104.93        106.57        11.44 o                         
   5   7 -15         13.63          8.56         8.14 o                         
   6   7 -15        204.11        227.83        13.49 o                         
   7   7 -15         20.65         10.03         7.34 o                         
   8   7 -15          2.76          3.45         8.62 o                         
   9   7 -15         36.48         40.50         9.75 o                         
  10   7 -15         61.23         52.12        10.77 o                         
  11   7 -15         14.68         27.57        10.34 o                         
  12   7 -15          2.91         -6.08        11.53 o                         
  13   7 -15        108.97        106.33        15.84 o                         
  14   7 -15         33.31         40.12        15.20 o                         
 -13   8 -15         31.98         29.30        15.51 o                         
 -12   8 -15        249.48        337.77        31.02 o                         
 -11   8 -15         23.08          5.17        12.06 o                         
 -10   8 -15        110.13        110.29        17.23 o                         
  -9   8 -15         30.63         36.19        12.06 o                         
  -8   8 -15        150.99        170.61        22.40 o                         
  -7   8 -15         96.97         99.95        13.79 o                         
  -6   8 -15        506.03        509.62        24.99 o                         
  -5   8 -15         66.36         66.43         8.31 o                         
  -4   8 -15        789.76        808.93        24.96 o                         
  -3   8 -15        426.22        454.85        15.40 o                         
  -2   8 -15        162.35        138.03        10.50 o                         
  -1   8 -15        218.10        241.88        12.97 o                         
   0   8 -15        536.02        561.93        19.45 o                         
   1   8 -15        108.94         99.87         8.51 o                         
   2   8 -15         52.54         34.81         6.39 o                         
   3   8 -15         13.12         13.97         8.17 o                         
   4   8 -15       1310.14       1450.67        36.18 o                         
   5   8 -15        182.67        232.42        24.73 o                         
   6   8 -15        143.64        140.71         9.77 o                         
   7   8 -15         39.19         30.29         6.15 o                         
   8   8 -15        154.92        158.45        30.16 o                         
   9   8 -15         54.33         29.50        18.09 o                         
  10   8 -15         10.57         11.20         9.75 o                         
  11   8 -15          0.54         -1.62        16.37 o                         
  12   8 -15         78.88         75.45        13.40 o                         
  13   8 -15         76.80         67.57        15.20 o                         
  14   8 -15          0.66         -6.42        23.26 o                         
 -13   9 -15         33.43         55.15        17.23 o                         
 -12   9 -15        251.01        308.47        29.30 o                         
 -11   9 -15         55.10         74.10        15.51 o                         
 -10   9 -15         38.85         75.82        13.79 o                         
  -9   9 -15         37.48         34.47        13.79 o                         
  -8   9 -15        149.55        170.61        22.40 o                         
  -7   9 -15        181.91        165.94        15.70 o                         
  -6   9 -15        137.86        144.02        13.40 o                         
  -5   9 -15         45.74         29.56         7.34 o                         
  -4   9 -15         28.79         20.57         6.49 o                         
  -3   9 -15        115.52        131.26        16.58 o                         
  -2   9 -15        127.15        119.98        12.03 o                         
  -1   9 -15        237.90        255.72        13.78 o                         
   0   9 -15         91.71         80.43         8.19 o                         
   1   9 -15        613.65        678.38        21.68 o                         
   2   9 -15         55.23         62.60         7.14 o                         
   3   9 -15         31.12         19.09         6.73 o                         
   4   9 -15          0.32         -3.45         9.34 o                         
   5   9 -15        207.27        183.47        10.83 o                         
   6   9 -15        343.66        301.04        13.34 o                         
   7   9 -15        173.82        253.87        27.36 o                         
   8   9 -15          9.38          0.86        12.92 o                         
   9   9 -15         11.99         16.77         9.08 o                         
  10   9 -15         10.59          6.32        21.54 o                         
  11   9 -15         30.17         14.55        10.77 o                         
  12   9 -15         17.19          5.33        12.75 o                         
  13   9 -15          0.12          4.51        12.75 o                         
 -13  10 -15         17.84          8.62        15.51 o                         
 -12  10 -15        108.09         93.06        17.23 o                         
 -11  10 -15         12.83         18.96        13.79 o                         
 -10  10 -15        154.34        161.99        20.68 o                         
  -9  10 -15          0.65         12.06        12.06 o                         
  -8  10 -15         36.35         44.81        12.06 o                         
  -7  10 -15         38.12         25.85        12.06 o                         
  -6  10 -15         25.10         30.77         8.27 o                         
  -5  10 -15         18.03         19.22         7.34 o                         
  -4  10 -15        583.19        622.76        21.99 o                         
  -3  10 -15         35.69         28.35         7.89 o                         
  -2  10 -15        501.99        502.54        19.58 o                         
  -1  10 -15        298.84        301.64        15.85 o                         
   0  10 -15        299.82        301.31        16.31 o                         
   1  10 -15        249.42        252.81        14.29 o                         
   2  10 -15         14.26         15.63         6.18 o                         
   3  10 -15        111.49         90.42         9.96 o                         
   4  10 -15         61.95         57.97         6.79 o                         
   5  10 -15         31.79         28.93         6.22 o                         
   6  10 -15        536.17        592.60        17.97 o                         
   7  10 -15         27.25         27.24         8.21 o                         
   8  10 -15        112.85        113.24        10.45 o                         
   9  10 -15         33.33         32.11        15.51 o                         
  10  10 -15         69.16         61.10        11.53 o                         
  11  10 -15         36.79         65.83        14.65 o                         
  12  10 -15         23.28          7.75        12.19 o                         
  13  10 -15         35.48         24.95        12.75 o                         
 -12  11 -15        104.09        129.25        22.40 o                         
 -11  11 -15         56.21         65.49        17.23 o                         
 -10  11 -15        251.83        255.05        27.57 o                         
  -9  11 -15         13.97         -3.45        12.06 o                         
  -8  11 -15         19.16          7.97         9.52 o                         
  -7  11 -15          1.66         -7.85         7.85 o                         
  -6  11 -15        295.14        343.51        27.35 o                         
  -5  11 -15         30.06         39.96         8.50 o                         
  -4  11 -15        225.39        226.31        14.74 o                         
  -3  11 -15         23.17         27.47         7.34 o                         
  -2  11 -15         53.97         60.92         8.31 o                         
  -1  11 -15         31.29         16.06         6.82 o                         
   0  11 -15        188.69        213.42        12.73 o                         
   1  11 -15        318.10        302.09        16.51 o                         
   2  11 -15        221.00        220.72        14.95 o                         
   3  11 -15         30.81         30.21         7.14 o                         
   4  11 -15        287.76        290.98        13.08 o                         
   5  11 -15        151.59        163.04        10.48 o                         
   6  11 -15          4.76          2.36         6.11 o                         
   7  11 -15          6.33         11.97         6.99 o                         
   8  11 -15        157.44        185.11        11.73 o                         
   9  11 -15        190.88        198.31        31.02 o                         
  10  11 -15         13.63          9.43        10.30 o                         
  11  11 -15         80.41         86.47        14.62 o                         
  12  11 -15          1.90        -12.75        12.75 o                         
 -12  12 -15         55.30         41.36        18.96 o                         
 -11  12 -15          3.75          3.45        13.79 o                         
 -10  12 -15         94.39        108.57        17.23 o                         
  -9  12 -15         20.35         19.32        11.53 o                         
  -8  12 -15        322.96        360.42        37.91 o                         
  -7  12 -15         77.40         54.12        10.30 o                         
  -6  12 -15        189.22        174.78        14.32 o                         
  -5  12 -15        250.13        274.51        16.34 o                         
  -4  12 -15         32.26         23.18         7.30 o                         
  -3  12 -15         46.58         56.10         8.03 o                         
  -2  12 -15        762.82        752.34        24.01 o                         
  -1  12 -15        162.35        162.63        12.58 o                         
   0  12 -15        110.42        110.22        12.98 o                         
   1  12 -15         34.49         35.53         7.47 o                         
   2  12 -15         55.42         40.64         6.46 o                         
   3  12 -15         88.05         81.62         7.23 o                         
   4  12 -15        600.86        644.73        19.20 o                         
   5  12 -15         15.17         22.11         6.06 o                         
   6  12 -15         54.58         49.44         7.44 o                         
   7  12 -15         35.54         40.97         7.13 o                         
   8  12 -15        286.88        288.42        15.10 o                         
   9  12 -15          3.71         11.20        18.09 o                         
  10  12 -15         48.50         37.29        16.37 o                         
  11  12 -15          8.57          4.31        12.19 o                         
  12  12 -15          8.11          3.77        12.75 o                         
 -11  13 -15          3.27         17.23        18.96 o                         
 -10  13 -15         25.83         -5.77        12.00 o                         
  -9  13 -15         51.58         87.21        31.88 o                         
  -8  13 -15        262.02        270.02        21.30 o                         
  -7  13 -15         22.71         18.96         9.75 o                         
  -6  13 -15        101.22        113.27        11.69 o                         
  -5  13 -15        173.04        174.39        13.86 o                         
  -4  13 -15         36.00         35.83         8.19 o                         
  -3  13 -15         29.18         35.63         8.19 o                         
  -2  13 -15        275.53        323.63        16.54 o                         
  -1  13 -15         46.93         47.15         7.47 o                         
   0  13 -15         32.82         36.83         7.47 o                         
   1  13 -15          9.15         14.17         6.06 o                         
   2  13 -15         86.61         73.72         9.09 o                         
   3  13 -15        114.54         95.05         9.70 o                         
   4  13 -15          6.22          4.00         6.72 o                         
   5  13 -15         20.22         26.44         6.94 o                         
   6  13 -15        200.66        191.33        14.68 o                         
   7  13 -15        161.59        166.76        12.44 o                         
   8  13 -15         23.11         15.34         8.01 o                         
   9  13 -15        104.91        133.64        15.70 o                         
  10  13 -15         19.73         31.88        13.40 o                         
  11  13 -15        156.63        165.26        19.82 o                         
 -11  14 -15         26.66          0.00        18.96 o                         
 -10  14 -15        112.95         70.65        20.68 o                         
  -9  14 -15         18.12          5.00        12.00 o                         
  -8  14 -15        153.90        127.73        13.40 o                         
  -7  14 -15         17.47          6.03        11.20 o                         
  -6  14 -15         53.20         48.63         9.83 o                         
  -5  14 -15        183.01        198.83        15.51 o                         
  -4  14 -15         15.04          5.00         9.71 o                         
  -3  14 -15         38.98         24.88         9.16 o                         
  -2  14 -15        115.94         95.54         9.05 o                         
  -1  14 -15         86.87         88.02         8.82 o                         
   0  14 -15        102.53        104.24        12.44 o                         
   1  14 -15         81.77         93.35        10.28 o                         
   2  14 -15        311.67        292.39        14.54 o                         
   3  14 -15        107.27        125.09         9.18 o                         
   4  14 -15         29.54         38.68         8.93 o                         
   5  14 -15         44.98         56.67         7.57 o                         
   6  14 -15        426.29        489.90        27.61 o                         
   7  14 -15          8.31         -2.76         7.44 o                         
   8  14 -15          0.62          3.32         8.01 o                         
   9  14 -15         18.84         41.36        13.40 o                         
  10  14 -15          8.67         -0.86        12.19 o                         
 -10  15 -15         89.20         60.32        20.68 o                         
  -9  15 -15        134.40         93.06        22.40 o                         
  -8  15 -15         20.79         15.51        15.51 o                         
  -7  15 -15         25.86          8.62        15.51 o                         
  -6  15 -15         36.85         37.91        15.51 o                         
  -5  15 -15         55.19         62.16        14.65 o                         
  -4  15 -15          4.55          1.25         8.19 o                         
  -3  15 -15        156.65        188.28        14.24 o                         
  -2  15 -15         96.41        117.46         9.43 o                         
  -1  15 -15         18.71         27.61        10.71 o                         
   0  15 -15         71.70         79.93         9.14 o                         
   1  15 -15        102.99        122.52        15.17 o                         
   2  15 -15         26.74         22.25         7.29 o                         
   3  15 -15          3.57          0.48         6.69 o                         
   4  15 -15        158.86        152.86        10.51 o                         
   5  15 -15         51.72         44.45         7.71 o                         
   6  15 -15         31.55         36.65         8.22 o                         
   7  15 -15        217.79        246.79        15.80 o                         
   8  15 -15         36.83         41.53         9.09 o                         
   9  15 -15         56.30         59.34        13.97 o                         
  -9  16 -15          7.76         -3.45        17.23 o                         
  -8  16 -15         51.75         46.53        17.23 o                         
  -7  16 -15          6.22         12.06        15.51 o                         
  -6  16 -15        157.96        165.44        22.40 o                         
  -5  16 -15         54.83         51.67        14.34 o                         
  -4  16 -15         42.16         69.53        11.44 o                         
  -3  16 -15        112.83         88.94        11.02 o                         
  -2  16 -15         36.40         28.97        10.07 o                         
  -1  16 -15         68.30         63.05        10.25 o                         
   0  16 -15         22.56         24.64         8.67 o                         
   1  16 -15         46.53         49.70         9.36 o                         
   2  16 -15         23.09         27.39         9.36 o                         
   3  16 -15         51.50         74.44         8.69 o                         
   4  16 -15        315.16        330.19        16.67 o                         
   5  16 -15         45.41         51.46         9.02 o                         
   6  16 -15         20.60          8.03         8.45 o                         
   7  16 -15         17.97         15.11         8.74 o                         
   8  16 -15          2.58         -4.37         9.88 o                         
  -7  17 -15         56.75         72.75        14.62 o                         
  -6  17 -15         62.35         81.84        14.65 o                         
  -5  17 -15         72.93         59.97        11.02 o                         
  -4  17 -15        171.15        193.38        16.97 o                         
  -3  17 -15         15.69         20.97        10.63 o                         
  -2  17 -15          9.84          6.59         9.22 o                         
  -1  17 -15        124.34        138.65        13.57 o                         
   0  17 -15         30.96         21.49        10.07 o                         
   1  17 -15         61.11         61.20        10.88 o                         
   2  17 -15         97.95        104.24        14.42 o                         
   3  17 -15         55.46         64.93        11.08 o                         
   4  17 -15         10.10          9.04         9.85 o                         
   5  17 -15          3.86         -3.93        10.70 o                         
   6  17 -15         37.24         41.02        18.20 o                         
  -5  18 -15          9.62          9.35        12.09 o                         
  -4  18 -15        164.55        156.88        35.35 o                         
  -3  18 -15         11.53         23.08        11.90 o                         
  -2  18 -15          9.06         19.23        10.88 o                         
  -1  18 -15         33.29         40.71        11.53 o                         
   0  18 -15         43.63         60.29        11.44 o                         
   1  18 -15         31.32         15.20        10.40 o                         
   2  18 -15          5.59        -10.18        12.15 o                         
   3  18 -15         37.65         30.30        11.40 o                         
   4  18 -15         76.21         62.37        11.50 o                         
  -1 -10 -14         19.86         23.36        10.85 o                         
   0 -10 -14          3.32         -9.81         9.81 o                         
   1 -10 -14         86.95        116.91        12.16 o                         
   2 -10 -14         10.38         19.02        10.58 o                         
   3 -10 -14        115.56         89.36        14.47 o                         
   4 -10 -14         23.81         23.60        13.66 o                         
  -4  -9 -14        169.33        214.74        16.86 o                         
  -3  -9 -14         26.91         43.74        10.38 o                         
  -2  -9 -14         92.00         76.03        11.40 o                         
  -1  -9 -14         82.97         77.82        13.34 o                         
   0  -9 -14          4.83          3.41         9.36 o                         
   1  -9 -14        185.87        199.45        13.86 o                         
   2  -9 -14          4.97         -6.78        10.94 o                         
   3  -9 -14         55.66         59.56        12.41 o                         
   4  -9 -14         70.93         63.01        15.51 o                         
   5  -9 -14         52.87         41.06        15.51 o                         
   6  -9 -14         62.41         87.89        22.40 o                         
   7  -9 -14         13.21         32.74        20.68 o                         
  -6  -8 -14         64.13         72.48        14.02 o                         
  -5  -8 -14         28.56         40.42        12.75 o                         
  -4  -8 -14         61.44         35.51         9.22 o                         
  -3  -8 -14         34.83         23.95         8.19 o                         
  -2  -8 -14         20.69         13.10         8.65 o                         
  -1  -8 -14         72.49         56.33         9.49 o                         
   0  -8 -14         77.00         84.12         9.36 o                         
   1  -8 -14         30.86         34.08         8.19 o                         
   2  -8 -14        248.83        226.45        14.86 o                         
   3  -8 -14        119.98        122.10        10.38 o                         
   4  -8 -14         49.98         42.52        12.00 o                         
   5  -8 -14         37.17         41.36        17.23 o                         
   6  -8 -14          1.15          8.62        20.68 o                         
   7  -8 -14         84.88         87.89        24.13 o                         
   8  -8 -14         94.01        103.40        22.40 o                         
   9  -8 -14         87.66        125.80        25.85 o                         
  -8  -7 -14         28.86         41.36        17.23 o                         
  -7  -7 -14         55.78         65.49        17.23 o                         
  -6  -7 -14         57.70         69.34        20.68 o                         
  -5  -7 -14         61.50         64.39        33.60 o                         
  -4  -7 -14         33.47         16.25         8.48 o                         
  -3  -7 -14         12.03         11.34         8.03 o                         
  -2  -7 -14        110.96        113.83        16.68 o                         
  -1  -7 -14          0.63         11.70         7.46 o                         
   0  -7 -14        131.44        131.19        12.24 o                         
   1  -7 -14         32.68         37.66         7.83 o                         
   2  -7 -14        212.34        202.86        13.93 o                         
   3  -7 -14        106.29        121.08        13.24 o                         
   4  -7 -14         98.11        127.52        20.68 o                         
   5  -7 -14         71.81         49.98        18.96 o                         
   6  -7 -14         44.15         74.10        18.96 o                         
   7  -7 -14         84.44        101.67        18.96 o                         
   8  -7 -14         15.94         -5.17        18.96 o                         
   9  -7 -14          1.71         -1.72        20.68 o                         
  10  -7 -14         11.27         17.23        20.68 o                         
  -9  -6 -14        165.95        203.35        27.57 o                         
  -8  -6 -14         65.31         75.82        17.23 o                         
  -7  -6 -14         41.14         18.96        13.79 o                         
  -6  -6 -14         36.94         12.06        12.06 o                         
  -5  -6 -14         44.34         40.53         8.33 o                         
  -4  -6 -14        106.95        108.18        10.07 o                         
  -3  -6 -14         13.78         14.37         7.00 o                         
  -2  -6 -14         45.23         41.29         8.03 o                         
  -1  -6 -14         52.40         42.33         7.09 o                         
   0  -6 -14        412.29        432.31        16.89 o                         
   1  -6 -14          5.79          8.01         6.64 o                         
   2  -6 -14        117.61        114.08        11.15 o                         
   3  -6 -14          6.60        -10.34        10.34 o                         
   4  -6 -14         22.02         11.69         7.75 o                         
   5  -6 -14        121.13        132.69        20.68 o                         
   6  -6 -14        176.90        227.47        31.02 o                         
   7  -6 -14        114.40        113.74        22.40 o                         
   8  -6 -14         16.41         46.53        18.96 o                         
   9  -6 -14         10.24         -5.17        17.23 o                         
  10  -6 -14          4.42         13.79        18.96 o                         
  11  -6 -14         23.97         13.79        20.68 o                         
 -10  -5 -14          8.78         24.13        15.51 o                         
  -9  -5 -14         23.08         22.40        13.79 o                         
  -8  -5 -14        146.67        155.10        20.68 o                         
  -7  -5 -14         45.30         34.47        12.06 o                         
  -6  -5 -14         31.34         48.25        13.79 o                         
  -5  -5 -14         93.50        103.65        12.65 o                         
  -4  -5 -14        140.40        139.50        19.11 o                         
  -3  -5 -14          2.42         -2.87         6.25 o                         
  -2  -5 -14         30.33         44.60         7.25 o                         
  -1  -5 -14        123.03        158.88        11.08 o                         
   0  -5 -14         59.65         60.92         7.30 o                         
   1  -5 -14        189.82        216.18        14.61 o                         
   2  -5 -14        262.99        292.45        15.92 o                         
   3  -5 -14         72.09         68.51        17.23 o                         
   4  -5 -14         38.96         33.61        13.79 o                         
   5  -5 -14         65.27         18.96        15.51 o                         
   6  -5 -14         12.90         34.47        17.23 o                         
   7  -5 -14         73.12         80.99        17.23 o                         
   8  -5 -14        134.60        151.65        20.68 o                         
   9  -5 -14         18.62        -10.34        17.23 o                         
  10  -5 -14         64.66         62.04        18.96 o                         
  11  -5 -14          0.29         -8.62        18.96 o                         
  12  -5 -14          4.63          5.17        18.96 o                         
 -11  -4 -14         95.61         94.78        18.96 o                         
 -10  -4 -14         95.87        105.12        17.23 o                         
  -9  -4 -14         31.51         36.19        13.79 o                         
  -8  -4 -14        237.82        280.90        27.57 o                         
  -7  -4 -14        103.76         72.38        13.79 o                         
  -6  -4 -14        189.15        206.79        22.40 o                         
  -5  -4 -14         56.39         53.13         8.62 o                         
  -4  -4 -14         37.53         34.08         8.03 o                         
  -3  -4 -14          9.17         10.56         6.61 o                         
  -2  -4 -14         38.39         29.11         9.30 o                         
  -1  -4 -14         19.06         14.87         5.80 o                         
   0  -4 -14        246.87        265.78        21.54 o                         
   1  -4 -14        287.33        310.53        16.54 o                         
   2  -4 -14        177.94        181.36        13.52 o                         
   3  -4 -14         44.40         49.83         7.53 o                         
   4  -4 -14         98.97         82.55        12.92 o                         
   5  -4 -14        258.35        256.99        16.89 o                         
   6  -4 -14         78.66         56.87        17.23 o                         
   7  -4 -14        309.98        308.47        31.02 o                         
   8  -4 -14         71.02         86.16        17.23 o                         
   9  -4 -14         16.29         18.96        17.23 o                         
  10  -4 -14         19.86         46.53        17.23 o                         
  11  -4 -14         24.98         12.06        18.96 o                         
  12  -4 -14         32.00         27.57        17.23 o                         
  13  -4 -14         23.22         12.06        22.40 o                         
 -12  -3 -14         15.90         -5.17        15.51 o                         
 -11  -3 -14         30.44         18.96        15.51 o                         
 -10  -3 -14         16.02         -1.72        12.06 o                         
  -9  -3 -14         23.15         29.30        12.06 o                         
  -8  -3 -14         60.97         63.76        13.79 o                         
  -7  -3 -14        102.80        139.59        18.96 o                         
  -6  -3 -14        167.84        143.03        20.68 o                         
  -5  -3 -14         94.98         90.48         8.53 o                         
  -4  -3 -14        157.85        143.18        10.25 o                         
  -3  -3 -14        202.74        193.02        11.44 o                         
  -2  -3 -14         33.31         34.47         6.09 o                         
  -1  -3 -14        232.59        212.93        14.02 o                         
   0  -3 -14        647.38        654.23        24.82 o                         
   1  -3 -14         75.91         56.42         7.01 o                         
   2  -3 -14        380.86        393.18        17.21 o                         
   3  -3 -14        246.95        239.50        13.30 o                         
   4  -3 -14        149.59        151.16        26.71 o                         
   5  -3 -14          0.07          0.94         6.03 o                         
   6  -3 -14         59.53         58.59        15.51 o                         
   7  -3 -14         35.13         25.85        13.79 o                         
   8  -3 -14         91.22         82.72        17.23 o                         
   9  -3 -14         99.29        101.67        18.96 o                         
  10  -3 -14         20.52         13.79        15.51 o                         
  11  -3 -14        160.04        161.99        24.13 o                         
  12  -3 -14          9.26         13.79        17.23 o                         
  13  -3 -14          4.79        -10.34        18.96 o                         
 -12  -2 -14         22.83         24.13        15.51 o                         
 -11  -2 -14          1.32          8.62        13.79 o                         
 -10  -2 -14        378.41        413.59        31.02 o                         
  -9  -2 -14        157.46        175.78        24.13 o                         
  -8  -2 -14        264.81        279.17        24.13 o                         
  -7  -2 -14        539.13        511.82        32.74 o                         
  -6  -2 -14         28.41         12.06         8.62 o                         
  -5  -2 -14         69.50         48.02        18.09 o                         
  -4  -2 -14        134.84        125.71        11.80 o                         
  -3  -2 -14         21.76         27.76         5.44 o                         
  -2  -2 -14         62.54         80.62        10.34 o                         
  -1  -2 -14         96.45         81.13        14.65 o                         
   0  -2 -14        747.51        753.28        21.81 o                         
   1  -2 -14        493.04        491.09        16.67 o                         
   2  -2 -14        383.07        350.31        15.92 o                         
   3  -2 -14        138.52        124.87        10.77 o                         
   4  -2 -14        214.57        187.00        11.97 o                         
   5  -2 -14        188.32        223.07        15.51 o                         
   6  -2 -14         63.00         49.98        13.79 o                         
   7  -2 -14         19.18         17.23        13.79 o                         
   8  -2 -14         57.23         56.87        15.51 o                         
   9  -2 -14        103.68         75.82        17.23 o                         
  10  -2 -14        148.72        155.87        15.20 o                         
  11  -2 -14        196.12        230.92        32.74 o                         
  12  -2 -14         19.86         12.06        17.23 o                         
  13  -2 -14         32.10         37.91        20.68 o                         
  14  -2 -14         44.25         29.30        22.40 o                         
 -13  -1 -14         21.08         25.85        15.51 o                         
 -12  -1 -14         37.80         -1.72        13.79 o                         
 -11  -1 -14        100.77         82.72        17.23 o                         
 -10  -1 -14          2.83         10.34        12.06 o                         
  -9  -1 -14         51.80         39.64        12.06 o                         
  -8  -1 -14        135.40        149.93        20.68 o                         
  -7  -1 -14          4.03         13.79         8.62 o                         
  -6  -1 -14         68.95         75.82        12.06 o                         
  -5  -1 -14        242.64        203.17        17.23 o                         
  -4  -1 -14         26.52         30.09         5.97 o                         
  -3  -1 -14        301.87        241.79        21.40 o                         
  -2  -1 -14        226.18        247.53        11.89 o                         
  -1  -1 -14        432.23        466.48        16.93 o                         
   0  -1 -14        210.83        224.92        10.75 o                         
   1  -1 -14        288.67        308.95        11.93 o                         
   2  -1 -14        350.70        352.27        11.69 o                         
   3  -1 -14        409.61        422.18        11.12 o                         
   4  -1 -14        555.46        589.15        16.85 o                         
   5  -1 -14        368.20        378.44        13.87 o                         
   6  -1 -14         51.26         29.30        13.79 o                         
   7  -1 -14         97.22        110.29        17.23 o                         
   8  -1 -14        173.44        210.24        25.85 o                         
   9  -1 -14        272.08        272.28        31.02 o                         
  10  -1 -14         43.61         47.23         9.08 o                         
  11  -1 -14        113.95        117.18        20.68 o                         
  12  -1 -14         15.93          1.72        15.51 o                         
  13  -1 -14         74.01         34.47        20.68 o                         
  14  -1 -14         11.56         -6.89        22.40 o                         
 -13   0 -14         11.14         32.74        13.79 o                         
 -12   0 -14         69.75         70.65        17.23 o                         
 -11   0 -14         28.66         22.40        13.79 o                         
 -10   0 -14        109.12        125.80        17.23 o                         
  -9   0 -14        110.61         99.95        15.51 o                         
  -8   0 -14         50.20         58.59        13.79 o                         
  -7   0 -14         89.86         77.55        12.06 o                         
  -6   0 -14        716.37        694.49        34.47 o                         
  -5   0 -14        407.01        390.65        15.70 o                         
  -4   0 -14        115.92         93.38         7.12 o                         
  -3   0 -14        731.18        693.22        15.06 o                         
  -2   0 -14        559.23        530.28        12.71 o                         
  -1   0 -14        410.76        401.00        12.07 o                         
   0   0 -14        467.00        510.32        13.26 o                         
   1   0 -14        238.58        252.10        16.94 o                         
   2   0 -14        757.85        739.17        15.01 o                         
   3   0 -14        113.83        121.76         6.85 o                         
   4   0 -14        194.35        199.91         8.53 o                         
   5   0 -14          7.77          1.46         7.85 o                         
   6   0 -14         16.72         20.68        12.06 o                         
   7   0 -14         67.92         55.15        13.79 o                         
   8   0 -14         86.48         84.44        15.51 o                         
   9   0 -14        186.73        183.96        16.54 o                         
  10   0 -14          9.25         -0.80         7.85 o                         
  11   0 -14        136.88        142.30        15.84 o                         
  12   0 -14          9.18          3.45        13.79 o                         
  13   0 -14        114.40        118.91        22.40 o                         
  14   0 -14        107.03         89.61        24.13 o                         
 -13   1 -14          6.39         -3.45        15.51 o                         
 -12   1 -14         34.04         24.13        15.51 o                         
 -11   1 -14        159.30        148.20        18.96 o                         
 -10   1 -14        103.10         94.78        15.51 o                         
  -9   1 -14        220.34        232.64        22.40 o                         
  -8   1 -14         26.39         12.06        10.34 o                         
  -7   1 -14         21.38         27.57        10.34 o                         
  -6   1 -14         16.87         20.68         8.62 o                         
  -5   1 -14        630.96        652.33        20.68 o                         
  -4   1 -14         49.46         46.74         4.26 o                         
  -3   1 -14         26.68         32.07         4.26 o                         
  -2   1 -14         92.81        103.71         5.88 o                         
  -1   1 -14        162.01        156.88         7.36 o                         
   0   1 -14         59.60         65.00         7.21 o                         
   1   1 -14        152.07        152.74         9.95 o                         
   2   1 -14        732.41        741.14        17.35 o                         
   3   1 -14         59.36         57.44         5.64 o                         
   4   1 -14         81.37         75.46         5.94 o                         
   5   1 -14        163.41        155.83        16.42 o                         
   6   1 -14         48.06         27.37        10.30 o                         
   7   1 -14         65.88         55.15        13.79 o                         
   8   1 -14         86.81        106.84        17.23 o                         
   9   1 -14         41.48         26.34         8.27 o                         
  10   1 -14         64.91         77.21        10.77 o                         
  11   1 -14         89.50        115.50        12.00 o                         
  12   1 -14         26.38         13.90         9.08 o                         
  13   1 -14         16.05         39.64        18.96 o                         
  14   1 -14          4.55        -17.23        17.23 o                         
  15   1 -14         68.69         82.72        24.13 o                         
 -14   2 -14         90.19         62.04        17.23 o                         
 -13   2 -14        115.39        136.49        13.40 o                         
 -12   2 -14         80.34         73.80        12.92 o                         
 -11   2 -14        104.03        109.80        34.47 o                         
 -10   2 -14        512.49        555.78        22.32 o                         
  -9   2 -14        275.53        330.87        25.85 o                         
  -8   2 -14        733.47        768.59        39.64 o                         
  -7   2 -14        114.32         96.50        13.79 o                         
  -6   2 -14         77.86         91.33        13.79 o                         
  -5   2 -14        182.11        175.01         5.78 o                         
  -4   2 -14       1235.15       1258.67        22.41 o                         
  -3   2 -14        355.57        317.54         8.76 o                         
  -2   2 -14        155.35        161.19         8.53 o                         
  -1   2 -14        813.46        808.54        21.89 o                         
   0   2 -14       1172.72       1183.98        36.98 o                         
   1   2 -14        386.55        348.94        13.94 o                         
   2   2 -14        247.35        246.37         9.43 o                         
   3   2 -14         96.54         99.76         7.96 o                         
   4   2 -14       1296.00       1341.66        26.46 o                         
   5   2 -14        328.20        302.99        18.28 o                         
   6   2 -14         78.08         63.71        15.51 o                         
   7   2 -14          4.38         12.06        12.06 o                         
   8   2 -14          2.56         -8.62        12.06 o                         
   9   2 -14        171.09        151.65        14.62 o                         
  10   2 -14        111.95         97.20        12.00 o                         
  11   2 -14        180.58        168.53        18.09 o                         
  12   2 -14         98.02         89.57        21.54 o                         
  13   2 -14         41.48         42.81        11.53 o                         
  14   2 -14         88.65         82.72        18.96 o                         
  15   2 -14        126.18         79.27        22.40 o                         
 -14   3 -14          3.40        -15.51        15.51 o                         
 -13   3 -14          6.37          8.27         9.08 o                         
 -12   3 -14         52.32         58.59         9.08 o                         
 -11   3 -14        125.14        123.04        12.75 o                         
 -10   3 -14         25.69         16.23         7.01 o                         
  -9   3 -14        126.01        111.86        11.20 o                         
  -8   3 -14         29.95         26.82         6.62 o                         
  -7   3 -14        273.81        289.11        14.47 o                         
  -6   3 -14        104.43        115.99        11.09 o                         
  -5   3 -14          6.69          9.52         4.73 o                         
  -4   3 -14        101.97        102.75         5.97 o                         
  -3   3 -14        767.25        798.32        18.68 o                         
  -2   3 -14        339.82        315.09        11.10 o                         
  -1   3 -14        261.46        241.74        12.93 o                         
   0   3 -14         95.04         92.75         7.30 o                         
   1   3 -14         46.31         53.35         6.25 o                         
   2   3 -14        221.35        217.00        12.19 o                         
   3   3 -14         44.42         36.86         4.14 o                         
   4   3 -14        232.73        257.69         8.46 o                         
   5   3 -14        319.91        330.56        18.86 o                         
   6   3 -14        312.92        300.10        19.50 o                         
   7   3 -14        167.76        153.10        13.97 o                         
   8   3 -14         26.03         24.99         8.53 o                         
   9   3 -14         70.20         71.17        14.65 o                         
  10   3 -14         28.31         28.72         9.08 o                         
  11   3 -14         65.33         84.25        24.99 o                         
  12   3 -14         33.71         25.96         9.52 o                         
  13   3 -14        244.96        268.77        21.83 o                         
  14   3 -14          7.81          4.81        11.15 o                         
  15   3 -14         60.20         70.65        24.13 o                         
 -14   4 -14         51.74         53.42        17.23 o                         
 -13   4 -14         41.36         73.98        21.54 o                         
 -12   4 -14        209.23        207.38        15.70 o                         
 -11   4 -14         59.60         64.85         9.08 o                         
 -10   4 -14        333.48        318.09        16.54 o                         
  -9   4 -14         19.14         22.25         5.74 o                         
  -8   4 -14        263.81        285.81        15.20 o                         
  -7   4 -14        146.84        138.40        10.77 o                         
  -6   4 -14        435.32        419.88        13.85 o                         
  -5   4 -14        182.93        186.29        11.94 o                         
  -4   4 -14         62.39         58.39         6.47 o                         
  -3   4 -14         10.43          2.63         4.20 o                         
  -2   4 -14       1074.52       1067.47        23.04 o                         
  -1   4 -14        173.28        154.62        11.44 o                         
   0   4 -14        274.70        277.21        12.08 o                         
   1   4 -14        248.44        217.56        25.90 o                         
   2   4 -14        862.41        891.18        23.57 o                         
   3   4 -14        261.24        237.79        11.27 o                         
   4   4 -14         92.74         91.03         7.83 o                         
   5   4 -14        639.13        668.08        14.73 o                         
   6   4 -14         70.70         47.23        10.30 o                         
   7   4 -14         34.42         45.57        10.30 o                         
   8   4 -14        133.81        144.61        14.47 o                         
   9   4 -14        205.65        245.61        21.54 o                         
  10   4 -14         49.34         60.98        10.30 o                         
  11   4 -14          9.45         11.14        12.06 o                         
  12   4 -14        112.08         95.21        12.06 o                         
  13   4 -14         52.05         58.18        12.41 o                         
  14   4 -14         43.06         46.42        18.96 o                         
  15   4 -14         23.83         43.08        22.40 o                         
 -14   5 -14          6.15         20.68        15.51 o                         
 -13   5 -14          6.04         13.79        13.79 o                         
 -12   5 -14        133.97        176.86        15.70 o                         
 -11   5 -14         17.87         26.04         7.31 o                         
 -10   5 -14        261.59        284.97        18.96 o                         
  -9   5 -14        250.22        275.88        13.66 o                         
  -8   5 -14         75.12         60.32         7.85 o                         
  -7   5 -14         91.98        114.71        10.30 o                         
  -6   5 -14        184.69        189.85         8.16 o                         
  -5   5 -14         27.04         13.79         7.53 o                         
  -4   5 -14        242.57        211.25        10.99 o                         
  -3   5 -14         48.66         42.54         5.13 o                         
  -2   5 -14        189.01        169.29        10.94 o                         
  -1   5 -14        192.42        179.02         9.02 o                         
   0   5 -14        325.67        333.55        13.37 o                         
   1   5 -14         95.16         86.66         7.30 o                         
   2   5 -14        380.78        436.02        21.11 o                         
   3   5 -14        119.22        126.22         9.13 o                         
   4   5 -14         35.26         22.43         6.25 o                         
   5   5 -14        405.49        438.41        15.05 o                         
   6   5 -14         68.48         77.89         5.81 o                         
   7   5 -14         33.60         28.95         7.09 o                         
   8   5 -14         73.18         89.11         9.46 o                         
   9   5 -14        100.30        107.81        23.26 o                         
  10   5 -14         38.88         28.11         9.52 o                         
  11   5 -14         70.58         76.07        10.30 o                         
  12   5 -14         22.93         43.12        12.92 o                         
  13   5 -14         54.62         57.30        18.09 o                         
  14   5 -14         52.13         45.79        12.75 o                         
  15   5 -14         16.28         21.58        12.75 o                         
 -14   6 -14         60.60         70.65        18.96 o                         
 -13   6 -14         15.25          5.17        13.79 o                         
 -12   6 -14        116.95        102.72        11.15 o                         
 -11   6 -14        143.33        175.84        14.47 o                         
 -10   6 -14        941.03        921.97        29.39 o                         
  -9   6 -14        115.50        117.86        10.77 o                         
  -8   6 -14        154.21        199.35        13.24 o                         
  -7   6 -14         17.11         15.93         5.91 o                         
  -6   6 -14          7.20          6.95         6.11 o                         
  -5   6 -14         75.15         78.23         6.34 o                         
  -4   6 -14       1247.19       1220.34        25.73 o                         
  -3   6 -14         26.20         31.47         5.17 o                         
  -2   6 -14        948.42        976.72        21.76 o                         
  -1   6 -14        146.63        152.23         9.09 o                         
   0   6 -14        991.18       1083.57        28.03 o                         
   1   6 -14        118.10        117.27         8.57 o                         
   2   6 -14        993.17        954.55        57.71 o                         
   3   6 -14        154.92        121.47        11.98 o                         
   4   6 -14        640.59        680.89        20.53 o                         
   5   6 -14         74.21         65.91         6.61 o                         
   6   6 -14        100.48         98.82        10.70 o                         
   7   6 -14        214.41        219.21        11.34 o                         
   8   6 -14        370.35        397.41        18.12 o                         
   9   6 -14         95.45         75.58        10.30 o                         
  10   6 -14         13.05          5.86        10.34 o                         
  11   6 -14         45.11         39.71         9.75 o                         
  12   6 -14        158.34        189.61        22.40 o                         
  13   6 -14         54.96         47.46        21.54 o                         
  14   6 -14          9.45         20.85        12.00 o                         
  15   6 -14         17.03          0.30        13.97 o                         
 -14   7 -14         33.17         43.08        17.23 o                         
 -13   7 -14          5.20         36.19        15.51 o                         
 -12   7 -14         81.11         57.27        10.77 o                         
 -11   7 -14         28.13         40.09         8.27 o                         
 -10   7 -14        237.87        239.24        15.29 o                         
  -9   7 -14         56.66         51.38        11.20 o                         
  -8   7 -14        192.88        228.79        14.47 o                         
  -7   7 -14          6.41          1.72         5.74 o                         
  -6   7 -14         90.11         99.80         8.31 o                         
  -5   7 -14        222.10        231.67        10.18 o                         
  -4   7 -14        588.54        544.13        15.60 o                         
  -3   7 -14        209.56        229.56        12.69 o                         
  -2   7 -14        390.95        394.81        13.12 o                         
  -1   7 -14        427.10        416.30        15.88 o                         
   0   7 -14        269.70        247.39        12.46 o                         
   1   7 -14         47.05         37.80        10.94 o                         
   2   7 -14        233.70        238.38        12.08 o                         
   3   7 -14       1537.66       1514.71       108.47 o                         
   4   7 -14        697.69        691.96        21.55 o                         
   5   7 -14        190.26        233.71        12.24 o                         
   6   7 -14         32.35         18.37         5.44 o                         
   7   7 -14         10.82         11.08         4.91 o                         
   8   7 -14         91.98         73.45         6.64 o                         
   9   7 -14         70.57         49.55         9.24 o                         
  10   7 -14         82.73         66.34        10.30 o                         
  11   7 -14        217.30        258.82        19.86 o                         
  12   7 -14         51.50         46.53        12.19 o                         
  13   7 -14         52.12         44.29        12.00 o                         
  14   7 -14         45.72         49.19        13.24 o                         
 -14   8 -14         31.28         63.76        17.23 o                         
 -13   8 -14         26.06         22.40        13.79 o                         
 -12   8 -14         54.23         29.30        13.79 o                         
 -11   8 -14         11.59          5.57         7.85 o                         
 -10   8 -14        257.20        282.35        16.15 o                         
  -9   8 -14         21.60         10.97         6.62 o                         
  -8   8 -14        546.62        533.56        21.53 o                         
  -7   8 -14         13.38         16.11         6.25 o                         
  -6   8 -14          5.83          8.46         5.14 o                         
  -5   8 -14        278.64        285.17         8.68 o                         
  -4   8 -14        289.32        297.20        12.18 o                         
  -3   8 -14         21.19         17.13         5.44 o                         
  -2   8 -14       1286.22       1390.39        35.07 o                         
  -1   8 -14        257.95        288.64        13.31 o                         
   0   8 -14        764.80        748.37        22.27 o                         
   1   8 -14        330.47        326.56        14.01 o                         
   2   8 -14        226.55        241.98        12.38 o                         
   3   8 -14        206.94        193.95        19.68 o                         
   4   8 -14        506.54        477.64        22.27 o                         
   5   8 -14         12.25         14.93         8.39 o                         
   6   8 -14        888.80        994.54        24.87 o                         
   7   8 -14         84.89         78.37         6.94 o                         
   8   8 -14         95.80         91.84         6.88 o                         
   9   8 -14         97.22         91.45        10.70 o                         
  10   8 -14        178.27        177.54        31.88 o                         
  11   8 -14        116.49        141.23        13.97 o                         
  12   8 -14         10.50         13.79        16.37 o                         
  13   8 -14         18.86         25.85        15.51 o                         
  14   8 -14         12.90         -3.20        12.92 o                         
 -14   9 -14         69.63         53.42        17.23 o                         
 -13   9 -14          6.36         -5.17        13.79 o                         
 -12   9 -14         53.33         72.38        15.51 o                         
 -11   9 -14         34.46         51.90        10.34 o                         
 -10   9 -14        327.10        370.90        18.62 o                         
  -9   9 -14         42.60         44.75         7.31 o                         
  -8   9 -14         46.62         58.17         8.62 o                         
  -7   9 -14         38.65         21.85         6.82 o                         
  -6   9 -14        187.52        192.42         9.79 o                         
  -5   9 -14         96.52         76.03         5.98 o                         
  -4   9 -14        225.29        229.07        11.74 o                         
  -3   9 -14         38.19         31.37         6.34 o                         
  -2   9 -14        192.94        201.47        23.52 o                         
  -1   9 -14        281.21        271.65        13.49 o                         
   0   9 -14        504.39        517.20        18.11 o                         
   1   9 -14       1168.85       1297.41        32.30 o                         
   2   9 -14        174.51        159.33        10.85 o                         
   3   9 -14        204.96        199.62        12.38 o                         
   4   9 -14         20.33         19.04         6.09 o                         
   5   9 -14          7.08          2.57         4.97 o                         
   6   9 -14        210.26        190.39        12.93 o                         
   7   9 -14          5.41          7.97         5.65 o                         
   8   9 -14         60.67         81.51        20.79 o                         
   9   9 -14        395.73        430.75        23.13 o                         
  10   9 -14        113.82        117.90        27.57 o                         
  11   9 -14         16.56         36.19         9.75 o                         
  12   9 -14          1.79         -3.45        10.97 o                         
  13   9 -14        110.43        130.20        24.13 o                         
  14   9 -14         43.15         39.86        13.97 o                         
 -13  10 -14          6.02         12.06        15.51 o                         
 -12  10 -14         62.18         44.81        15.51 o                         
 -11  10 -14          5.29        -10.34        12.06 o                         
 -10  10 -14         97.45         74.70        10.30 o                         
  -9  10 -14         21.08         12.06         7.31 o                         
  -8  10 -14        272.53        266.63        21.54 o                         
  -7  10 -14        118.33        100.67         9.48 o                         
  -6  10 -14         15.09          8.43         5.55 o                         
  -5  10 -14         37.78         29.39         5.02 o                         
  -4  10 -14        130.97        143.86        12.09 o                         
  -3  10 -14        100.52         84.96         8.31 o                         
  -2  10 -14        206.95        181.58        12.44 o                         
  -1  10 -14         22.94         20.48         6.09 o                         
   0  10 -14        135.00        130.34        10.50 o                         
   1  10 -14        207.30        194.45        12.09 o                         
   2  10 -14         27.70         30.57         6.60 o                         
   3  10 -14          7.21         -5.31         5.31 o                         
   4  10 -14       1207.97       1299.66        29.33 o                         
   5  10 -14         17.73         25.79         7.69 o                         
   6  10 -14        316.26        361.43        21.14 o                         
   7  10 -14         23.43         19.61         5.55 o                         
   8  10 -14        440.38        494.17        15.77 o                         
   9  10 -14        137.96        149.76         9.43 o                         
  10  10 -14         34.77         26.74         9.70 o                         
  11  10 -14         96.21        102.95        22.40 o                         
  12  10 -14        140.08        157.49        16.42 o                         
  13  10 -14          8.60          6.72        18.96 o                         
 -13  11 -14         47.43         20.68        15.51 o                         
 -12  11 -14         77.55        130.97        20.68 o                         
 -11  11 -14         28.19         24.13        13.79 o                         
 -10  11 -14         56.52         55.83        10.77 o                         
  -9  11 -14          3.96         19.22         7.85 o                         
  -8  11 -14        143.65        131.48        11.88 o                         
  -7  11 -14         12.22         -5.36         8.71 o                         
  -6  11 -14        252.76        320.44        17.66 o                         
  -5  11 -14         10.22         10.15         8.21 o                         
  -4  11 -14        311.64        308.75        12.03 o                         
  -3  11 -14          9.37          6.74         6.94 o                         
  -2  11 -14        230.06        253.05        21.59 o                         
  -1  11 -14        824.57        805.90        24.24 o                         
   0  11 -14        117.89        113.41        15.92 o                         
   1  11 -14        490.14        553.01        18.76 o                         
   2  11 -14         20.10         13.89        15.05 o                         
   3  11 -14         56.35         54.68        10.94 o                         
   4  11 -14         10.12         17.49         5.17 o                         
   5  11 -14         27.57         20.70         5.35 o                         
   6  11 -14        105.74        136.83        10.05 o                         
   7  11 -14        107.04         98.63         8.07 o                         
   8  11 -14          4.86          3.67         5.85 o                         
   9  11 -14          0.70          5.44         6.45 o                         
  10  11 -14         33.41         25.32         9.85 o                         
  11  11 -14        136.65        126.47        15.20 o                         
  12  11 -14         11.59          6.89        12.19 o                         
  13  11 -14         13.22          4.50        13.97 o                         
 -13  12 -14         16.20          5.17        17.23 o                         
 -12  12 -14        142.38         89.61        18.96 o                         
 -11  12 -14         48.49         36.19        13.79 o                         
 -10  12 -14        264.31        272.28        29.30 o                         
  -9  12 -14         36.21         44.38        10.34 o                         
  -8  12 -14         35.39         28.21         7.18 o                         
  -7  12 -14        145.72        131.84         9.77 o                         
  -6  12 -14        166.34        154.17        15.17 o                         
  -5  12 -14         26.57         29.57         6.24 o                         
  -4  12 -14         60.05         75.70         7.04 o                         
  -3  12 -14         15.05         19.60         6.61 o                         
  -2  12 -14         55.49         39.73         7.25 o                         
  -1  12 -14         45.77         42.27         7.00 o                         
   0  12 -14        740.00        765.81        23.49 o                         
   1  12 -14         28.65         27.51         6.51 o                         
   2  12 -14        666.39        653.49        18.81 o                         
   3  12 -14         50.63         45.56         5.94 o                         
   4  12 -14         32.23         29.80         6.06 o                         
   5  12 -14        116.73        104.94         7.95 o                         
   6  12 -14        327.20        378.12        22.63 o                         
   7  12 -14         47.75         66.18         7.44 o                         
   8  12 -14         55.66         57.18         7.21 o                         
   9  12 -14         17.10         18.05         7.13 o                         
  10  12 -14         59.48         67.46        10.58 o                         
  11  12 -14         54.93         51.70        13.40 o                         
  12  12 -14         76.04         92.04        15.20 o                         
 -12  13 -14         12.00        -12.06        17.23 o                         
 -11  13 -14         34.59         15.51        15.51 o                         
 -10  13 -14        334.36        410.14        36.19 o                         
  -9  13 -14         25.74         17.54        10.30 o                         
  -8  13 -14         43.73         39.39         7.81 o                         
  -7  13 -14        142.13        169.03        11.44 o                         
  -6  13 -14        281.87        275.57        13.00 o                         
  -5  13 -14          9.00         -2.45         5.30 o                         
  -4  13 -14         13.26         11.61         5.65 o                         
  -3  13 -14        294.46        363.15        16.75 o                         
  -2  13 -14         55.23         52.37         7.47 o                         
  -1  13 -14         32.97         24.63         8.01 o                         
   0  13 -14         38.58         31.39         7.25 o                         
   1  13 -14         36.59         29.37         5.94 o                         
   2  13 -14         73.11         73.90         7.34 o                         
   3  13 -14          2.88         -1.26         5.48 o                         
   4  13 -14         43.93         35.91         6.57 o                         
   5  13 -14        199.13        197.89        11.51 o                         
   6  13 -14        105.72        107.71         9.20 o                         
   7  13 -14        112.14        126.61         9.18 o                         
   8  13 -14         87.47         68.96         8.01 o                         
   9  13 -14        281.15        277.95        14.92 o                         
  10  13 -14         16.54         19.57         9.85 o                         
  11  13 -14         11.94         11.65        12.75 o                         
  12  13 -14          1.48          0.16        13.24 o                         
 -11  14 -14          9.13         -3.45        15.51 o                         
 -10  14 -14        101.21        118.91        20.68 o                         
  -9  14 -14         12.20         -4.48        12.00 o                         
  -8  14 -14        167.44        168.82        15.20 o                         
  -7  14 -14        153.94        137.86        10.94 o                         
  -6  14 -14        183.01        175.65        11.74 o                         
  -5  14 -14         44.11         38.28         6.94 o                         
  -4  14 -14          6.30          9.37         6.06 o                         
  -3  14 -14         44.18         38.59         7.78 o                         
  -2  14 -14         73.40         74.87         9.05 o                         
  -1  14 -14         57.48         62.84         7.29 o                         
   0  14 -14          0.16         -0.97         5.69 o                         
   1  14 -14         10.09          7.31         5.80 o                         
   2  14 -14         60.26         35.14         6.94 o                         
   3  14 -14          6.77         13.84         5.94 o                         
   4  14 -14        128.52         98.10         8.37 o                         
   5  14 -14        121.40        123.58         9.18 o                         
   6  14 -14          2.76          4.02         6.81 o                         
   7  14 -14         12.18         18.19         7.68 o                         
   8  14 -14         52.10         37.07         8.55 o                         
   9  14 -14          6.25         -3.18         9.53 o                         
  10  14 -14        144.40        191.04        15.75 o                         
  11  14 -14          1.30          9.82        13.97 o                         
 -10  15 -14         48.42         46.53        20.68 o                         
  -9  15 -14         32.27         27.57        15.51 o                         
  -8  15 -14         86.40         95.34        17.23 o                         
  -7  15 -14          1.39         -2.41        11.47 o                         
  -6  15 -14         84.68         81.66        12.34 o                         
  -5  15 -14         94.48        112.60        18.01 o                         
  -4  15 -14         30.74         35.76         7.33 o                         
  -3  15 -14         30.97         37.02         7.47 o                         
  -2  15 -14         31.42         34.71         6.81 o                         
  -1  15 -14        228.87        213.49        12.38 o                         
   0  15 -14         94.82         90.11         8.01 o                         
   1  15 -14         28.25         19.85         6.34 o                         
   2  15 -14         73.81         62.40         7.57 o                         
   3  15 -14         87.65         99.00         8.45 o                         
   4  15 -14         61.93         65.10         7.85 o                         
   5  15 -14         69.04         81.70         8.31 o                         
   6  15 -14         96.29         96.76         9.36 o                         
   7  15 -14        275.99        301.32        15.85 o                         
   8  15 -14          0.24         19.15         8.31 o                         
   9  15 -14         28.83         42.87         9.32 o                         
  10  15 -14         55.39         73.34        14.44 o                         
  -9  16 -14         16.03         36.19        17.23 o                         
  -8  16 -14        125.57        117.18        20.68 o                         
  -7  16 -14         45.91         49.93        14.02 o                         
  -6  16 -14         88.12         99.62        38.77 o                         
  -5  16 -14         37.19         22.07         7.93 o                         
  -4  16 -14        180.73        181.19        17.66 o                         
  -3  16 -14         76.08         76.59        10.38 o                         
  -2  16 -14         37.96         39.58         9.22 o                         
  -1  16 -14        209.76        211.18        15.57 o                         
   0  16 -14        117.83        120.14        11.89 o                         
   1  16 -14         17.82         29.65         8.84 o                         
   2  16 -14         10.46         14.85         8.25 o                         
   3  16 -14         19.89          6.88         7.87 o                         
   4  16 -14         58.61         30.83         7.82 o                         
   5  16 -14         28.54          3.88         7.82 o                         
   6  16 -14         20.15         36.54         8.55 o                         
   7  16 -14         19.54         28.51         8.74 o                         
   8  16 -14        128.82        142.17        11.51 o                         
   9  16 -14          7.40          0.08         9.51 o                         
  -8  17 -14         34.79         36.60        12.75 o                         
  -7  17 -14         16.66         -3.11        10.25 o                         
  -6  17 -14        106.35        120.99        13.49 o                         
  -5  17 -14          0.33         11.40         9.48 o                         
  -4  17 -14          2.12         -4.15         8.45 o                         
  -3  17 -14        148.13        145.78        12.46 o                         
  -2  17 -14         63.28         56.08        10.38 o                         
  -1  17 -14         44.45         48.90         9.85 o                         
   0  17 -14        144.78        125.43        11.72 o                         
   1  17 -14         83.88         96.18        10.85 o                         
   2  17 -14         24.45         32.03        10.50 o                         
   3  17 -14         51.54         59.48        10.77 o                         
   4  17 -14        126.17        116.35        11.86 o                         
   5  17 -14        167.93        145.20        13.42 o                         
   6  17 -14         11.07         11.45        11.92 o                         
   7  17 -14         39.70         45.69        11.50 o                         
  -6  18 -14        127.80        124.12        13.65 o                         
  -5  18 -14         75.59         70.45        13.31 o                         
  -4  18 -14          1.97         -7.81        15.24 o                         
  -3  18 -14         40.21         50.29        12.67 o                         
  -2  18 -14        187.80        182.99        15.21 o                         
  -1  18 -14         57.32         44.52        10.40 o                         
   0  18 -14         72.46         87.31        11.02 o                         
   1  18 -14         53.51         63.67        10.53 o                         
   2  18 -14         48.98         41.17        10.70 o                         
   3  18 -14         25.38         20.65        10.07 o                         
   4  18 -14         56.73         28.05        15.14 o                         
   5  18 -14          5.41         23.03        11.08 o                         
  -4  19 -14         30.07         22.40        24.13 o                         
  -3  19 -14          6.56         10.58        11.02 o                         
  -2  19 -14         97.97        128.42        12.73 o                         
  -1  19 -14         17.86          7.47        10.70 o                         
   0  19 -14         22.98         17.95        10.70 o                         
   1  19 -14         13.70         22.26        10.70 o                         
   2  19 -14         40.74         47.79        12.58 o                         
  -1 -11 -13         35.66         43.68        11.40 o                         
   0 -11 -13         42.53         35.77        10.58 o                         
   1 -11 -13         64.82         65.77        14.47 o                         
   2 -11 -13         39.77         35.09        13.24 o                         
   3 -11 -13          4.21         -8.93        13.24 o                         
   4 -11 -13         34.28         24.75        25.85 o                         
  -4 -10 -13         26.76         17.45        10.25 o                         
  -3 -10 -13          2.32         -1.77        15.02 o                         
  -2 -10 -13         23.73         30.47        10.07 o                         
  -1 -10 -13         48.33         41.45         9.81 o                         
   0 -10 -13          2.37          2.75         8.84 o                         
   1 -10 -13         95.83         91.65        13.33 o                         
   2 -10 -13         15.86         21.54        12.00 o                         
   3 -10 -13         29.01         37.34        12.75 o                         
   4 -10 -13         49.99         53.48        13.24 o                         
   5 -10 -13         10.55         13.79        12.41 o                         
   6 -10 -13         11.06        -13.79        18.09 o                         
   7 -10 -13         42.12         48.85        13.66 o                         
  -6  -9 -13         61.10         49.78        13.66 o                         
  -5  -9 -13          6.29         15.70         9.36 o                         
  -4  -9 -13         73.11         76.35        10.38 o                         
  -3  -9 -13         14.08         18.97        16.24 o                         
  -2  -9 -13         81.16         79.94         9.91 o                         
  -1  -9 -13         24.19         27.73         9.05 o                         
   0  -9 -13         47.22         39.63        10.97 o                         
   1  -9 -13         44.74         42.45         9.08 o                         
   2  -9 -13         47.43         44.72         8.76 o                         
   3  -9 -13        110.46        126.81        21.54 o                         
   4  -9 -13         78.22         69.58        13.24 o                         
   5  -9 -13         19.26         33.74        11.15 o                         
   6  -9 -13         72.18         67.21        18.96 o                         
   7  -9 -13         28.95         36.19        20.68 o                         
   8  -9 -13         59.52         34.47        18.96 o                         
   9  -9 -13         26.48         32.74        22.40 o                         
  -8  -8 -13          0.27          6.89        17.23 o                         
  -7  -8 -13          4.81         -8.62        13.79 o                         
  -6  -8 -13         13.29         15.51        12.06 o                         
  -5  -8 -13          2.68         16.58         8.33 o                         
  -4  -8 -13        140.97        135.93        11.61 o                         
  -3  -8 -13         38.82         22.64         8.03 o                         
  -2  -8 -13         87.87         89.00         9.49 o                         
  -1  -8 -13          8.28          0.77         7.30 o                         
   0  -8 -13         55.09         49.86         8.48 o                         
   1  -8 -13         13.71         10.70        12.27 o                         
   2  -8 -13         92.34        103.35         9.55 o                         
   3  -8 -13         56.47         52.93         8.51 o                         
   4  -8 -13         35.04         22.06         8.60 o                         
   5  -8 -13        108.54        136.14        18.96 o                         
   6  -8 -13         87.38         93.06        20.68 o                         
   7  -8 -13         65.23         62.04        18.96 o                         
   8  -8 -13          4.96        -12.06        17.23 o                         
   9  -8 -13         80.90         89.61        20.68 o                         
  10  -8 -13         22.23          6.89        18.96 o                         
  -9  -7 -13         42.20         55.15        15.51 o                         
  -8  -7 -13         93.87         82.72        15.51 o                         
  -7  -7 -13         24.59         24.13        13.79 o                         
  -6  -7 -13        232.14        236.47        19.86 o                         
  -5  -7 -13          3.50         -1.44         7.14 o                         
  -4  -7 -13         44.80         36.59         7.47 o                         
  -3  -7 -13         16.77         18.18         7.00 o                         
  -2  -7 -13        126.21         97.11         8.84 o                         
  -1  -7 -13        125.31         99.29         9.49 o                         
   0  -7 -13          3.97         10.73         6.18 o                         
   1  -7 -13         16.60          9.48         8.73 o                         
   2  -7 -13         46.65         41.87         7.30 o                         
   3  -7 -13        334.10        349.80        18.16 o                         
   4  -7 -13         30.65         21.91         7.53 o                         
   5  -7 -13        140.53        127.52        12.00 o                         
   6  -7 -13         93.34         79.27        18.96 o                         
   7  -7 -13          2.19         25.85        15.51 o                         
   8  -7 -13         35.63         41.36        17.23 o                         
   9  -7 -13         65.44         53.42        20.68 o                         
  10  -7 -13         47.90         55.15        18.96 o                         
  11  -7 -13         17.53         12.06        20.68 o                         
 -10  -6 -13         68.57         74.10        17.23 o                         
  -9  -6 -13         27.00         37.91        15.51 o                         
  -8  -6 -13         58.85         48.25        13.79 o                         
  -7  -6 -13         19.21          1.72        12.06 o                         
  -6  -6 -13        223.95        206.69        16.42 o                         
  -5  -6 -13         55.11         66.45         9.75 o                         
  -4  -6 -13         69.66         52.68        12.82 o                         
  -3  -6 -13          4.44          3.39         6.11 o                         
  -2  -6 -13        144.35        149.57        11.15 o                         
  -1  -6 -13        133.88        151.20        11.25 o                         
   0  -6 -13        118.01        106.25         9.25 o                         
   1  -6 -13         29.18         28.15         8.39 o                         
   2  -6 -13         46.16         43.08         8.27 o                         
   3  -6 -13         27.80         28.80        13.79 o                         
   4  -6 -13         27.42         29.33         7.31 o                         
   5  -6 -13         51.17         42.06         9.48 o                         
   6  -6 -13          1.48         -5.17        13.79 o                         
   7  -6 -13        155.35        189.56        27.57 o                         
   8  -6 -13        128.62        122.35        22.40 o                         
   9  -6 -13         31.28         18.96        17.23 o                         
  10  -6 -13          0.95          6.89        17.23 o                         
  11  -6 -13          6.63         -8.62        17.23 o                         
  12  -6 -13         60.20         29.34        42.22 o                         
 -11  -5 -13         23.30         25.85        15.51 o                         
 -10  -5 -13         53.73         79.27        15.51 o                         
  -9  -5 -13         11.57          5.17        12.06 o                         
  -8  -5 -13         31.52         39.64        13.79 o                         
  -7  -5 -13        155.32        191.29        22.40 o                         
  -6  -5 -13        120.19        139.92        24.99 o                         
  -5  -5 -13         68.03         55.39         8.53 o                         
  -4  -5 -13          2.36          5.29         6.25 o                         
  -3  -5 -13         96.70        107.03         8.84 o                         
  -2  -5 -13        100.13        100.24        10.90 o                         
  -1  -5 -13        146.88        176.43        11.27 o                         
   0  -5 -13        337.16        347.01        14.51 o                         
   1  -5 -13        106.07        118.29        17.23 o                         
   2  -5 -13         75.24         75.11         8.60 o                         
   3  -5 -13        155.78        174.99        11.97 o                         
   4  -5 -13        129.92        117.78        15.51 o                         
   5  -5 -13         97.52        155.70        30.16 o                         
   6  -5 -13        151.38        117.18        18.96 o                         
   7  -5 -13         96.71        112.01        18.96 o                         
   8  -5 -13          3.01          0.00        15.51 o                         
   9  -5 -13         54.22         62.04        17.23 o                         
  10  -5 -13          0.16         -8.62        17.23 o                         
  11  -5 -13          7.90         31.02        18.96 o                         
  12  -5 -13         36.73         27.57        18.96 o                         
  13  -5 -13          2.76         -0.60        13.97 o                         
 -12  -4 -13        124.22        108.57        18.96 o                         
 -11  -4 -13          3.47          5.17        12.06 o                         
 -10  -4 -13        193.68        225.75        25.85 o                         
  -9  -4 -13         26.81         13.79        12.06 o                         
  -8  -4 -13        307.56        296.41        25.85 o                         
  -7  -4 -13        101.54         79.27        12.06 o                         
  -6  -4 -13         98.39         77.49         9.08 o                         
  -5  -4 -13         22.80         21.62         8.62 o                         
  -4  -4 -13         60.11         67.26         7.73 o                         
  -3  -4 -13        162.73        185.87        11.03 o                         
  -2  -4 -13          5.82          7.50         5.25 o                         
  -1  -4 -13        240.27        234.49        11.78 o                         
   0  -4 -13         32.24         22.09         5.98 o                         
   1  -4 -13        182.38        172.03        13.05 o                         
   2  -4 -13        734.94        760.32        25.67 o                         
   3  -4 -13        345.78        322.10        15.62 o                         
   4  -4 -13        340.22        390.78        31.88 o                         
   5  -4 -13        312.51        301.79        15.92 o                         
   6  -4 -13         86.26         76.17        11.20 o                         
   7  -4 -13         56.62         48.25        13.79 o                         
   8  -4 -13        111.53        124.08        18.96 o                         
   9  -4 -13         38.18         56.87        15.51 o                         
  10  -4 -13        154.43        120.63        20.68 o                         
  11  -4 -13         78.95         63.76        18.96 o                         
  12  -4 -13          2.86         10.34        17.23 o                         
  13  -4 -13         44.13         43.08        18.96 o                         
  14  -4 -13         14.76         27.14        25.85 o                         
 -13  -3 -13         29.12         43.08        17.23 o                         
 -12  -3 -13         12.43         17.23        15.51 o                         
 -11  -3 -13         57.02         46.53        15.51 o                         
 -10  -3 -13         24.01          1.72        12.06 o                         
  -9  -3 -13         17.21         20.68        12.06 o                         
  -8  -3 -13        126.34         91.33        13.79 o                         
  -7  -3 -13          7.33         10.34         8.62 o                         
  -6  -3 -13         47.61         38.38        11.20 o                         
  -5  -3 -13        164.50        186.69        13.40 o                         
  -4  -3 -13          2.11         -4.87         4.87 o                         
  -3  -3 -13          3.98          4.67         4.92 o                         
  -2  -3 -13         54.97         65.27         6.46 o                         
  -1  -3 -13        149.51        138.98        22.40 o                         
   0  -3 -13        735.56        709.84        25.67 o                         
   1  -3 -13        234.24        268.47        14.34 o                         
   2  -3 -13        635.85        672.94        33.60 o                         
   3  -3 -13         88.05        102.81        23.01 o                         
   4  -3 -13         31.88         32.74         5.98 o                         
   5  -3 -13        225.81        193.87        11.97 o                         
   6  -3 -13        210.71        238.72        11.05 o                         
   7  -3 -13         54.54         39.64        13.79 o                         
   8  -3 -13         51.53         62.04        15.51 o                         
   9  -3 -13          9.70          1.72        13.79 o                         
  10  -3 -13         54.00          6.89        13.79 o                         
  11  -3 -13         52.85         43.08        17.23 o                         
  12  -3 -13         22.25         -8.62        15.51 o                         
  13  -3 -13        116.28        115.46        22.40 o                         
  14  -3 -13         20.19         29.37        14.47 o                         
 -13  -2 -13         49.61         17.23        13.79 o                         
 -12  -2 -13         27.01         20.68        15.51 o                         
 -11  -2 -13         34.85         29.30        12.06 o                         
 -10  -2 -13        114.29        105.12        17.23 o                         
  -9  -2 -13         34.55         48.25        13.79 o                         
  -8  -2 -13        156.33        151.65        18.96 o                         
  -7  -2 -13         37.67         37.91        10.34 o                         
  -6  -2 -13        489.03        467.60        18.16 o                         
  -5  -2 -13        337.92        358.82        16.42 o                         
  -4  -2 -13        112.35        107.83         8.11 o                         
  -3  -2 -13        468.61        450.71        11.94 o                         
  -2  -2 -13        318.38        310.21        13.37 o                         
  -1  -2 -13         83.00         59.42         6.71 o                         
   0  -2 -13        258.64        224.93        11.03 o                         
   1  -2 -13         43.33         35.63         5.18 o                         
   2  -2 -13         39.77         26.18         8.46 o                         
   3  -2 -13         60.21         67.38         8.49 o                         
   4  -2 -13        284.81        311.01        10.34 o                         
   5  -2 -13        465.29        471.00        11.94 o                         
   6  -2 -13        185.18        201.63        24.13 o                         
   7  -2 -13        177.29        184.39        24.13 o                         
   8  -2 -13        101.74        105.12        17.23 o                         
   9  -2 -13         53.95         54.48         9.52 o                         
  10  -2 -13         47.01         59.47         9.52 o                         
  11  -2 -13         98.66        113.74        20.68 o                         
  12  -2 -13        187.16        215.41        29.30 o                         
  13  -2 -13         84.19         70.65        20.68 o                         
  14  -2 -13         75.90         75.82        18.96 o                         
  15  -2 -13         52.84         43.08        14.62 o                         
 -14  -1 -13          8.15          3.45        15.51 o                         
 -13  -1 -13        154.71        149.93        20.68 o                         
 -12  -1 -13         21.52         27.57        13.79 o                         
 -11  -1 -13         36.32         41.36        12.06 o                         
 -10  -1 -13         96.84        108.57        17.23 o                         
  -9  -1 -13         77.16         99.95        15.51 o                         
  -8  -1 -13         52.48         24.13        10.34 o                         
  -7  -1 -13        361.44        392.91        24.13 o                         
  -6  -1 -13        355.78        375.33        19.82 o                         
  -5  -1 -13        288.55        256.87        15.86 o                         
  -4  -1 -13        797.65        866.28        18.64 o                         
  -3  -1 -13       1530.44       1587.54        28.22 o                         
  -2  -1 -13        368.63        358.08        11.65 o                         
  -1  -1 -13        290.61        293.45        11.61 o                         
   0  -1 -13        459.06        480.69        15.42 o                         
   1  -1 -13         53.01         45.64         4.32 o                         
   2  -1 -13        592.50        592.99        12.93 o                         
   3  -1 -13        516.03        531.72        11.91 o                         
   4  -1 -13        332.93        365.62         9.58 o                         
   5  -1 -13        128.31        147.05         5.87 o                         
   6  -1 -13        156.22        153.09        18.09 o                         
   7  -1 -13         78.34         74.10        13.79 o                         
   8  -1 -13         66.55         48.25        13.79 o                         
   9  -1 -13        119.50         92.88         9.52 o                         
  10  -1 -13         52.41         51.53        12.06 o                         
  11  -1 -13         95.59        104.58        11.47 o                         
  12  -1 -13         26.44          1.72        13.79 o                         
  13  -1 -13         12.19         10.34        15.51 o                         
  14  -1 -13         48.52         24.13        17.23 o                         
  15  -1 -13         47.57         43.08        18.96 o                         
 -14   0 -13         35.75         18.96        15.51 o                         
 -13   0 -13         53.75         60.32        15.51 o                         
 -12   0 -13         73.73         79.27        15.51 o                         
 -11   0 -13        119.46         99.95        15.51 o                         
 -10   0 -13         88.30         77.55        15.51 o                         
  -9   0 -13         87.65         87.89        13.79 o                         
  -8   0 -13        299.77        306.75        22.40 o                         
  -7   0 -13         45.04         44.81        10.34 o                         
  -6   0 -13        608.75        655.87        13.27 o                         
  -5   0 -13       1461.17       1502.43        25.59 o                         
  -4   0 -13        346.99        347.50         9.14 o                         
  -3   0 -13         40.79         32.48         3.92 o                         
  -2   0 -13         91.24         86.11         5.09 o                         
  -1   0 -13        101.16         91.73         5.90 o                         
   0   0 -13        580.12        582.13        14.14 o                         
   1   0 -13        380.73        374.74         9.59 o                         
   2   0 -13        327.95        337.46         9.14 o                         
   3   0 -13        191.74        175.02         7.08 o                         
   4   0 -13        156.49        161.74         7.04 o                         
   5   0 -13        240.18        217.73        15.70 o                         
   6   0 -13          7.59         11.14        12.06 o                         
   7   0 -13         43.58         36.19         9.08 o                         
   8   0 -13         70.97         89.61        17.23 o                         
   9   0 -13        263.59        260.68        16.93 o                         
  10   0 -13         25.09         12.06         8.27 o                         
  11   0 -13        217.46        197.90        24.13 o                         
  12   0 -13        143.90        131.22        22.40 o                         
  13   0 -13         62.30         37.91        17.23 o                         
  14   0 -13         51.23         29.30        17.23 o                         
  15   0 -13         24.61         23.23        20.68 o                         
 -14   1 -13          7.38          1.62        16.37 o                         
 -13   1 -13         99.25         91.33        18.96 o                         
 -12   1 -13        151.81        156.82        20.68 o                         
 -11   1 -13         23.37         17.23        10.34 o                         
 -10   1 -13         81.93         34.47        12.06 o                         
  -9   1 -13        161.89        155.10        18.96 o                         
  -8   1 -13        305.89        315.36        24.13 o                         
  -7   1 -13        110.59         94.78        13.79 o                         
  -6   1 -13        135.85        143.18         9.85 o                         
  -5   1 -13        195.19        184.72        11.34 o                         
  -4   1 -13        296.40        283.52         8.06 o                         
  -3   1 -13       1084.24       1042.10        19.21 o                         
  -2   1 -13        165.13        178.51         7.51 o                         
  -1   1 -13        426.96        472.46        10.56 o                         
   0   1 -13        170.67        180.80         7.40 o                         
   1   1 -13        186.37        175.12         6.83 o                         
   2   1 -13        122.41        131.10         7.40 o                         
   3   1 -13         23.79         19.68         3.51 o                         
   4   1 -13        173.91        157.68         6.77 o                         
   5   1 -13        785.63        732.66        26.73 o                         
   6   1 -13       1122.26       1228.01        38.94 o                         
   7   1 -13         28.01         27.57         8.53 o                         
   8   1 -13        171.46        177.14        50.84 o                         
   9   1 -13         38.82         28.56        11.20 o                         
  10   1 -13        193.32        216.03        16.15 o                         
  11   1 -13          4.52         15.51         8.53 o                         
  12   1 -13         16.10         24.66         9.52 o                         
  13   1 -13        239.06        295.20        20.29 o                         
  14   1 -13         14.44         15.51        17.23 o                         
  15   1 -13          0.42         -1.72        17.23 o                         
 -14   2 -13         57.94         57.46        13.79 o                         
 -13   2 -13         20.81         40.89         9.08 o                         
 -12   2 -13        333.56        372.84        24.99 o                         
 -11   2 -13         48.52         40.26         8.62 o                         
 -10   2 -13        101.11         86.16        13.79 o                         
  -9   2 -13        427.39        482.52        31.02 o                         
  -8   2 -13         61.48         65.49        12.06 o                         
  -7   2 -13         25.94         12.34         6.49 o                         
  -6   2 -13       1249.40       1298.76        30.71 o                         
  -5   2 -13        457.76        461.43        15.33 o                         
  -4   2 -13        199.82        198.50         7.56 o                         
  -3   2 -13        478.51        477.95        10.65 o                         
  -2   2 -13       1789.37       1836.27        29.99 o                         
  -1   2 -13         26.74         22.93         4.27 o                         
   0   2 -13         60.91         59.56         6.28 o                         
   1   2 -13         66.80         75.81         5.55 o                         
   2   2 -13        520.18        488.51        12.56 o                         
   3   2 -13        400.32        378.26        10.12 o                         
   4   2 -13        327.27        338.06         9.31 o                         
   5   2 -13        132.55        145.60        18.96 o                         
   6   2 -13        244.03        228.59        19.82 o                         
   7   2 -13        476.86        490.79        22.52 o                         
   8   2 -13        158.09        139.23        11.25 o                         
   9   2 -13         70.40         89.65         9.88 o                         
  10   2 -13         64.35         58.59         9.75 o                         
  11   2 -13        103.90         97.84        11.15 o                         
  12   2 -13         87.48         81.11        18.96 o                         
  13   2 -13        207.83        170.88        17.06 o                         
  14   2 -13         70.76         54.30        28.43 o                         
  15   2 -13         33.55          1.72        20.68 o                         
 -15   3 -13         19.21         23.94        11.53 o                         
 -14   3 -13        107.00         87.06        18.96 o                         
 -13   3 -13         16.00         21.08        17.23 o                         
 -12   3 -13         81.73         54.90         9.08 o                         
 -11   3 -13        102.91         91.09         9.52 o                         
 -10   3 -13         38.39         33.67         7.01 o                         
  -9   3 -13         84.93         67.61         7.01 o                         
  -8   3 -13        287.42        281.01        13.66 o                         
  -7   3 -13        321.66        318.71        11.52 o                         
  -6   3 -13         50.75         57.72         7.21 o                         
  -5   3 -13        906.26        895.27        18.41 o                         
  -4   3 -13         30.07         22.34         2.31 o                         
  -3   3 -13         29.17         29.89         4.15 o                         
  -2   3 -13        872.79        921.72        19.85 o                         
  -1   3 -13        306.70        311.57        10.21 o                         
   0   3 -13         75.62         64.91         4.85 o                         
   1   3 -13        308.37        322.20        13.42 o                         
   2   3 -13         25.66         25.85         4.77 o                         
   3   3 -13        530.01        468.13        14.41 o                         
   4   3 -13        132.63        135.93         6.34 o                         
   5   3 -13       1216.55       1301.93        40.16 o                         
   6   3 -13         10.16         15.51         8.62 o                         
   7   3 -13        209.35        198.79        16.42 o                         
   8   3 -13        496.14        506.59        18.74 o                         
   9   3 -13         98.52         86.51         8.19 o                         
  10   3 -13         17.08         26.59         8.27 o                         
  11   3 -13        407.60        435.85        34.47 o                         
  12   3 -13         62.37         57.27        10.77 o                         
  13   3 -13         15.11         32.93        10.77 o                         
  14   3 -13         16.41          5.17        11.15 o                         
  15   3 -13         78.77         82.72        20.68 o                         
  16   3 -13          6.23         13.79        20.68 o                         
 -15   4 -13        101.60        115.41        13.24 o                         
 -14   4 -13        156.57        166.21        15.70 o                         
 -13   4 -13        159.50        191.59        16.42 o                         
 -12   4 -13        102.29         76.94        17.23 o                         
 -11   4 -13         15.14         -6.62         6.62 o                         
 -10   4 -13        135.42        152.35        12.00 o                         
  -9   4 -13          1.74          3.06         5.38 o                         
  -8   4 -13         93.47        121.40        18.96 o                         
  -7   4 -13         25.28         30.52         7.60 o                         
  -6   4 -13         16.65         20.03         5.13 o                         
  -5   4 -13        238.72        251.61         8.22 o                         
  -4   4 -13       1261.54       1269.59        28.85 o                         
  -3   4 -13       1025.18       1068.00        22.56 o                         
  -2   4 -13        656.01        640.28        15.64 o                         
  -1   4 -13        769.40        719.42        16.65 o                         
   0   4 -13       1499.89       1441.41        28.96 o                         
   1   4 -13        363.97        365.20        13.16 o                         
   2   4 -13        340.86        326.16        21.64 o                         
   3   4 -13         55.83         52.63         6.06 o                         
   4   4 -13       1863.01       1841.20        40.46 o                         
   5   4 -13       1437.34       1496.21        33.43 o                         
   6   4 -13        169.46        143.62        13.97 o                         
   7   4 -13         25.50         41.95        10.34 o                         
   8   4 -13         16.28          6.19         8.36 o                         
   9   4 -13         32.92         40.06         7.83 o                         
  10   4 -13        245.96        209.63        16.93 o                         
  11   4 -13        316.08        329.56        19.86 o                         
  12   4 -13         96.45         83.39        11.53 o                         
  13   4 -13         41.54         36.53         9.75 o                         
  14   4 -13         94.69         75.65        12.75 o                         
  15   4 -13         18.05          9.89        11.53 o                         
 -15   5 -13          8.09         13.68        31.02 o                         
 -14   5 -13          8.28         14.82         9.08 o                         
 -13   5 -13          0.53         -5.97         7.85 o                         
 -12   5 -13        304.50        334.19        18.16 o                         
 -11   5 -13         20.72          4.23         8.62 o                         
 -10   5 -13        237.84        267.97        14.91 o                         
  -9   5 -13         57.88         56.36         7.01 o                         
  -8   5 -13        115.97        138.33        10.25 o                         
  -7   5 -13        339.55        333.06        13.24 o                         
  -6   5 -13        258.20        223.56        11.08 o                         
  -5   5 -13        673.25        659.80        14.05 o                         
  -4   5 -13         61.68         47.08         4.63 o                         
  -3   5 -13        360.22        381.91        11.83 o                         
  -2   5 -13        138.60        116.80         7.46 o                         
  -1   5 -13        123.33        120.81         7.13 o                         
   0   5 -13        244.33        233.85         9.42 o                         
   1   5 -13        664.62        640.27        18.74 o                         
   2   5 -13        533.97        511.45        16.23 o                         
   3   5 -13        871.71        910.07        23.31 o                         
   4   5 -13        144.01        149.53         9.81 o                         
   5   5 -13        143.67        151.73         9.13 o                         
   6   5 -13        320.29        360.73        13.27 o                         
   7   5 -13         68.99         68.93         7.83 o                         
   8   5 -13        311.45        348.46        16.44 o                         
   9   5 -13         31.77         26.89         7.56 o                         
  10   5 -13          5.27          2.28         7.14 o                         
  11   5 -13        106.98        105.49        13.79 o                         
  12   5 -13         26.71         31.76        28.43 o                         
  13   5 -13         99.65         91.98        14.65 o                         
  14   5 -13         88.92         89.73        13.24 o                         
  15   5 -13        104.41        111.23        15.20 o                         
 -15   6 -13         20.85         58.64        12.19 o                         
 -14   6 -13         96.81        122.71        20.68 o                         
 -13   6 -13         77.91         78.95        10.30 o                         
 -12   6 -13         82.47         61.48         9.75 o                         
 -11   6 -13         80.74         82.20        16.37 o                         
 -10   6 -13        121.95        116.22        11.53 o                         
  -9   6 -13         72.22         73.28         7.31 o                         
  -8   6 -13        139.29        146.11        11.08 o                         
  -7   6 -13         29.95         22.74         5.09 o                         
  -6   6 -13        668.12        738.37        20.13 o                         
  -5   6 -13        463.13        534.92        12.64 o                         
  -4   6 -13        980.51        994.02        21.69 o                         
  -3   6 -13        339.45        350.70        11.50 o                         
  -2   6 -13       3964.69       4188.30        72.31 o                         
  -1   6 -13        673.81        656.15        16.48 o                         
   0   6 -13        329.67        301.38        12.63 o                         
   1   6 -13        270.47        266.21        11.99 o                         
   2   6 -13       3166.62       3478.05        70.91 o                         
   3   6 -13        457.85        502.09        16.19 o                         
   4   6 -13        626.53        555.97        17.48 o                         
   5   6 -13        339.42        328.13        21.69 o                         
   6   6 -13        351.11        340.56        12.72 o                         
   7   6 -13         15.32          8.80         4.28 o                         
   8   6 -13         79.99         88.72         8.48 o                         
   9   6 -13          2.58         -6.46         6.46 o                         
  10   6 -13        139.16        146.85        12.16 o                         
  11   6 -13         39.87         21.02         9.08 o                         
  12   6 -13        182.45        189.60        18.16 o                         
  13   6 -13        183.41        231.12        21.83 o                         
  14   6 -13         32.86         12.06        10.97 o                         
  15   6 -13         55.12         56.72        13.97 o                         
 -15   7 -13         14.15          3.65        25.85 o                         
 -14   7 -13         48.10         69.79        10.77 o                         
 -13   7 -13         15.46         22.90         8.27 o                         
 -12   7 -13        101.61        107.06        10.77 o                         
 -11   7 -13         25.46         36.94         7.85 o                         
 -10   7 -13        391.89        432.31        19.04 o                         
  -9   7 -13         78.48         79.49         8.27 o                         
  -8   7 -13         72.15         98.59        11.86 o                         
  -7   7 -13          3.01          3.70         5.09 o                         
  -6   7 -13         34.25         30.20         5.14 o                         
  -5   7 -13         77.85         83.40         5.50 o                         
  -4   7 -13        973.93        992.39        21.69 o                         
  -3   7 -13        574.37        595.61        15.76 o                         
  -2   7 -13        691.98        710.37        17.50 o                         
  -1   7 -13       1192.55       1255.00        27.86 o                         
   0   7 -13        274.61        266.16        11.78 o                         
   1   7 -13        327.51        342.85        13.64 o                         
   2   7 -13         37.34         38.42         5.30 o                         
   3   7 -13        340.70        396.71        18.20 o                         
   4   7 -13        682.08        690.79        20.25 o                         
   5   7 -13        215.68        242.32        14.47 o                         
   6   7 -13         63.35         58.62         5.57 o                         
   7   7 -13          4.01          3.14         4.71 o                         
   8   7 -13        308.73        309.99        11.68 o                         
   9   7 -13        249.85        235.12        15.33 o                         
  10   7 -13        104.98        117.17        11.78 o                         
  11   7 -13         28.23         19.19         9.08 o                         
  12   7 -13         68.84         62.49        12.00 o                         
  13   7 -13        206.88        223.40        21.83 o                         
  14   7 -13         18.28         10.16        12.92 o                         
  15   7 -13         24.48         28.98        13.24 o                         
 -15   8 -13         19.67         14.57        12.75 o                         
 -14   8 -13         31.02         33.14        16.37 o                         
 -13   8 -13         37.53         34.97         9.08 o                         
 -12   8 -13        264.10        287.04        18.16 o                         
 -11   8 -13          1.19         -2.51        10.34 o                         
 -10   8 -13        508.56        535.96        33.60 o                         
  -9   8 -13         18.69         22.78         6.38 o                         
  -8   8 -13          7.46         21.43        11.14 o                         
  -7   8 -13         67.94         54.19         6.82 o                         
  -6   8 -13         20.79         21.72         7.07 o                         
  -5   8 -13         47.96         49.10         4.30 o                         
  -4   8 -13       1506.06       1543.93        26.80 o                         
  -3   8 -13        130.64        129.95         8.23 o                         
  -2   8 -13        178.01        147.68         8.89 o                         
  -1   8 -13        667.51        688.19        20.37 o                         
   0   8 -13       1409.46       1436.83        34.71 o                         
   1   8 -13       1297.58       1400.40        32.98 o                         
   2   8 -13        903.99        973.05        25.72 o                         
   3   8 -13        159.59        142.70         9.61 o                         
   4   8 -13        967.71        967.65        25.58 o                         
   5   8 -13         14.73         19.50         6.13 o                         
   6   8 -13         54.27         47.02         5.96 o                         
   7   8 -13         52.98         59.88         7.34 o                         
   8   8 -13        653.77        743.84        19.22 o                         
   9   8 -13         96.40         92.35        15.17 o                         
  10   8 -13        192.93        167.90        13.10 o                         
  11   8 -13         50.19         40.26         8.25 o                         
  12   8 -13        133.37        157.69        41.36 o                         
  13   8 -13         39.87         32.29        11.53 o                         
  14   8 -13          1.47        -17.23        17.23 o                         
  15   8 -13         57.76         58.11        14.91 o                         
 -14   9 -13         21.66         10.34        10.97 o                         
 -13   9 -13         21.08         16.20         9.08 o                         
 -12   9 -13        177.57        194.65        16.42 o                         
 -11   9 -13          5.17         16.04         7.85 o                         
 -10   9 -13        107.96         97.78         9.88 o                         
  -9   9 -13         19.27          4.75         6.35 o                         
  -8   9 -13        303.52        307.51        14.86 o                         
  -7   9 -13        448.54        429.02        16.38 o                         
  -6   9 -13          4.92         -4.32         7.11 o                         
  -5   9 -13         10.24          1.77         3.80 o                         
  -4   9 -13         43.51         44.75         4.48 o                         
  -3   9 -13        149.33        159.25         9.05 o                         
  -2   9 -13        756.13        773.42        22.60 o                         
  -1   9 -13        254.67        233.47        12.29 o                         
   0   9 -13          1.36         -4.92         4.92 o                         
   1   9 -13          8.34          5.17         4.60 o                         
   2   9 -13        303.50        289.82        21.19 o                         
   3   9 -13        362.60        388.04        15.10 o                         
   4   9 -13        281.71        310.94        14.64 o                         
   5   9 -13        200.10        178.84         9.72 o                         
   6   9 -13        556.10        535.37        16.00 o                         
   7   9 -13        192.31        178.22        11.69 o                         
   8   9 -13         23.90         30.40         5.35 o                         
   9   9 -13          8.52          6.64         6.72 o                         
  10   9 -13         38.44         18.78         6.38 o                         
  11   9 -13        306.66        312.18        19.16 o                         
  12   9 -13         44.59         49.48        12.19 o                         
  13   9 -13          1.82         -5.17        10.97 o                         
  14   9 -13          0.98          9.31        12.00 o                         
 -14  10 -13         78.36        105.46        14.62 o                         
 -13  10 -13         90.75         75.86        12.19 o                         
 -12  10 -13        159.01        167.38        21.54 o                         
 -11  10 -13          2.17          3.45         8.27 o                         
 -10  10 -13        172.56        207.29        17.23 o                         
  -9  10 -13         34.07         32.74        15.03 o                         
  -8  10 -13         84.31         81.15        15.07 o                         
  -7  10 -13        234.17        228.41        13.49 o                         
  -6  10 -13        251.30        259.99        12.05 o                         
  -5  10 -13         52.48         50.52         5.48 o                         
  -4  10 -13        555.18        542.22        17.91 o                         
  -3  10 -13        296.19        306.72        17.46 o                         
  -2  10 -13        158.47        138.52        10.50 o                         
  -1  10 -13        185.58        188.30        11.50 o                         
   0  10 -13        698.16        715.50        21.60 o                         
   1  10 -13        117.59        126.36         9.85 o                         
   2  10 -13        959.19       1048.53        27.97 o                         
   3  10 -13         78.53         63.69         6.06 o                         
   4  10 -13        251.63        305.36        16.42 o                         
   5  10 -13        144.32        148.66        11.06 o                         
   6  10 -13        563.33        608.93        17.33 o                         
   7  10 -13         33.83         36.55         7.07 o                         
   8  10 -13         22.09         21.93         5.42 o                         
   9  10 -13         22.33         21.73         5.80 o                         
  10  10 -13        499.42        479.16        16.40 o                         
  11  10 -13         11.48         -6.16         8.25 o                         
  12  10 -13          0.50          0.63        12.06 o                         
  13  10 -13         47.30         55.00        13.97 o                         
  14  10 -13         25.17         19.17        14.47 o                         
 -14  11 -13         84.11         79.27        18.96 o                         
 -13  11 -13         42.31         41.36        10.97 o                         
 -12  11 -13        121.94        127.45        15.51 o                         
 -11  11 -13         33.31         30.33        10.34 o                         
 -10  11 -13        201.99        185.04        16.42 o                         
  -9  11 -13          9.21         12.46         9.84 o                         
  -8  11 -13        181.51        202.67        20.96 o                         
  -7  11 -13         44.21         52.32         6.45 o                         
  -6  11 -13        308.41        293.53        12.88 o                         
  -5  11 -13          5.71         -1.66         6.47 o                         
  -4  11 -13        685.84        720.06        19.65 o                         
  -3  11 -13         32.30         37.42         7.82 o                         
  -2  11 -13        217.88        234.43        13.08 o                         
  -1  11 -13         19.11         23.15         7.95 o                         
   0  11 -13        204.48        192.09        11.90 o                         
   1  11 -13        531.52        534.62        19.40 o                         
   2  11 -13        101.02         93.75         7.08 o                         
   3  11 -13          3.17          0.86         4.60 o                         
   4  11 -13         69.85         78.54         6.81 o                         
   5  11 -13         48.80         41.57         6.03 o                         
   6  11 -13         33.38         22.93         5.69 o                         
   7  11 -13         68.44         92.36         7.34 o                         
   8  11 -13        257.58        267.43        12.41 o                         
   9  11 -13        556.10        605.17        18.06 o                         
  10  11 -13          1.65          6.18         5.96 o                         
  11  11 -13         37.88         39.20         9.58 o                         
  12  11 -13         49.47         46.37        13.24 o                         
  13  11 -13         94.68        102.67        15.70 o                         
 -13  12 -13         88.04        101.15        14.91 o                         
 -12  12 -13        115.22        114.36        12.92 o                         
 -11  12 -13         77.44         74.81        12.06 o                         
 -10  12 -13        175.44        195.76        18.96 o                         
  -9  12 -13         27.83         49.47         8.51 o                         
  -8  12 -13        243.16        270.55        15.53 o                         
  -7  12 -13         16.21         30.13         6.06 o                         
  -6  12 -13        175.42        208.13        11.19 o                         
  -5  12 -13         78.29         57.76         6.24 o                         
  -4  12 -13        244.74        259.68        11.50 o                         
  -3  12 -13         62.43         65.35         7.46 o                         
  -2  12 -13        422.26        434.06        16.54 o                         
  -1  12 -13         80.03         73.88         8.07 o                         
   0  12 -13        102.69         97.90         8.48 o                         
   1  12 -13         74.70         65.79         6.42 o                         
   2  12 -13         78.72         71.81         6.81 o                         
   3  12 -13        138.47        161.35         9.67 o                         
   4  12 -13        964.69       1039.71        24.88 o                         
   5  12 -13        133.07        125.71        10.42 o                         
   6  12 -13          7.99          8.09         5.69 o                         
   7  12 -13         89.91         96.44         7.68 o                         
   8  12 -13        392.04        388.77        15.05 o                         
   9  12 -13         20.58         27.87         7.13 o                         
  10  12 -13        104.74        105.50         8.72 o                         
  11  12 -13          0.34         -9.49         9.49 o                         
  12  12 -13        151.35        208.16        17.03 o                         
  13  12 -13         47.04         56.94        14.47 o                         
 -13  13 -13         73.01         70.65        20.68 o                         
 -12  13 -13        189.63        176.80        24.99 o                         
 -11  13 -13          2.85         -3.45        10.34 o                         
 -10  13 -13         31.43         40.98        12.06 o                         
  -9  13 -13         84.15         75.12        10.25 o                         
  -8  13 -13        286.99        322.78        14.41 o                         
  -7  13 -13         77.06         72.77         7.33 o                         
  -6  13 -13        178.61        218.93        11.77 o                         
  -5  13 -13        311.90        339.18        13.20 o                         
  -4  13 -13         16.00         12.94         5.22 o                         
  -3  13 -13         12.93          4.16         4.38 o                         
  -2  13 -13         80.47         82.64         8.33 o                         
  -1  13 -13        345.43        344.77        15.33 o                         
   0  13 -13        219.72        218.91        11.94 o                         
   1  13 -13         41.63         31.93         6.98 o                         
   2  13 -13        178.67        166.13        10.10 o                         
   3  13 -13         30.27         22.35         6.22 o                         
   4  13 -13         12.29          6.89         5.55 o                         
   5  13 -13          7.05          3.31         5.55 o                         
   6  13 -13        109.69        108.78         8.71 o                         
   7  13 -13        360.40        384.11        15.39 o                         
   8  13 -13         18.40         15.55         6.81 o                         
   9  13 -13          0.92         -5.87         8.03 o                         
  10  13 -13         13.38          2.83         6.99 o                         
  11  13 -13        133.30        190.34        15.23 o                         
  12  13 -13          3.29        -11.44        11.44 o                         
 -12  14 -13         82.62         84.44        20.68 o                         
 -11  14 -13         14.86         17.23        12.19 o                         
 -10  14 -13        113.86         92.50        13.40 o                         
  -9  14 -13         58.76         60.85         8.89 o                         
  -8  14 -13        391.91        412.82        16.35 o                         
  -7  14 -13         31.94         34.09         6.46 o                         
  -6  14 -13        231.83        247.77        12.95 o                         
  -5  14 -13         56.18         47.69         8.71 o                         
  -4  14 -13        134.90        165.61        10.38 o                         
  -3  14 -13          6.47          4.83         5.44 o                         
  -2  14 -13         45.44         35.99         6.57 o                         
  -1  14 -13         24.95         18.64         5.57 o                         
   0  14 -13         55.76         41.17         6.42 o                         
   1  14 -13          4.47         -5.43         5.97 o                         
   2  14 -13        134.29        147.56        10.29 o                         
   3  14 -13        384.54        385.52        14.91 o                         
   4  14 -13        103.04         83.22         7.57 o                         
   5  14 -13         45.77         40.03         7.21 o                         
   6  14 -13        526.07        566.31        19.04 o                         
   7  14 -13         19.49         13.57         8.77 o                         
   8  14 -13         60.66         50.25         7.87 o                         
   9  14 -13         85.44        104.51         9.61 o                         
  10  14 -13        115.61        118.35         9.98 o                         
  11  14 -13         50.60         61.79        12.16 o                         
 -11  15 -13         31.52         36.88        17.21 o                         
 -10  15 -13         33.11         34.47        12.19 o                         
  -9  15 -13          4.87          7.34         9.22 o                         
  -8  15 -13         97.54        111.49        14.09 o                         
  -7  15 -13         96.04         87.57        10.07 o                         
  -6  15 -13         65.78         80.69         9.55 o                         
  -5  15 -13         37.64         28.82         8.03 o                         
  -4  15 -13        150.70        161.14        10.66 o                         
  -3  15 -13        253.33        305.73        11.88 o                         
  -2  15 -13        121.38        120.98         8.64 o                         
  -1  15 -13          0.11         -0.58         5.55 o                         
   0  15 -13         88.75         79.88         7.13 o                         
   1  15 -13         77.68         69.71         7.04 o                         
   2  15 -13          7.98          8.41         6.15 o                         
   3  15 -13         56.15         70.54         6.94 o                         
   4  15 -13        100.02         91.23         7.82 o                         
   5  15 -13        223.82        218.75        13.08 o                         
   6  15 -13         93.87         68.78         8.31 o                         
   7  15 -13         49.12         46.47         8.15 o                         
   8  15 -13         80.09         90.64         9.28 o                         
   9  15 -13         90.40        124.00        10.24 o                         
  10  15 -13         38.19         32.09         9.02 o                         
 -10  16 -13         51.98         41.96        15.29 o                         
  -9  16 -13         11.20          7.29        10.25 o                         
  -8  16 -13         57.28         60.81        10.88 o                         
  -7  16 -13          9.21          9.24         9.69 o                         
  -6  16 -13        313.59        295.10        15.75 o                         
  -5  16 -13         81.59         85.68         8.55 o                         
  -4  16 -13         17.22         19.76         7.13 o                         
  -3  16 -13         51.27         52.50         8.19 o                         
  -2  16 -13        193.98        191.60        14.24 o                         
  -1  16 -13         30.80         24.00         8.50 o                         
   0  16 -13         13.05         15.62         8.19 o                         
   1  16 -13         79.49         78.90         9.36 o                         
   2  16 -13         29.94         36.94         8.25 o                         
   3  16 -13         57.16         67.88         9.59 o                         
   4  16 -13        341.15        375.60        16.59 o                         
   5  16 -13         62.97         45.14         7.87 o                         
   6  16 -13         56.19         62.87         8.89 o                         
   7  16 -13        132.89        140.44        15.17 o                         
   8  16 -13         50.58         66.03         9.18 o                         
   9  16 -13          2.42         -8.97         8.97 o                         
  -9  17 -13         11.76          5.64        10.32 o                         
  -8  17 -13         92.63         94.83        11.07 o                         
  -7  17 -13         31.85         37.46         9.43 o                         
  -6  17 -13          5.31          1.33         8.01 o                         
  -5  17 -13        236.61        239.16        15.02 o                         
  -4  17 -13         70.19         69.41         8.91 o                         
  -3  17 -13         44.67         51.02        10.07 o                         
  -2  17 -13         60.68         40.82         9.69 o                         
  -1  17 -13        132.52        133.45        11.50 o                         
   0  17 -13          6.62          6.03         8.48 o                         
   1  17 -13         32.55         20.09         9.25 o                         
   2  17 -13         89.59         76.02        10.25 o                         
   3  17 -13         38.50         43.24        13.85 o                         
   4  17 -13         68.92         72.10        15.37 o                         
   5  17 -13          6.12          1.22         9.49 o                         
   6  17 -13         18.59         25.38         9.85 o                         
   7  17 -13         14.32          5.17        15.43 o                         
   8  17 -13         29.18         21.54        12.79 o                         
  -7  18 -13          7.75          4.21        10.70 o                         
  -6  18 -13         46.55         55.17         9.69 o                         
  -5  18 -13         16.27          7.77         8.69 o                         
  -4  18 -13        251.01        290.83        16.80 o                         
  -3  18 -13         79.38         77.56        11.08 o                         
  -2  18 -13          4.97          5.52        10.88 o                         
  -1  18 -13        150.53        143.25        13.24 o                         
   0  18 -13         27.09         45.86        18.93 o                         
   1  18 -13          3.52          7.50        10.50 o                         
   2  18 -13         40.62         20.46         9.49 o                         
   3  18 -13          2.74          5.18         9.85 o                         
   4  18 -13        109.37        122.34        12.59 o                         
   5  18 -13         14.94         11.19        10.38 o                         
   6  18 -13          4.63         -2.53        10.50 o                         
  -5  19 -13         73.49         77.90        16.17 o                         
  -4  19 -13         40.89         50.99        10.12 o                         
  -3  19 -13         59.94         59.42        12.29 o                         
  -2  19 -13          1.88          3.51        11.39 o                         
  -1  19 -13         53.87         37.92        11.27 o                         
   0  19 -13         43.34         56.15        11.08 o                         
   1  19 -13         48.91         34.73        10.85 o                         
   2  19 -13          4.12         -1.11        10.58 o                         
   3  19 -13         28.66         29.35        10.85 o                         
   4  19 -13        141.60        117.18        25.85 o                         
   0 -12 -12          2.22         -3.45        17.23 o                         
   1 -12 -12         49.36         43.08        18.96 o                         
   2 -12 -12         20.64          5.17        17.23 o                         
   3 -12 -12          2.72          5.17        17.23 o                         
  -4 -11 -12         91.97         97.47        20.54 o                         
  -3 -11 -12         16.28          0.07         9.85 o                         
  -2 -11 -12         30.86         31.37        10.38 o                         
  -1 -11 -12        134.15        168.13        17.64 o                         
   0 -11 -12         48.85         36.96        12.00 o                         
   1 -11 -12         23.95         11.34        18.96 o                         
   2 -11 -12         42.86         43.71        13.24 o                         
   3 -11 -12         10.53         20.86        11.15 o                         
   4 -11 -12         19.13         32.40        12.00 o                         
   5 -11 -12         44.11         47.01        15.51 o                         
   6 -11 -12         61.46         72.65        12.58 o                         
   7 -11 -12         55.64         64.03        14.47 o                         
  -6 -10 -12         17.77         31.66        11.63 o                         
  -5 -10 -12         83.93         80.92        13.01 o                         
  -4 -10 -12          3.97         15.36        14.59 o                         
  -3 -10 -12         62.29         71.45        10.37 o                         
  -2 -10 -12        109.20        157.23        15.94 o                         
  -1 -10 -12         43.95         34.47        12.19 o                         
   0 -10 -12         50.17         44.12        12.00 o                         
   1 -10 -12         94.24        105.56        12.75 o                         
   2 -10 -12          6.17         22.40        10.30 o                         
   3 -10 -12          1.16          6.08        10.30 o                         
   4 -10 -12         12.92         -5.68        10.30 o                         
   5 -10 -12         75.08         91.45        16.37 o                         
   6 -10 -12         62.00         66.31        15.51 o                         
   7 -10 -12         14.13         12.06        17.23 o                         
   8 -10 -12         11.17         10.34        13.40 o                         
   9 -10 -12         36.31         47.39        14.62 o                         
  -8  -9 -12         13.16          0.00        13.79 o                         
  -7  -9 -12         32.18          6.89        13.79 o                         
  -6  -9 -12         33.28         13.79        10.97 o                         
  -5  -9 -12         23.04         42.18         9.05 o                         
  -4  -9 -12        208.26        241.66        16.06 o                         
  -3  -9 -12         66.01         65.38         9.36 o                         
  -2  -9 -12        170.90        191.94        13.93 o                         
  -1  -9 -12         78.18         73.41         9.13 o                         
   0  -9 -12          1.24         -0.34         9.08 o                         
   1  -9 -12         18.52         17.23        13.79 o                         
   2  -9 -12         83.09        131.33        13.40 o                         
   3  -9 -12        204.33        195.54        28.43 o                         
   4  -9 -12         26.99         19.53        10.77 o                         
   5  -9 -12        222.33        230.92        32.74 o                         
   6  -9 -12        176.49        225.75        31.02 o                         
   7  -9 -12         11.21         27.57        18.96 o                         
   8  -9 -12         26.29         48.25        18.96 o                         
   9  -9 -12         18.59         13.79        13.40 o                         
  10  -9 -12         64.08         20.16        13.97 o                         
  -9  -8 -12          7.89          3.45        15.51 o                         
  -8  -8 -12         13.73        -12.06        13.79 o                         
  -7  -8 -12         63.87         62.04        15.51 o                         
  -6  -8 -12        102.40        100.09        16.37 o                         
  -5  -8 -12         50.35         23.78         9.08 o                         
  -4  -8 -12         97.27         98.47        10.07 o                         
  -3  -8 -12          5.88          5.93         6.82 o                         
  -2  -8 -12         73.32         71.98         7.83 o                         
  -1  -8 -12        160.26        160.82        15.30 o                         
   0  -8 -12         40.94         52.39         7.00 o                         
   1  -8 -12         31.76         15.85         9.08 o                         
   2  -8 -12         42.40         56.70        10.77 o                         
   3  -8 -12        279.06        289.77        20.61 o                         
   4  -8 -12        104.08        132.69        18.96 o                         
   5  -8 -12         47.68         55.15        13.79 o                         
   6  -8 -12         14.49         -3.45        15.51 o                         
   7  -8 -12         26.73         12.06        15.51 o                         
   8  -8 -12        111.23        149.93        22.40 o                         
   9  -8 -12         16.94         13.79        17.23 o                         
  10  -8 -12         25.05         33.72        17.23 o                         
  11  -8 -12         23.27         46.08        24.13 o                         
 -10  -7 -12         40.63         13.79        13.79 o                         
  -9  -7 -12         44.08         43.08        13.79 o                         
  -8  -7 -12         78.99         98.23        15.51 o                         
  -7  -7 -12        138.60        154.64        24.99 o                         
  -6  -7 -12        101.29         95.99        12.06 o                         
  -5  -7 -12        142.27        148.38        14.62 o                         
  -4  -7 -12        216.59        247.53        13.49 o                         
  -3  -7 -12         61.68         48.74         7.47 o                         
  -2  -7 -12        269.22        295.76        14.51 o                         
  -1  -7 -12        220.74        231.91        13.42 o                         
   0  -7 -12        203.04        171.11        11.86 o                         
   1  -7 -12        269.56        247.32        18.49 o                         
   2  -7 -12         14.10         11.00         8.62 o                         
   3  -7 -12        138.19        143.03        18.96 o                         
   4  -7 -12         11.10         22.40        13.79 o                         
   5  -7 -12        122.13        115.46        18.96 o                         
   6  -7 -12        208.79        191.29        27.57 o                         
   7  -7 -12        120.07        161.99        20.68 o                         
   8  -7 -12         63.72         58.59        15.51 o                         
   9  -7 -12         17.07         25.85        15.51 o                         
  10  -7 -12          8.58         -5.17        15.51 o                         
  11  -7 -12         24.13          9.43        11.53 o                         
  12  -7 -12         51.83         37.91        14.62 o                         
 -11  -6 -12          4.13          0.00        13.79 o                         
 -10  -6 -12        249.16        239.54        29.30 o                         
  -9  -6 -12        128.71        172.33        22.40 o                         
  -8  -6 -12        520.80        522.16        34.47 o                         
  -7  -6 -12          9.05          8.62         7.31 o                         
  -6  -6 -12         14.39         15.51         7.31 o                         
  -5  -6 -12         55.13         69.77        19.82 o                         
  -4  -6 -12        117.62        104.12         8.48 o                         
  -3  -6 -12         36.69         35.64         6.61 o                         
  -2  -6 -12        398.78        424.58        15.96 o                         
  -1  -6 -12         51.44         50.42         6.09 o                         
   0  -6 -12          0.42          5.80         5.44 o                         
   1  -6 -12        154.93        142.34         9.85 o                         
   2  -6 -12         14.04         20.68         7.75 o                         
   3  -6 -12          9.86         14.88         5.98 o                         
   4  -6 -12         65.42         51.58         9.48 o                         
   5  -6 -12         63.20         41.36        13.79 o                         
   6  -6 -12        173.54        242.98        25.85 o                         
   7  -6 -12         68.80         53.42        13.79 o                         
   8  -6 -12         54.34         49.98        15.51 o                         
   9  -6 -12        273.55        263.66        31.02 o                         
  10  -6 -12         27.22         31.02        15.51 o                         
  11  -6 -12         20.39         24.13        17.23 o                         
  12  -6 -12         30.77         39.64        13.97 o                         
  13  -6 -12          8.65         -2.14        31.88 o                         
 -12  -5 -12          7.86         13.79        13.79 o                         
 -11  -5 -12         18.10         37.91        13.79 o                         
 -10  -5 -12         79.64         56.87        13.79 o                         
  -9  -5 -12        125.59        174.05        24.13 o                         
  -8  -5 -12         41.06         49.98        12.06 o                         
  -7  -5 -12         45.90         33.23         9.48 o                         
  -6  -5 -12        235.33        253.36        20.68 o                         
  -5  -5 -12         30.90         22.22        12.92 o                         
  -4  -5 -12        245.31        239.61        20.68 o                         
  -3  -5 -12         11.71          1.72         5.25 o                         
  -2  -5 -12          5.83          6.46         4.92 o                         
  -1  -5 -12         27.93         24.95         5.09 o                         
   0  -5 -12        529.58        560.55        17.35 o                         
   1  -5 -12         91.73         84.38         8.60 o                         
   2  -5 -12       1182.01       1112.89        34.33 o                         
   3  -5 -12         53.21         48.69         5.98 o                         
   4  -5 -12         36.27         28.01         5.98 o                         
   5  -5 -12         80.59         87.40        16.37 o                         
   6  -5 -12          9.89          9.40         5.98 o                         
   7  -5 -12         15.88         13.79        13.79 o                         
   8  -5 -12         55.92         53.42        15.51 o                         
   9  -5 -12        131.80        129.25        20.68 o                         
  10  -5 -12         88.67         65.49        17.23 o                         
  11  -5 -12         35.03         41.36        17.23 o                         
  12  -5 -12         73.82         70.65        18.96 o                         
  13  -5 -12        127.11        129.93        16.42 o                         
  14  -5 -12         21.02         19.82        15.84 o                         
 -13  -4 -12         44.66         37.91        17.23 o                         
 -12  -4 -12        261.33        299.85        29.30 o                         
 -11  -4 -12         48.75         41.36        13.79 o                         
 -10  -4 -12         97.24        110.29        17.23 o                         
  -9  -4 -12         75.91        103.40        15.51 o                         
  -8  -4 -12         85.73         89.61        15.51 o                         
  -7  -4 -12         96.51         94.88         9.75 o                         
  -6  -4 -12        135.61        117.47        33.60 o                         
  -5  -4 -12        199.39        199.11        25.85 o                         
  -4  -4 -12        182.30        170.48        12.19 o                         
  -3  -4 -12        304.56        316.39        13.31 o                         
  -2  -4 -12        663.49        663.87        19.36 o                         
  -1  -4 -12        413.62        387.41        14.32 o                         
   0  -4 -12        325.52        309.86        15.62 o                         
   1  -4 -12         94.71         71.00         7.31 o                         
   2  -4 -12        102.64        110.99         9.08 o                         
   3  -4 -12        830.01        879.70        23.50 o                         
   4  -4 -12        257.09        311.17        12.91 o                         
   5  -4 -12        406.06        422.74        17.21 o                         
   6  -4 -12        616.98        596.26        20.35 o                         
   7  -4 -12        180.11        221.89        32.74 o                         
   8  -4 -12        181.59        222.30        27.57 o                         
   9  -4 -12        185.67        186.73        15.70 o                         
  10  -4 -12         60.67         56.87        17.23 o                         
  11  -4 -12         18.63        -13.79        13.79 o                         
  12  -4 -12         64.38         55.15        17.23 o                         
  13  -4 -12          7.08        -11.20        12.19 o                         
  14  -4 -12         47.14         63.60        16.42 o                         
 -13  -3 -12         58.45         53.42        15.51 o                         
 -12  -3 -12          2.74         -8.62        12.06 o                         
 -11  -3 -12          4.64         13.79        12.06 o                         
 -10  -3 -12          4.05         15.51        10.34 o                         
  -9  -3 -12         43.38         32.74        12.06 o                         
  -8  -3 -12         58.99         55.15        12.06 o                         
  -7  -3 -12         35.62         48.02        18.09 o                         
  -6  -3 -12        339.99        356.23        16.42 o                         
  -5  -3 -12        361.91        323.23        15.84 o                         
  -4  -3 -12         50.88         38.67         5.57 o                         
  -3  -3 -12        773.43        764.27        21.60 o                         
  -2  -3 -12        370.97        342.36        12.29 o                         
  -1  -3 -12        374.87        357.37        24.99 o                         
   0  -3 -12        136.71        141.27        19.82 o                         
   1  -3 -12        117.38        118.13         9.52 o                         
   2  -3 -12        280.23        245.76        11.08 o                         
   3  -3 -12         87.52         82.49         7.25 o                         
   4  -3 -12        668.15        669.69        21.64 o                         
   5  -3 -12         31.59         39.75         4.73 o                         
   6  -3 -12        507.73        522.50        12.56 o                         
   7  -3 -12        149.25        139.59        17.23 o                         
   8  -3 -12         23.09         20.68        13.79 o                         
   9  -3 -12         46.16         30.49         7.31 o                         
  10  -3 -12         15.19         15.51        13.79 o                         
  11  -3 -12        151.93        151.65        20.68 o                         
  12  -3 -12         39.95         39.64        15.51 o                         
  13  -3 -12         13.20        -12.06        15.51 o                         
  14  -3 -12         12.49          2.58        13.40 o                         
  15  -3 -12         92.58         95.58        16.42 o                         
 -14  -2 -12         67.58         44.81        15.51 o                         
 -13  -2 -12         62.77         46.53        15.51 o                         
 -12  -2 -12         95.33         96.50        15.51 o                         
 -11  -2 -12         37.10         29.30        12.06 o                         
 -10  -2 -12         62.31         67.21        13.79 o                         
  -9  -2 -12          0.87         13.79         8.62 o                         
  -8  -2 -12        119.63         99.95        13.79 o                         
  -7  -2 -12        118.40        118.41        24.99 o                         
  -6  -2 -12        246.59        247.15        15.51 o                         
  -5  -2 -12        103.61        109.95        11.05 o                         
  -4  -2 -12        890.96        868.59        22.76 o                         
  -3  -2 -12        146.38        145.60         9.20 o                         
  -2  -2 -12        567.99        561.74        14.74 o                         
  -1  -2 -12         42.69         46.55         5.80 o                         
   0  -2 -12        385.10        400.02        15.08 o                         
   1  -2 -12        269.08        296.52        10.31 o                         
   2  -2 -12        645.23        650.34        13.52 o                         
   3  -2 -12        402.52        408.35        14.99 o                         
   4  -2 -12         73.86         84.57         6.01 o                         
   5  -2 -12         34.29         38.78         3.66 o                         
   6  -2 -12        322.97        366.85        18.62 o                         
   7  -2 -12        301.77        282.30        17.64 o                         
   8  -2 -12         47.81         22.40        13.79 o                         
   9  -2 -12         71.07         78.01         9.52 o                         
  10  -2 -12        111.26        121.34        12.75 o                         
  11  -2 -12        113.46        127.39        25.85 o                         
  12  -2 -12         27.90         24.13        15.51 o                         
  13  -2 -12         32.55          3.45        15.51 o                         
  14  -2 -12         67.89         80.56        16.37 o                         
  15  -2 -12         87.91        128.80        17.64 o                         
 -14  -1 -12         52.62         17.23        13.79 o                         
 -13  -1 -12         36.39          8.62        13.79 o                         
 -12  -1 -12         39.11         32.74        12.06 o                         
 -11  -1 -12         18.48         17.23        12.06 o                         
 -10  -1 -12         59.76         79.27        12.06 o                         
  -9  -1 -12         61.45         48.25        12.06 o                         
  -8  -1 -12        120.85        130.97        17.23 o                         
  -7  -1 -12        156.89        149.96        10.69 o                         
  -6  -1 -12        467.41        464.91        11.44 o                         
  -5  -1 -12        388.46        380.22         9.82 o                         
  -4  -1 -12        335.35        303.65        11.17 o                         
  -3  -1 -12       1221.11       1269.73        21.71 o                         
  -2  -1 -12        112.68        105.59         5.67 o                         
  -1  -1 -12         80.24         72.83         5.30 o                         
   0  -1 -12        262.97        232.11         8.30 o                         
   1  -1 -12         67.74         79.09         5.84 o                         
   2  -1 -12         37.15         34.67         3.76 o                         
   3  -1 -12        116.52        115.72         6.06 o                         
   4  -1 -12        856.61        898.69        16.52 o                         
   5  -1 -12        369.10        345.33         8.86 o                         
   6  -1 -12        274.42        268.70        15.70 o                         
   7  -1 -12        151.17        158.06        14.62 o                         
   8  -1 -12         29.99         29.07         9.08 o                         
   9  -1 -12        123.93        122.57        12.19 o                         
  10  -1 -12         82.55         90.90         9.88 o                         
  11  -1 -12         91.63         91.19        16.37 o                         
  12  -1 -12         35.30         13.33         9.08 o                         
  13  -1 -12         77.08         98.23        20.68 o                         
  14  -1 -12          4.86          3.88        12.00 o                         
  15  -1 -12         30.59         20.08        13.97 o                         
  16  -1 -12          3.90         -7.90        14.47 o                         
 -15   0 -12          8.99         20.68        15.51 o                         
 -14   0 -12        118.55        108.57        17.23 o                         
 -13   0 -12         20.73         31.02        13.79 o                         
 -12   0 -12        192.10        260.22        24.13 o                         
 -11   0 -12        158.98        141.31        18.96 o                         
 -10   0 -12        155.29        151.65        18.96 o                         
  -9   0 -12        415.12        406.70        25.85 o                         
  -8   0 -12        161.83        184.39        18.96 o                         
  -7   0 -12        128.42         95.16        25.85 o                         
  -6   0 -12        612.80        614.53        14.54 o                         
  -5   0 -12        534.99        542.29        11.54 o                         
  -4   0 -12        454.71        463.10        10.42 o                         
  -3   0 -12        351.83        383.06        11.33 o                         
  -2   0 -12       1583.84       1622.49        27.33 o                         
  -1   0 -12        400.74        424.54        10.15 o                         
   0   0 -12        170.00        176.41         6.07 o                         
   1   0 -12        287.97        304.47         8.36 o                         
   2   0 -12        884.96        982.43        17.62 o                         
   3   0 -12        738.97        804.71        14.92 o                         
   4   0 -12        249.71        267.34         7.79 o                         
   5   0 -12        335.95        347.37        16.93 o                         
   6   0 -12         36.68         40.21         8.62 o                         
   7   0 -12        693.26        660.55        25.50 o                         
   8   0 -12         81.75         75.98         9.75 o                         
   9   0 -12        352.59        340.88        17.80 o                         
  10   0 -12        128.08        150.01        19.82 o                         
  11   0 -12        275.13        289.28        18.09 o                         
  12   0 -12        231.78        197.45        19.82 o                         
  13   0 -12        266.96        301.58        34.47 o                         
  14   0 -12        146.25        146.48        25.85 o                         
  15   0 -12          3.03         -4.31        12.92 o                         
  16   0 -12         30.62         20.68        20.68 o                         
 -15   1 -12         24.61         14.65        10.97 o                         
 -14   1 -12         67.20         59.79        14.65 o                         
 -13   1 -12         51.28         43.08        13.79 o                         
 -12   1 -12         63.42         18.96        12.06 o                         
 -11   1 -12         97.07         80.99        13.79 o                         
 -10   1 -12         26.02         15.51        10.34 o                         
  -9   1 -12         45.93         44.81        10.34 o                         
  -8   1 -12        109.57         91.25        10.62 o                         
  -7   1 -12        102.81        127.70         9.25 o                         
  -6   1 -12        340.37        361.16        14.11 o                         
  -5   1 -12        607.52        633.08        11.93 o                         
  -4   1 -12        314.95        317.90         8.12 o                         
  -3   1 -12        875.23        879.76        17.94 o                         
  -2   1 -12        516.42        553.88        11.50 o                         
  -1   1 -12         89.44        101.66         4.80 o                         
   0   1 -12         70.15         76.47         5.59 o                         
   1   1 -12         82.31        100.15         5.23 o                         
   2   1 -12          9.81          9.23         4.48 o                         
   3   1 -12        181.20        180.13         7.09 o                         
   4   1 -12        209.00        241.00         7.28 o                         
   5   1 -12        346.51        307.41        16.42 o                         
   6   1 -12        655.41        675.87        25.50 o                         
   7   1 -12        693.67        707.10        26.18 o                         
   8   1 -12         31.87         36.44         5.80 o                         
   9   1 -12        185.07        189.55        12.63 o                         
  10   1 -12        330.68        362.30        24.99 o                         
  11   1 -12        127.20        124.81        36.19 o                         
  12   1 -12         52.43         55.23         9.88 o                         
  13   1 -12          4.08         12.75         8.60 o                         
  14   1 -12         22.18         -6.89        17.23 o                         
  15   1 -12        139.03        198.88        20.68 o                         
  16   1 -12         30.46         37.64        28.43 o                         
 -15   2 -12         91.12         96.19        12.00 o                         
 -14   2 -12        176.66        173.94        16.42 o                         
 -13   2 -12         39.30         46.46         8.62 o                         
 -12   2 -12        273.46        260.61        17.23 o                         
 -11   2 -12        282.43        299.01        18.96 o                         
 -10   2 -12          4.20          6.89         8.62 o                         
  -9   2 -12        129.26        149.93        17.23 o                         
  -8   2 -12       1090.03       1150.13        36.50 o                         
  -7   2 -12        644.41        669.29        24.78 o                         
  -6   2 -12        391.69        438.07        14.74 o                         
  -5   2 -12        350.92        357.03        13.07 o                         
  -4   2 -12       1667.96       1707.50        31.30 o                         
  -3   2 -12        344.15        331.77         8.83 o                         
  -2   2 -12        463.68        424.30         9.61 o                         
  -1   2 -12        186.11        161.89         7.28 o                         
   0   2 -12        243.59        224.06         8.63 o                         
   1   2 -12        108.77         93.72         6.22 o                         
   2   2 -12         98.17         97.01         6.22 o                         
   3   2 -12        102.07         93.85         5.35 o                         
   4   2 -12       1801.28       1862.04        33.98 o                         
   5   2 -12        885.44        865.55        29.17 o                         
   6   2 -12        521.44        548.61        21.83 o                         
   7   2 -12        170.40        155.17        14.62 o                         
   8   2 -12        120.74        124.06         9.25 o                         
   9   2 -12         46.68         55.29         6.87 o                         
  10   2 -12        578.85        580.88        21.01 o                         
  11   2 -12        303.53        311.57        18.16 o                         
  12   2 -12        219.81        224.09        17.39 o                         
  13   2 -12         35.64         50.73        11.20 o                         
  14   2 -12        111.47        118.19        13.24 o                         
  15   2 -12         58.53         68.75        12.75 o                         
  16   2 -12         12.16         10.79        13.97 o                         
 -15   3 -12          6.25         18.25        10.30 o                         
 -14   3 -12          3.00          2.58         8.53 o                         
 -13   3 -12         71.31         77.43        10.30 o                         
 -12   3 -12         66.34         47.65         8.27 o                         
 -11   3 -12        101.71         78.63        25.85 o                         
 -10   3 -12         84.19         74.90        11.20 o                         
  -9   3 -12        146.48        130.92         9.88 o                         
  -8   3 -12        458.68        489.50        16.56 o                         
  -7   3 -12         87.12         72.51         6.09 o                         
  -6   3 -12       1255.78       1236.35        29.03 o                         
  -5   3 -12        505.07        466.49        11.50 o                         
  -4   3 -12        297.67        286.79         7.66 o                         
  -3   3 -12        104.75        121.70         7.02 o                         
  -2   3 -12         46.89         44.51         4.00 o                         
  -1   3 -12        316.91        283.92         9.36 o                         
   0   3 -12        579.34        632.46        14.91 o                         
   1   3 -12        466.71        471.37        12.07 o                         
   2   3 -12        751.32        785.10        20.01 o                         
   3   3 -12        638.83        617.05        16.98 o                         
   4   3 -12        281.59        267.78        10.81 o                         
   5   3 -12        167.64        150.48        12.75 o                         
   6   3 -12         84.00         75.86        10.34 o                         
   7   3 -12        641.77        606.84        34.47 o                         
   8   3 -12         62.87         54.55         6.82 o                         
   9   3 -12        192.80        210.62        12.63 o                         
  10   3 -12        126.07        137.76        10.58 o                         
  11   3 -12        317.21        286.05        26.71 o                         
  12   3 -12         22.09         18.69         7.85 o                         
  13   3 -12        157.86        186.26        16.42 o                         
  14   3 -12         82.65         53.93        11.15 o                         
  15   3 -12         53.43         55.24        12.61 o                         
  16   3 -12          6.96          4.72        13.97 o                         
 -15   4 -12          9.51         -9.48         9.75 o                         
 -14   4 -12        147.19        178.45        17.23 o                         
 -13   4 -12         66.80         66.75        10.34 o                         
 -12   4 -12        306.87        289.88        38.77 o                         
 -11   4 -12        313.56        320.97        16.93 o                         
 -10   4 -12         66.47         44.12         6.62 o                         
  -9   4 -12         32.30         21.62         5.14 o                         
  -8   4 -12        150.09        151.08         9.55 o                         
  -7   4 -12        528.65        515.13        16.38 o                         
  -6   4 -12       3161.60       3205.31        65.17 o                         
  -5   4 -12        144.52        154.25         7.94 o                         
  -4   4 -12         80.53        101.01         5.20 o                         
  -3   4 -12        279.04        300.41         9.69 o                         
  -2   4 -12       2183.75       2125.05        39.31 o                         
  -1   4 -12         81.95         80.26         5.55 o                         
   0   4 -12        140.89        155.64         7.74 o                         
   1   4 -12        264.00        260.74        10.94 o                         
   2   4 -12       1825.64       1847.04        41.02 o                         
   3   4 -12        516.18        495.35        15.21 o                         
   4   4 -12          7.04         10.75         4.07 o                         
   5   4 -12         29.64         26.96         4.32 o                         
   6   4 -12        448.27        393.79        19.50 o                         
   7   4 -12        228.83        227.22        12.41 o                         
   8   4 -12        693.77        711.72        22.12 o                         
   9   4 -12        455.99        505.20        18.85 o                         
  10   4 -12        188.39        198.87        13.64 o                         
  11   4 -12         37.06         36.25         7.14 o                         
  12   4 -12        201.13        213.48        17.80 o                         
  13   4 -12         71.69         71.63        14.65 o                         
  14   4 -12        152.53        180.45        17.64 o                         
  15   4 -12         40.86         23.94         9.58 o                         
  16   4 -12          5.04          0.00        13.40 o                         
 -15   5 -12          7.64         10.34         9.75 o                         
 -14   5 -12        129.69        133.36        12.75 o                         
 -13   5 -12         16.11         17.50         7.85 o                         
 -12   5 -12         56.57         55.51        10.34 o                         
 -11   5 -12         26.17         26.06         6.62 o                         
 -10   5 -12        224.10        251.14        14.65 o                         
  -9   5 -12         43.87         44.12         6.25 o                         
  -8   5 -12        564.35        604.27        18.28 o                         
  -7   5 -12        389.72        346.27        13.11 o                         
  -6   5 -12       1000.11       1068.98        25.52 o                         
  -5   5 -12        276.32        298.44        12.52 o                         
  -4   5 -12       1221.97       1242.14        20.43 o                         
  -3   5 -12        528.88        508.12        13.25 o                         
  -2   5 -12         90.78         97.92         5.96 o                         
  -1   5 -12        227.02        210.90         8.45 o                         
   0   5 -12        474.57        466.93        12.71 o                         
   1   5 -12        285.87        297.67        11.61 o                         
   2   5 -12        426.20        454.12        14.71 o                         
   3   5 -12        121.57        118.30         8.51 o                         
   4   5 -12        283.85        328.63        12.47 o                         
   5   5 -12        410.27        448.08        14.64 o                         
   6   5 -12         99.49        116.12         6.78 o                         
   7   5 -12        459.41        468.82        12.30 o                         
   8   5 -12        324.52        333.43        14.86 o                         
   9   5 -12        147.02        142.51        15.15 o                         
  10   5 -12        132.02        132.09        11.25 o                         
  11   5 -12        354.57        350.71        17.69 o                         
  12   5 -12         49.48         58.59        18.96 o                         
  13   5 -12        135.02        140.70        13.24 o                         
  14   5 -12         39.62         47.56        10.97 o                         
  15   5 -12         38.13         44.30        10.50 o                         
  16   5 -12         46.83         60.72        11.66 o                         
 -15   6 -12         33.15         18.96         9.75 o                         
 -14   6 -12         75.61         74.94        10.77 o                         
 -13   6 -12        100.56        100.79        10.77 o                         
 -12   6 -12        230.75        241.85        30.16 o                         
 -11   6 -12         51.94         45.98        11.20 o                         
 -10   6 -12        380.49        357.42        16.93 o                         
  -9   6 -12         52.92         54.75        12.91 o                         
  -8   6 -12        277.89        316.88        20.26 o                         
  -7   6 -12        144.24        169.21         9.55 o                         
  -6   6 -12          7.62         13.79         4.52 o                         
  -5   6 -12         18.86         10.26         3.48 o                         
  -4   6 -12       3356.86       3558.83        61.67 o                         
  -3   6 -12        101.41        118.02         7.67 o                         
  -2   6 -12        281.38        272.76         9.90 o                         
  -1   6 -12        361.08        345.98        10.78 o                         
   0   6 -12       5475.18       5717.93        98.63 o                         
   1   6 -12        142.81        146.18         9.22 o                         
   2   6 -12         30.11         14.25         4.77 o                         
   3   6 -12        138.97        136.24         9.05 o                         
   4   6 -12       1149.03       1036.05        25.86 o                         
   5   6 -12        197.16        196.91        13.92 o                         
   6   6 -12         62.55         73.54         6.80 o                         
   7   6 -12          4.61          5.70         4.73 o                         
   8   6 -12         81.52         88.74        10.19 o                         
   9   6 -12         40.01         35.37         7.30 o                         
  10   6 -12        298.12        341.40        16.68 o                         
  11   6 -12        141.26        166.78        33.22 o                         
  12   6 -12        278.58        287.16        18.92 o                         
  13   6 -12         55.87         66.40        11.15 o                         
  14   6 -12         63.47         44.94        16.37 o                         
  15   6 -12         86.06         66.66        11.25 o                         
  16   6 -12         83.28         89.65        14.91 o                         
 -15   7 -12         34.09         44.86        22.40 o                         
 -14   7 -12         35.21         40.30         9.75 o                         
 -13   7 -12          8.81         11.00         7.85 o                         
 -12   7 -12        679.14        769.79        27.71 o                         
 -11   7 -12         30.40         42.14         7.85 o                         
 -10   7 -12         15.09         20.49         5.53 o                         
  -9   7 -12         27.53         27.51         7.33 o                         
  -8   7 -12         12.50          6.65         6.04 o                         
  -7   7 -12         32.95         33.17         5.79 o                         
  -6   7 -12        277.48        278.24        14.40 o                         
  -5   7 -12        175.45        191.60         8.00 o                         
  -4   7 -12        197.58        201.50         7.27 o                         
  -3   7 -12        261.38        273.87        10.31 o                         
  -2   7 -12        891.56        871.95        19.83 o                         
  -1   7 -12         31.96         29.29         4.44 o                         
   0   7 -12        879.71        826.04        22.45 o                         
   1   7 -12        287.73        284.06        12.29 o                         
   2   7 -12        504.32        462.18        15.17 o                         
   3   7 -12       1130.72       1208.54        29.74 o                         
   4   7 -12        803.30        783.54        21.74 o                         
   5   7 -12          8.75          7.56         4.00 o                         
   6   7 -12        212.06        227.71        10.01 o                         
   7   7 -12        168.43        224.22         9.95 o                         
   8   7 -12        231.00        210.24        10.01 o                         
   9   7 -12         87.70         93.35         9.70 o                         
  10   7 -12         27.06          6.02         9.95 o                         
  11   7 -12         27.16         11.61         7.25 o                         
  12   7 -12         83.70         96.02         9.95 o                         
  13   7 -12         11.47         21.54         9.75 o                         
  14   7 -12         87.88         74.91        13.97 o                         
  15   7 -12         18.74         31.33        13.24 o                         
  16   7 -12         14.13         41.36        22.40 o                         
 -15   8 -12         35.68         24.99        11.20 o                         
 -14   8 -12         81.12         80.14        10.97 o                         
 -13   8 -12          3.08          1.72         8.53 o                         
 -12   8 -12        162.48        155.64        18.96 o                         
 -11   8 -12          2.76         -6.09         6.09 o                         
 -10   8 -12        292.79        337.42        15.57 o                         
  -9   8 -12         20.39         29.56         6.25 o                         
  -8   8 -12        296.37        297.05        17.62 o                         
  -7   8 -12        179.16        157.07        10.25 o                         
  -6   8 -12         59.32         49.36         6.09 o                         
  -5   8 -12        250.85        220.71         9.20 o                         
  -4   8 -12          3.68          3.41         3.03 o                         
  -3   8 -12        224.99        216.22         7.60 o                         
  -2   8 -12       3203.55       3405.01        59.82 o                         
  -1   8 -12        570.48        543.03        27.86 o                         
   0   8 -12        172.21        157.79        16.02 o                         
   1   8 -12         55.32         41.54         6.95 o                         
   2   8 -12       4603.27       4796.72        96.80 o                         
   3   8 -12        480.96        507.35        16.19 o                         
   4   8 -12        168.38        101.21         8.84 o                         
   5   8 -12        233.93        268.48        21.14 o                         
   6   8 -12        180.24        188.16        10.01 o                         
   7   8 -12         62.03         57.90         5.80 o                         
   8   8 -12          6.27         19.74         5.22 o                         
   9   8 -12         13.15         16.16         5.23 o                         
  10   8 -12        428.54        432.47        19.90 o                         
  11   8 -12          1.38         -6.82         6.82 o                         
  12   8 -12        150.49        161.84        13.10 o                         
  13   8 -12         56.07         46.48        12.92 o                         
  14   8 -12         13.84         18.96        12.19 o                         
  15   8 -12         12.42          7.06        12.75 o                         
 -15   9 -12          3.10         -8.62        10.77 o                         
 -14   9 -12        144.62        140.61        15.51 o                         
 -13   9 -12          4.24         14.65         8.53 o                         
 -12   9 -12        108.79        100.82        10.30 o                         
 -11   9 -12         47.14         53.89        12.06 o                         
 -10   9 -12        226.17        254.58        14.60 o                         
  -9   9 -12          6.87          9.09         5.84 o                         
  -8   9 -12        156.30        150.06        10.40 o                         
  -7   9 -12         36.87         43.08         8.94 o                         
  -6   9 -12        358.66        359.02        14.82 o                         
  -5   9 -12         55.54         58.49         4.68 o                         
  -4   9 -12        540.62        547.47        12.93 o                         
  -3   9 -12        220.56        228.99         8.41 o                         
  -2   9 -12        137.49        131.78         9.49 o                         
  -1   9 -12         33.48         40.29         5.57 o                         
   0   9 -12       1102.36       1119.32        28.76 o                         
   1   9 -12        225.23        236.20        11.78 o                         
   2   9 -12         30.14         29.91         7.05 o                         
   3   9 -12        214.88        217.10        11.03 o                         
   4   9 -12        271.02        257.09        10.53 o                         
   5   9 -12         33.20         23.66         4.33 o                         
   6   9 -12         18.21         19.26         5.56 o                         
   7   9 -12         49.05         38.23         4.91 o                         
   8   9 -12        113.51        103.18         7.68 o                         
   9   9 -12        119.44        139.96         8.23 o                         
  10   9 -12          5.76          8.86         5.10 o                         
  11   9 -12         16.49          7.40         5.29 o                         
  12   9 -12          7.03          7.44         9.47 o                         
  13   9 -12        237.67        222.18        20.08 o                         
  14   9 -12          7.60          0.69        12.00 o                         
  15   9 -12         12.63         23.70        14.02 o                         
 -15  10 -12          5.45         32.74        12.19 o                         
 -14  10 -12        163.99        149.49        15.20 o                         
 -13  10 -12         61.98         66.26        14.65 o                         
 -12  10 -12        509.89        613.08        26.73 o                         
 -11  10 -12         16.94         15.51         7.31 o                         
 -10  10 -12        115.21        113.38        17.14 o                         
  -9  10 -12         99.05         99.32        11.12 o                         
  -8  10 -12        126.08        104.95        14.99 o                         
  -7  10 -12         76.09         82.33         7.58 o                         
  -6  10 -12        364.78        426.37        16.23 o                         
  -5  10 -12        233.22        237.86         9.51 o                         
  -4  10 -12        402.64        426.47        13.20 o                         
  -3  10 -12        250.00        244.51         9.95 o                         
  -2  10 -12        224.11        208.00        11.08 o                         
  -1  10 -12        136.93        141.14        10.25 o                         
   0  10 -12       6052.84       6417.96       129.32 o                         
   1  10 -12        265.20        281.97        13.08 o                         
   2  10 -12        162.47        164.39        10.07 o                         
   3  10 -12        807.88        870.88        20.94 o                         
   4  10 -12        684.90        709.60        21.39 o                         
   5  10 -12         61.00         68.82         6.72 o                         
   6  10 -12         83.35         73.47         6.11 o                         
   7  10 -12         57.12         47.30         5.69 o                         
   8  10 -12        175.09        190.07        10.16 o                         
   9  10 -12         44.35         38.99         6.24 o                         
  10  10 -12         55.24         53.34         6.31 o                         
  11  10 -12         58.73         55.79        10.45 o                         
  12  10 -12        112.50        121.14        12.16 o                         
  13  10 -12          4.13          6.50        14.71 o                         
  14  10 -12          0.95          0.00        24.13 o                         
 -14  11 -12         85.78         93.04        12.75 o                         
 -13  11 -12          9.45         17.23         9.75 o                         
 -12  11 -12        278.59        322.76        37.05 o                         
 -11  11 -12         23.82         20.81         7.85 o                         
 -10  11 -12         37.74         39.58        11.79 o                         
  -9  11 -12        276.96        245.80        14.32 o                         
  -8  11 -12        485.07        531.06        19.24 o                         
  -7  11 -12        120.53        114.20        12.70 o                         
  -6  11 -12        245.80        275.42        11.32 o                         
  -5  11 -12        144.24        132.55        11.69 o                         
  -4  11 -12        100.45         99.86         6.94 o                         
  -3  11 -12          6.45          1.46         5.62 o                         
  -2  11 -12         27.76          6.98         5.44 o                         
  -1  11 -12        282.44        290.79        12.86 o                         
   0  11 -12        811.33        783.70        22.50 o                         
   1  11 -12        220.06        205.06        11.50 o                         
   2  11 -12        494.90        516.56        14.74 o                         
   3  11 -12        288.40        267.08        11.07 o                         
   4  11 -12         31.55         20.45         4.79 o                         
   5  11 -12          4.26          8.93         6.47 o                         
   6  11 -12        126.88        126.01         8.74 o                         
   7  11 -12       1098.60       1243.29        28.11 o                         
   8  11 -12         46.37         52.54         6.22 o                         
   9  11 -12         29.04         34.74         9.20 o                         
  10  11 -12         22.12         29.75         6.45 o                         
  11  11 -12        311.03        312.10        14.45 o                         
  12  11 -12         37.94         44.87         9.85 o
[truncated: 2,370,709 more chars]
